# Supplementary material for: Drug repurposing to combat multidrug-resistant hookworm
Source: Biol Open. 2026 Feb 12;15(2):bio062380. doi: 10.1242/bio.062380 (PMC12937922; doi:10.1242/bio.062380)
Supplement: Table S1. Complete list of all compounds included in the study, classified as active or inactive in the primary screen. [file biolopen-15-062380-TableS1.csv]

set_label	CID	IUPACName	Synonyms_RDKit	SMILES_RDKit	source	Name	Molecular_Weight	Molecular_Formula	Polar_Area	Complexity	XLogP	Heavy_Atom_Count	H-Bond_Donor_Count	H-Bond_Acceptor_Count	Rotatable_Bond_Count	InChI	SMILES_PubChem	InChIKey	IUPAC_Name	Exact_Mass	Monoisotopic_Mass	Charge	Covalent_Unit_Count	Isotopic_Atom_Count	Total_Atom_Stereo_Count	Defined_Atom_Stereo_Count	Undefined_Atom_Stereo_Count	Total_Bond_Stereo_Count	Defined_Bond_Stereo_Count	Undefined_Bond_Stereo_Count	Linked_PubChem_Literature_Count	Linked_PubChem_Patent_Count	Linked_PubChem_Patent_Family_Count	MeSH_Headings	Annotation_Content	Annotation_Type_Count	Linked_BioAssays	Create_Date	Data_Source	Data_Source_Category	Tagged_by_PubChem
Inactive	7550	(1-methylpyridin-1-ium-3-yl) N,N-dimethylcarbamate bromide	PYRIDOSTIGMINE BROMIDE; 101-26-8; Kalimin; Kalymin; Regonol; Regonal; Mestinon bromide; Pyridostigmini bromidum; Piridostigmina bromuro; NSC-679759	C[N+]1=CC=CC(=C1)OC(=O)N(C)C.[Br-]	Non_anthelmintic	Pyridostigmine Bromide	261.12	C9H13BrN2O2	33.4	182		14	0	3	2	InChI=1S/C9H13N2O2.BrH/c1-10(2)9(12)13-8-5-4-6-11(3)7-8;/h4-7H,1-3H3;1H/q+1;/p-1	C[N+]1=CC=CC(=C1)OC(=O)N(C)C.[Br-]	VNYBTNPBYXSMOO-UHFFFAOYSA-M	(1-methylpyridin-1-ium-3-yl) N,N-dimethylcarbamate bromide	260.01604	260.01604	0	2	0	0	0	0	0	0	0	2291	4195	894	Pyridostigmine Bromide	Biological Test Results|Interactions and Pathways|Chemical and Physical Properties|Classification|Drug and Medication Information|Identification|Literature|Patents|Pharmacology and Biochemistry|Safety and Hazards|Toxicity|Use and Manufacturing|Associated Disorders and Diseases|Spectral Information|Biological Test Results: Active|Biological Test Results: Micromolar|Biological Test Results: Nanomol…	17	1|3|5|7|9|15|21|23|29|31|33|35|37|39|41|43|45|47|53|55|59|65|67|71|73|77|79|81|83|85|87|89|91|93|95|97|99|101|105|107|109|113|115|121|123|125|129|131|133|137|139|141|143|145|357|361|364|368|371|373|374|375|411|422|425|429|430|431|432|436|438|440|441|444|446|449|450|453|454|455|456|457|460|483|485|487|488|501|518|521|522|524|525|527|528|529|538|539|547|552|555|556|559|560|561|565|567|568|570|571|5…	20050326	001Chemical|10X CHEM|1st Scientific|A2B Chem|AA BLOCKS|Aaron Chemicals LLC|AbaChemScene|ABBLIS Chemicals|abcr GmbH|Abe Lab, University of Texas MD Anderson Cancer Center|ABI Chem|AbMole Bioscience|AbovChem LLC|Acadechem|Accel Scientific|Accela ChemBio Inc.|Achemtek|Acorn PharmaTech Product List|Activate Scientific|AHH Chemical co.,ltd|AiFChem, an XtalPi Company|AK Scientific, Inc. (AKSCI)|AKos Co…	Chemical Vendors|Curation Efforts|Governmental Organizations|Journal Publishers|Legacy Depositors|NIH Initiatives|Research and Development|Subscription Services	C471 - Enzyme Inhibitor > C47792 - Acetylcholinesterase Inhibitor|D018377 - Neurotransmitter Agents > D018678 - Cholinergic Agents > D002800 - Cholinesterase Inhibitors|D004791 - Enzyme Inhibitors
Inactive	72301	(13aS)-2,3,9,10-tetramethoxy-6,8,13,13a-tetrahydro-5H-isoquinolino[2,1-b]isoquinoline	tetrahydropalmatine; 483-14-7; (-)-Tetrahydropalmatine; Gindarine; Hyndarine; Caseanine; (-)-Corydalis B; (-)-rotundine; Tetrahydropalmatine, l-; Tetrahydropalmatine, (-)-	COC1=C(C2=C(C[C@H]3C4=CC(=C(C=C4CCN3C2)OC)OC)C=C1)OC	Non_anthelmintic	(-)-Tetrahydropalmatine	355.4	C21H25NO4	40.2	475	3.2	26	0	5	4	InChI=1S/C21H25NO4/c1-23-18-6-5-13-9-17-15-11-20(25-3)19(24-2)10-14(15)7-8-22(17)12-16(13)21(18)26-4/h5-6,10-11,17H,7-9,12H2,1-4H3/t17-/m0/s1	COC1=C(C2=C(C[C@H]3C4=CC(=C(C=C4CCN3C2)OC)OC)C=C1)OC	AEQDJSLRWYMAQI-KRWDZBQOSA-N	(13aS)-2,3,9,10-tetramethoxy-6,8,13,13a-tetrahydro-5H-isoquinolino[2,1-b]isoquinoline	355.1783583	355.1783583	0	1	0	1	1	0	0	0	0	637	3047	1871	tetrahydropalmatine	Biological Test Results|Interactions and Pathways|Chemical and Physical Properties|Classification|Drug and Medication Information|Literature|Patents|Pharmacology and Biochemistry|Safety and Hazards|Toxicity|Associated Disorders and Diseases|Spectral Information|Taxonomy|Biological Test Results: Active|Biological Test Results: Micromolar	15	335151|335152|377193|397122|492430|590349|642414|642415|724169|729711|729712|729713|729714|729715|729716|729717|729718|736316|743344|743345|743346|743347|977599|977602|1224824|1224825|1224857|1224859|1259252|1259253|1259255|1259256|1259416|1259421|1272365|1296008|1296009|1320513|1346986|1346987|1347053|1347055|1347061|1347062|1347063|1347066|1347080|1347082|1347083|1347085|1347086|1347089|1347090…	20040916	001Chemical|10X CHEM|3WAY PHARM INC|A&J Pharmtech CO., LTD.|A2B Chem|AA BLOCKS|Aaron Chemicals LLC|AbaChemScene|abcr GmbH|Abe Lab, University of Texas MD Anderson Cancer Center|ABI Chem|Accel Scientific|Accela ChemBio Inc.|Achemtek|Acorn PharmaTech Product List|Activate Scientific|Adooq BioScience|AEchem Scientific Corp., USA|AHH Chemical co.,ltd|AK Scientific, Inc. (AKSCI)|AKos Consulting & Solu…	Chemical Vendors|Curation Efforts|Governmental Organizations|Journal Publishers|Legacy Depositors|NIH Initiatives|Research and Development|Subscription Services	D000077264 - Calcium-Regulating Hormones and Agents|D002317 - Cardiovascular Agents > D000889 - Anti-Arrhythmia Agents|D002317 - Cardiovascular Agents > D000959 - Antihypertensive Agents|D002317 - Cardiovascular Agents > D002121 - Calcium Channel Blockers|D002491 - Central Nervous System Agents > D000700 - Analgesics|D002491 - Central Nervous System Agents > D002492 - Central Nervous System Depre…
Inactive	60700	(19S)-8-[(dimethylamino)methyl]-19-ethyl-7,19-dihydroxy-17-oxa-3,13-diazapentacyclo[11.8.0.02,11.04,9.015,20]henicosa-1(21),2,4(9),5,7,10,15(20)-heptaene-14,18-dione	topotecan; 123948-87-8; Hycamptamine; Topotecan lactone; Nogitecan; Hycamptin; Topotecane; (S)-Topotecan; Topotecanum; Topophore C	CC[C@@]1(C2=C(COC1=O)C(=O)N3CC4=CC5=C(C=CC(=C5CN(C)C)O)N=C4C3=C2)O	Non_anthelmintic	Topotecan	421.4	C23H23N3O5	103	867	0.5	31	2	7	3	InChI=1S/C23H23N3O5/c1-4-23(30)16-8-18-20-12(9-26(18)21(28)15(16)11-31-22(23)29)7-13-14(10-25(2)3)19(27)6-5-17(13)24-20/h5-8,27,30H,4,9-11H2,1-3H3/t23-/m0/s1	CC[C@@]1(C2=C(COC1=O)C(=O)N3CC4=CC5=C(C=CC(=C5CN(C)C)O)N=C4C3=C2)O	UCFGDBYHRUNTLO-QHCPKHFHSA-N	(19S)-8-[(dimethylamino)methyl]-19-ethyl-7,19-dihydroxy-17-oxa-3,13-diazapentacyclo[11.8.0.02,11.04,9.015,20]henicosa-1(21),2,4(9),5,7,10,15(20)-heptaene-14,18-dione	421.1637708	421.1637708	0	1	0	1	1	0	0	0	0	8927	50563	14778	Topotecan	Biological Test Results|Interactions and Pathways|Chemical and Physical Properties|Classification|Drug and Medication Information|Identification|Literature|Patents|Pharmacology and Biochemistry|Safety and Hazards|Toxicity|Use and Manufacturing|Associated Disorders and Diseases|Spectral Information|Taxonomy|Biological Test Results: Active|Biological Test Results: Micromolar|Biological Test Results…	18	7218|7474|7475|7476|7477|7482|7483|7708|8660|8675|9868|10041|10169|16881|16882|17281|21758|22190|22191|22192|22193|26144|26145|27126|28644|31609|41736|44517|44518|46268|46269|46271|46272|46274|46275|46485|46486|46871|46874|56562|56567|56570|56864|56880|56881|57214|57877|57904|78391|78392|78394|78395|78397|78398|78407|78416|78418|78568|78581|78973|81349|83595|83600|84358|86087|89761|93500|93640|94…	20050624	001Chemical|10X CHEM|1st Scientific|3WAY PHARM INC|A&J Pharmtech CO., LTD.|A2B Chem|AA BLOCKS|Aaron Chemicals LLC|AbaChemScene|abcr GmbH|ABI Chem|AbMole Bioscience|AbovChem LLC|Accel Scientific|Accela ChemBio Inc.|Achemo Scientific Limited|Achemtek|Acorn PharmaTech Product List|Activate Scientific|Adooq BioScience|AEchem Scientific Corp., USA|AHH Chemical co.,ltd|AiFChem, an XtalPi Company|AK Sci…	Chemical Vendors|Curation Efforts|Governmental Organizations|Journal Publishers|Legacy Depositors|NIH Initiatives|Research and Development|Subscription Services	D000970 - Antineoplastic Agents > D059003 - Topoisomerase Inhibitors > D059004 - Topoisomerase I Inhibitors|L - Antineoplastic and immunomodulating agents > L01 - Antineoplastic agents > L01C - Plant alkaloids and other natural products > L01CE - Topoisomerase 1 (top1) inhibitors|D004791 - Enzyme Inhibitors|C471 - Enzyme Inhibitor > C129825 - Antineoplastic Enzyme Inhibitor > C1748 - Topoisomeras…
Inactive	122334	(1S,2R)-5-methoxy-1-methyl-N-propyl-1,2,3,4-tetrahydronaphthalen-2-amine	AJ 76; 85379-09-5; AJ-76; 5-methoxy-1-methyl-2-(n-propylamino)tetralin; RefChem:915312; (1S,2R)-5-methoxy-1-methyl-N-propyl-1,2,3,4-tetrahydronaphthalen-2-amine; (+)-AJ76; (+)-AJ 76; CHEMBL27441; (1S,2R)-5-methoxy-1-methyl-2-(propylamino)tetralin	CCCN[C@@H]1CCC2=C([C@@H]1C)C=CC=C2OC	Non_anthelmintic	AJ 76	233.35	C15H23NO	21.3	231	3.4	17	1	2	4	InChI=1S/C15H23NO/c1-4-10-16-14-9-8-13-12(11(14)2)6-5-7-15(13)17-3/h5-7,11,14,16H,4,8-10H2,1-3H3/t11-,14+/m0/s1	CCCN[C@@H]1CCC2=C([C@@H]1C)C=CC=C2OC	YGHLYBIUVOLKCV-SMDDNHRTSA-N	(1S,2R)-5-methoxy-1-methyl-N-propyl-1,2,3,4-tetrahydronaphthalen-2-amine	233.1779644	233.1779644	0	1	0	2	2	0	0	0	0	41	33	13	5-methoxy-1-methyl-2-(n-propylamino)tetralin	Biological Test Results|Interactions and Pathways|Classification|Literature|Patents|Pharmacology and Biochemistry|Associated Disorders and Diseases|Spectral Information|Biological Test Results: Active|Biological Test Results: Micromolar	10	410|411|445|447|448|450|451|526|530|584|585|595|596|597|603|605|607|662|875|880|881|883|884|885|886|887|889|891|892|893|894|899|900|901|902|912|923|924|926|938|995|1030|1379|1452|1454|1457|1458|1460|1463|1467|1468|1469|1471|1476|1477|1478|1479|1490|1519|1766|1768|1851|1865|1948|2101|2107|2112|2147|2240|2241|2275|2313|2322|2330|2451|2472|2517|2528|2546|2549|2551|3480|10418|10636|13212|13531|61459|…	20050808	001Chemical|10X CHEM|A2B Chem|AA BLOCKS|AbaChemScene|ABI Chem|AKos Consulting & Solutions|Alfa Chemistry|Ambinter|AN PharmaTech|AppChem|AstaTech, Inc.|Aurora Fine Chemicals LLC|BenchChem|BindingDB|BioCrick|Biorbyt|BLD Pharm|BOC Sciences|Broad Institute|ChEBI|ChemBank|ChEMBL|Chemenu Inc.|ChemIDplus|Chemieliva Pharmaceutical Co., Ltd|ChemMol|ChemSpider|Comparative Toxicogenomics Database (CTD)|Cymi…	Chemical Vendors|Curation Efforts|Governmental Organizations|Journal Publishers|Legacy Depositors|NIH Initiatives|Research and Development|Subscription Services	D018377 - Neurotransmitter Agents > D015259 - Dopamine Agents > D018492 - Dopamine Antagonists
Inactive	4632	(2-hydroxy-4-methoxyphenyl)-phenylmethanone	oxybenzone; 131-57-7; 2-HYDROXY-4-METHOXYBENZOPHENONE; Benzophenone-3; 2-Benzoyl-5-methoxyphenol; Advastab 45; 4-Methoxy-2-hydroxybenzophenone; Oxibenzona; Oxybenzon; Anuvex	COC1=CC(=C(C=C1)C(=O)C2=CC=CC=C2)O	Non_anthelmintic	2-Hydroxy-4-methoxybenzophenone	228.24	C14H12O3	46.5	258	3.6	17	1	3	3	InChI=1S/C14H12O3/c1-17-11-7-8-12(13(15)9-11)14(16)10-5-3-2-4-6-10/h2-9,15H,1H3	COC1=CC(=C(C=C1)C(=O)C2=CC=CC=C2)O	DXGLGDHPHMLXJC-UHFFFAOYSA-N	(2-hydroxy-4-methoxyphenyl)-phenylmethanone	228.0786442	228.0786442	0	1	0	0	0	0	0	0	0	1679	96834	30400	oxybenzone	Biological Test Results|Interactions and Pathways|Chemical and Physical Properties|Classification|Drug and Medication Information|Food Additives and Ingredients|Identification|Literature|Patents|Pharmacology and Biochemistry|Safety and Hazards|Toxicity|Use and Manufacturing|Associated Disorders and Diseases|Spectral Information|Taxonomy|Biological Test Results: Active|Biological Test Results: Mic…	18	1|3|5|7|9|13|15|19|21|23|25|29|31|33|35|37|39|41|43|45|47|49|53|55|59|65|67|71|73|77|79|81|83|85|91|93|95|97|99|101|103|105|107|109|113|115|119|121|123|125|129|131|133|137|139|141|143|145|155|157|161|165|167|175|179|248|357|360|361|368|373|374|375|410|411|421|422|425|426|427|429|430|431|432|433|434|435|436|438|440|441|444|445|446|447|448|449|450|451|453|454|455|456|457|460|461|463|465|483|485|487…	20050325	001Chemical|10X CHEM|3WAY PHARM INC|A&J Pharmtech CO., LTD.|A2B Chem|AA BLOCKS|Aaron Chemicals LLC|AbaChemScene|abcr GmbH|Abe Lab, University of Texas MD Anderson Cancer Center|ABI Chem|AbMole Bioscience|AbovChem LLC|Acadechem|Accel Scientific|Achemica|Achemo Scientific Limited|Achemtek|Acmec Biochemical|Acorn PharmaTech Product List|Adooq BioScience|AgroIntelBioScan.com|AHH Chemical co.,ltd|AiFC…	Chemical Vendors|Curation Efforts|Governmental Organizations|Journal Publishers|Legacy Depositors|NIH Initiatives|Research and Development|Subscription Services	C1892 - Chemopreventive Agent > C851 - Sunscreen|D003358 - Cosmetics|D003879 - Dermatologic Agents|D020011 - Protective Agents > D011837 - Radiation-Protective Agents > D013473 - Sunscreening Agents
Inactive	5288209	(2E,4E,6E,8E)-N-(4-hydroxyphenyl)-3,7-dimethyl-9-(2,6,6-trimethylcyclohexen-1-yl)nona-2,4,6,8-tetraenamide	FENRETINIDE; 65646-68-6; N-(4-Hydroxyphenyl)retinamide; 4-hydroxyphenylretinamide; 4-HPR; 4-Hydroxyphenyl retinamide; all-trans-4'-Hydroxyretinanilide; Fenretinida; McN-R-1967; Fenretinidum	CC1=C(C(CCC1)(C)C)/C=C/C(=C/C=C/C(=C/C(=O)NC2=CC=C(C=C2)O)/C)/C	Non_anthelmintic	Fenretinide	391.5	C26H33NO2	49.3	726	7.3	29	2	2	6	InChI=1S/C26H33NO2/c1-19(11-16-24-21(3)10-7-17-26(24,4)5)8-6-9-20(2)18-25(29)27-22-12-14-23(28)15-13-22/h6,8-9,11-16,18,28H,7,10,17H2,1-5H3,(H,27,29)/b9-6+,16-11+,19-8+,20-18+	CC1=C(C(CCC1)(C)C)/C=C/C(=C/C=C/C(=C/C(=O)NC2=CC=C(C=C2)O)/C)/C	AKJHMTWEGVYYSE-FXILSDISSA-N	(2E,4E,6E,8E)-N-(4-hydroxyphenyl)-3,7-dimethyl-9-(2,6,6-trimethylcyclohexen-1-yl)nona-2,4,6,8-tetraenamide	391.2511293	391.2511293	0	1	0	0	0	0	4	4	0	1855	26861	5449	Fenretinide	Biological Test Results|Interactions and Pathways|Chemical and Physical Properties|Classification|Drug and Medication Information|Literature|Patents|Pharmacology and Biochemistry|Safety and Hazards|Toxicity|Use and Manufacturing|Associated Disorders and Diseases|Spectral Information|Biological Test Results: Active|Biological Test Results: Micromolar	15	1|3|5|7|9|13|15|19|21|23|25|29|31|33|35|37|39|41|43|45|47|49|53|55|59|65|67|71|73|77|79|81|83|85|87|89|91|93|95|97|99|101|103|105|107|109|113|115|119|121|123|125|129|131|133|137|139|141|143|145|155|157|161|165|167|175|256|292|298|330|421|422|426|427|429|433|434|435|436|445|530|540|541|542|543|544|545|546|547|584|585|595|596|603|605|654|655|656|657|658|659|660|661|662|663|664|665|666|667|694|732|8…	20050326	001Chemical|10X CHEM|3WAY PHARM INC|A2B Chem|AA BLOCKS|Aaron Chemicals LLC|AbaChemScene|abcr GmbH|ABI Chem|AbMole Bioscience|AbovChem LLC|Accel Scientific|Accela ChemBio Inc.|Acmec Biochemical|Activate Scientific|Adooq BioScience|AEchem Scientific Corp., USA|AHH Chemical co.,ltd|AiFChem, an XtalPi Company|AK Scientific, Inc. (AKSCI)|AKos Consulting & Solutions|Alfa Chemistry|Allbio Pharm Co., Ltd…	Chemical Vendors|Curation Efforts|Governmental Organizations|Journal Publishers|Legacy Depositors|NIH Initiatives|Research and Development|Subscription Services	C274 - Antineoplastic Agent > C163758 - Targeted Therapy Agent > C804 - Retinoic Acid Agent|C274 - Antineoplastic Agent > C2122 - Cell Differentiating Agent > C1934 - Differentiation Inducer|C308 - Immunotherapeutic Agent > C129820 - Antineoplastic Immunomodulating Agent|D000970 - Antineoplastic Agents|D020011 - Protective Agents > D000975 - Antioxidants > D002338 - Carotenoids|D020011 - Protecti…
Inactive	46232144	(2R)-2-(4-fluorophenyl)-7-methoxy-2,3-dihydrochromen-4-one	CHEMBL600385; (R)(+)-2-(4-fluorophenyl)-7-methoxychroman-4-one; BDBM50310166; PD178223	COC1=CC2=C(C=C1)C(=O)C[C@@H](O2)C3=CC=C(C=C3)F	Non_anthelmintic	(R)(+)-2-(4-fluorophenyl)-7-methoxychroman-4-one	272.27	C16H13FO3	35.5	352	3	20	0	4	2	InChI=1S/C16H13FO3/c1-19-12-6-7-13-14(18)9-15(20-16(13)8-12)10-2-4-11(17)5-3-10/h2-8,15H,9H2,1H3/t15-/m1/s1	COC1=CC2=C(C=C1)C(=O)C[C@@H](O2)C3=CC=C(C=C3)F	LIINIWOYEGBFDA-OAHLLOKOSA-N	(2R)-2-(4-fluorophenyl)-7-methoxy-2,3-dihydrochromen-4-one	272.0848724	272.0848724	0	1	0	1	1	0	0	0	0	1	0	0		Biological Test Results|Interactions and Pathways|Classification|Literature|Biological Test Results: Active|Biological Test Results: Micromolar	6	461710|461712|461713	20100709	BindingDB|ChEMBL|MolGenie|Probes & Drugs portal|Therapeutic Target Database (TTD)	Curation Efforts|Research and Development
Inactive	44593508	(2S)-2-(2,4-dihydroxyphenyl)-7-hydroxy-8-(3-methylbut-2-enyl)-2,3-dihydrochromen-4-one	(2S)-euchrenone a7; RefChem:68974; (2S)-2-(2,4-dihydroxyphenyl)-7-hydroxy-8-(3-methylbut-2-enyl)-2,3-dihydrochromen-4-one; 130252-50-5; CHEMBL457686; JJOUBYOHNYJCOU-IBGZPJMESA-N; BDBM50251006	CC(=CCC1=C(C=CC2=C1O[C@@H](CC2=O)C3=C(C=C(C=C3)O)O)O)C	Non_anthelmintic	(2S)-Euchrenone A7	340.4	C20H20O5	87	512	3.8	25	3	5	3	InChI=1S/C20H20O5/c1-11(2)3-5-14-16(22)8-7-15-18(24)10-19(25-20(14)15)13-6-4-12(21)9-17(13)23/h3-4,6-9,19,21-23H,5,10H2,1-2H3/t19-/m0/s1	CC(=CCC1=C(C=CC2=C1O[C@@H](CC2=O)C3=C(C=C(C=C3)O)O)O)C	JJOUBYOHNYJCOU-IBGZPJMESA-N	(2S)-2-(2,4-dihydroxyphenyl)-7-hydroxy-8-(3-methylbut-2-enyl)-2,3-dihydrochromen-4-one	340.1310737	340.1310737	0	1	0	1	1	0	0	0	0	6	9	4		Biological Test Results|Interactions and Pathways|Classification|Literature|Patents|Spectral Information|Taxonomy|Biological Test Results: Active	8	357965|376638|376639|376640|1328374|1328375|1328376|1328377|1328378|1328379	20100126	BindingDB|ChEMBL|Cheminformatics Friedrich-Schiller-University Jena|Google Patents|Japan Chemical Substance Dictionary (Nikkaji)|MolGenie|NextMove Software|Probes & Drugs portal|PubChem Reference Collection|Therapeutic Target Database (TTD)|Wikidata	Curation Efforts|Governmental Organizations|Research and Development
Inactive	46232145	(2S)-2-(4-fluorophenyl)-7-methoxy-2,3-dihydrochromen-4-one	CHEMBL598096; (S)(+)-2-(4-fluorophenyl)-7-methoxychroman-4-one; BDBM50310165; PD178337	COC1=CC2=C(C=C1)C(=O)C[C@H](O2)C3=CC=C(C=C3)F	Non_anthelmintic	(S)(+)-2-(4-fluorophenyl)-7-methoxychroman-4-one	272.27	C16H13FO3	35.5	352	3	20	0	4	2	InChI=1S/C16H13FO3/c1-19-12-6-7-13-14(18)9-15(20-16(13)8-12)10-2-4-11(17)5-3-10/h2-8,15H,9H2,1H3/t15-/m0/s1	COC1=CC2=C(C=C1)C(=O)C[C@H](O2)C3=CC=C(C=C3)F	LIINIWOYEGBFDA-HNNXBMFYSA-N	(2S)-2-(4-fluorophenyl)-7-methoxy-2,3-dihydrochromen-4-one	272.0848724	272.0848724	0	1	0	1	1	0	0	0	0	1	0	0		Biological Test Results|Interactions and Pathways|Classification|Literature|Biological Test Results: Active|Biological Test Results: Micromolar	6	461710|461712|461713	20100709	BindingDB|ChEMBL|MolGenie|Probes & Drugs portal|Therapeutic Target Database (TTD)	Curation Efforts|Research and Development
Inactive	9804740	(2S)-2-dodecylsulfanyl-N-(4-hydroxy-2,3,5-trimethylphenyl)-2-phenylacetamide	Eflucimibe; 202340-45-2; EFLUCIMIBUM; f-12511; eflucimiba; 3DK1X2C37M; (S)-2',3',5'-Trimethyl-4'-hydroxy-alpha-dodecylthioacetanilide; DTXSID70174085; RefChem:136335; F 12511	CCCCCCCCCCCCS[C@@H](C1=CC=CC=C1)C(=O)NC2=C(C(=C(C(=C2)C)O)C)C	Non_anthelmintic	Eflucimibe	469.7	C29H43NO2S	74.6	522	9.8	33	2	3	15	InChI=1S/C29H43NO2S/c1-5-6-7-8-9-10-11-12-13-17-20-33-28(25-18-15-14-16-19-25)29(32)30-26-21-22(2)27(31)24(4)23(26)3/h14-16,18-19,21,28,31H,5-13,17,20H2,1-4H3,(H,30,32)/t28-/m0/s1	CCCCCCCCCCCCS[C@@H](C1=CC=CC=C1)C(=O)NC2=C(C(=C(C(=C2)C)O)C)C	ZXEIEKDGPVTZLD-NDEPHWFRSA-N	(2S)-2-dodecylsulfanyl-N-(4-hydroxy-2,3,5-trimethylphenyl)-2-phenylacetamide	469.3014508	469.3014508	0	1	0	1	1	0	0	0	0	30	2903	659	eflucimibe	Biological Test Results|Interactions and Pathways|Classification|Literature|Patents|Associated Disorders and Diseases|Biological Test Results: Active|Biological Test Results: Micromolar	8	588211|588212|588213|1342238|1342239|1801692|2075676	20061025	10X CHEM|AbaChemScene|Accel Scientific|AKos Consulting & Solutions|Amadis Chemical|BenchChem|BindingDB|Biorbyt|BroadPharm|ChEBI|ChEMBL|ChemIDplus|ChemSpider|DiscoveryGate|Egon Willighagen, Department of Bioinformatics - BiGCaT, Maastricht University|eNovation Chemicals|EPA DSSTox|FDA Global Substance Registration System (GSRS)|Google Patents|IBM|InvivoChem|Japan Chemical Substance Dictionary (Nik…	Chemical Vendors|Curation Efforts|Governmental Organizations|Journal Publishers|Legacy Depositors|Research and Development|Subscription Services	C78276 - Agent Affecting Digestive System or Metabolism > C29703 - Antilipidemic Agent
Inactive	114829	(2S)-7-hydroxy-2-(4-hydroxyphenyl)-2,3-dihydrochromen-4-one	Liquiritigenin; 578-86-9; (2S)-liquiritigenin; 7,4'-Dihydroxyflavanone; (-)-liquiritigenin; (2S)-7-hydroxy-2-(4-hydroxyphenyl)-2,3-dihydrochromen-4-one; T194LKP9W6; CHEBI:28777; DTXSID90206493; (2S)-7-Hydroxy-2-(4-hydroxyphenyl)-2,3-dihydro-4H-1-benzopyran-4-one	C1[C@H](OC2=C(C1=O)C=CC(=C2)O)C3=CC=C(C=C3)O	Non_anthelmintic	Liquiritigenin	256.25	C15H12O4	66.8	335	2.2	19	2	4	1	InChI=1S/C15H12O4/c16-10-3-1-9(2-4-10)14-8-13(18)12-6-5-11(17)7-15(12)19-14/h1-7,14,16-17H,8H2/t14-/m0/s1	C1[C@H](OC2=C(C1=O)C=CC(=C2)O)C3=CC=C(C=C3)O	FURUXTVZLHCCNA-AWEZNQCLSA-N	(2S)-7-hydroxy-2-(4-hydroxyphenyl)-2,3-dihydrochromen-4-one	256.0735589	256.0735589	0	1	0	1	1	0	0	0	0	406	3186	1977	liquiritigenin	Biological Test Results|Interactions and Pathways|Chemical and Physical Properties|Classification|Drug and Medication Information|Literature|Patents|Pharmacology and Biochemistry|Use and Manufacturing|Associated Disorders and Diseases|Spectral Information|Taxonomy|Biological Test Results: Active|Biological Test Results: Micromolar	14	313354|321164|321165|338974|338975|339154|339155|339156|339157|339158|339159|339160|339161|339162|339163|347889|378532|378533|378534|378535|378536|379219|385354|387613|404179|404180|404181|404182|404183|404184|419368|419369|419370|422532|422533|447165|458820|458821|469799|469800|469801|469802|469803|469804|469805|469806|494421|494422|494423|494424|494425|612168|626863|626864|626865|626866|626887|…	20050624	001Chemical|10X CHEM|A&J Pharmtech CO., LTD.|A2B Chem|AA BLOCKS|AAA Chemistry|Aaron Chemicals LLC|AbaChemScene|ABI Chem|AbMole Bioscience|Accel Scientific|Accela ChemBio Inc.|Achemtek|Acmec Biochemical|Acorn PharmaTech Product List|Activate Scientific|Adooq BioScience|AHH Chemical co.,ltd|AK Scientific, Inc. (AKSCI)|AKos Consulting & Solutions|Alfa Chemistry|Amadis Chemical|Ambeed|Angene Chemical…	Chemical Vendors|Curation Efforts|Governmental Organizations|Journal Publishers|Legacy Depositors|NIH Initiatives|Research and Development|Subscription Services
Inactive	5311017	(2S)-N-benzyl-N-methyl-1-phenylpropan-2-amine	benzphetamine; (+)-benzphetamine; Benzfetamina; (S)-benzphetamine; benzaphetamine; Benzfetaminum; (S)-(+)-benzphetamine; 156-08-1; N-Benzylmethamphetamin; D-N-Methyl-N-benzyl-beta-phenylisopropylamine	C[C@@H](CC1=CC=CC=C1)N(C)CC2=CC=CC=C2	Non_anthelmintic	Benzphetamine	239.35	C17H21N	3.2	214	4.1	18	0	1	5	InChI=1S/C17H21N/c1-15(13-16-9-5-3-6-10-16)18(2)14-17-11-7-4-8-12-17/h3-12,15H,13-14H2,1-2H3/t15-/m0/s1	C[C@@H](CC1=CC=CC=C1)N(C)CC2=CC=CC=C2	YXKTVDFXDRQTKV-HNNXBMFYSA-N	(2S)-N-benzyl-N-methyl-1-phenylpropan-2-amine	239.1673997	239.1673997	0	1	0	1	1	0	0	0	0	447	10900	2309	Benzphetamine	Biological Test Results|Interactions and Pathways|Chemical and Physical Properties|Classification|Drug and Medication Information|Identification|Literature|Patents|Pharmacology and Biochemistry|Safety and Hazards|Toxicity|Use and Manufacturing|Associated Disorders and Diseases|Spectral Information|Biological Test Results: Active	15	1195|625278|625293|1097336|1474166|1474167|1961681|1961683|1961684|1961686|1961689|1961691|1961692|1961694|1961695|1961697|1961699|1961701|1961705|1961707|1961708|1961710|1961712|1961714|1961720|1961721|1961722|1961724|1961727|1961728|1961729|1961730|1961734|1961738|1961748|1961755|1961758|1961760|1961762|1961766|1961767|1961770|1961773|1961774|1961776|1961778|1961780|1961781|1961785|1961788|1961…	20051216	ABI Chem|AHH Chemical co.,ltd|Alfa Chemistry|Aurora Fine Chemicals LLC|BenchChem|Biosynth|CCSbase|ChEBI|Chembase.cn|ChEMBL|ChemIDplus|Chemieliva Pharmaceutical Co., Ltd|ChemMol|ChemSpider|Collaborative Drug Discovery, Inc.|CymitQuimica|DiscoveryGate|Drug Induced Liver Injury Rank (DILIrank) Dataset|DrugBank|DrugCentral|Egon Willighagen, Department of Bioinformatics - BiGCaT, Maastricht University…	Chemical Vendors|Curation Efforts|Governmental Organizations|Journal Publishers|Legacy Depositors|NIH Initiatives|Research and Development|Subscription Services	C78272 - Agent Affecting Nervous System > C29728 - Anorexiant|C78272 - Agent Affecting Nervous System > C47795 - CNS Stimulant|D002491 - Central Nervous System Agents > D000697 - Central Nervous System Stimulants|D018373 - Peripheral Nervous System Agents > D001337 - Autonomic Agents > D013566 - Sympathomimetics|D018377 - Neurotransmitter Agents > D014179 - Neurotransmitter Uptake Inhibitors > D0…
Inactive	66550890	(2S,3R)-N'-[(3S)-1-methyl-2-oxo-5-phenyl-3H-1,4-benzodiazepin-3-yl]-2,3-bis(3,3,3-trifluoropropyl)butanediamide	BMS-906024; 1401066-79-2; Osugacestat; BMS 906024; AL101; DRL23N424R; AL-101; BM0018; BM-0018; DTXSID30161234	CN1C2=CC=CC=C2C(=N[C@@H](C1=O)NC(=O)[C@H](CCC(F)(F)F)[C@H](CCC(F)(F)F)C(=O)N)C3=CC=CC=C3	Non_anthelmintic	Bms 906024	556.5	C26H26F6N4O3	105	916	4.5	39	2	10	9	InChI=1S/C26H26F6N4O3/c1-36-19-10-6-5-9-18(19)20(15-7-3-2-4-8-15)34-22(24(36)39)35-23(38)17(12-14-26(30,31)32)16(21(33)37)11-13-25(27,28)29/h2-10,16-17,22H,11-14H2,1H3,(H2,33,37)(H,35,38)/t16-,17+,22+/m0/s1	CN1C2=CC=CC=C2C(=N[C@@H](C1=O)NC(=O)[C@H](CCC(F)(F)F)[C@H](CCC(F)(F)F)C(=O)N)C3=CC=CC=C3	AYOUDDAETNMCBW-GSHUGGBRSA-N	(2S,3R)-N'-[(3S)-1-methyl-2-oxo-5-phenyl-3H-1,4-benzodiazepin-3-yl]-2,3-bis(3,3,3-trifluoropropyl)butanediamide	556.1909097	556.1909097	0	1	0	3	3	0	0	0	0	9	547	142	BMS-906024	Biological Test Results|Interactions and Pathways|Chemical and Physical Properties|Classification|Drug and Medication Information|Literature|Patents|Associated Disorders and Diseases	8	1|3|5|7|9|13|15|19|21|23|25|29|31|33|35|37|39|41|43|45|47|49|53|55|59|65|67|71|73|77|79|81|83|85|89|91|93|95|97|99|101|103|105|107|109|113|115|119|121|123|125|129|131|133|137|139|141|143|145|1347060|1347064|1347065|1347067|1347068|1347411|1645845|1645846|1645870|1645876|1645877|1845191|1845192|1948459|1948460|1963452|1963823|1963824	20121030	10X CHEM|A2B Chem|AA BLOCKS|AbaChemScene|abcr GmbH|Accel Scientific|Acorn PharmaTech Product List|AKos Consulting & Solutions|Alfa Chemistry|Alichem|Amadis Chemical|Ambinter|AstaTech, Inc.|Aurum Pharmatech LLC|BenchChem|Bic Biotech|Biorbyt|BLD Pharm|BOC Sciences|ChEBI|ChEMBL|ChemIDplus|Chemieliva Pharmaceutical Co., Ltd|ChemShuttle|Comparative Toxicogenomics Database (CTD)|CymitQuimica|Davey Lab,…	Chemical Vendors|Curation Efforts|Governmental Organizations|Journal Publishers|Legacy Depositors|NIH Initiatives|Research and Development|Subscription Services	C471 - Enzyme Inhibitor
Inactive	188927	(2S,3S)-2-benzhydryl-N-[(2-methoxy-5-propan-2-ylphenyl)methyl]-1-azabicyclo[2.2.2]octan-3-amine	Ezlopitant; 147116-64-1; CJ-11974; 3L098A8MPY; CJ-11,974; CJ-11, 974; DTXSID601318557; 1-Azabicyclo(2.2.2)octan-3-amine, 2-(diphenylmethyl)-N-((2-methoxy-5-(1-methylethyl)phenyl)methyl)-, (2S-cis)-; (2S,3S)-2-(Diphenylmethyl)-3-((5-isopropyl-2-methoxybenzyl)amino)quinuclidine; (2S,3S,4S)-2-diphenylmethyl-3-(5-isopropyl-2-methoxybenzylamino)-1-azabicyclo(2.2.2)octane	CC(C)C1=CC(=C(C=C1)OC)CN[C@@H]2[C@@H](N3CCC2CC3)C(C4=CC=CC=C4)C5=CC=CC=C5	Non_anthelmintic	Ezlopitant	454.6	C31H38N2O	24.5	585	6.5	34	1	3	8	InChI=1S/C31H38N2O/c1-22(2)26-14-15-28(34-3)27(20-26)21-32-30-25-16-18-33(19-17-25)31(30)29(23-10-6-4-7-11-23)24-12-8-5-9-13-24/h4-15,20,22,25,29-32H,16-19,21H2,1-3H3/t30-,31-/m0/s1	CC(C)C1=CC(=C(C=C1)OC)CN[C@@H]2[C@@H](N3CCC2CC3)C(C4=CC=CC=C4)C5=CC=CC=C5	XPNMCDYOYIKVGB-CONSDPRKSA-N	(2S,3S)-2-benzhydryl-N-[(2-methoxy-5-propan-2-ylphenyl)methyl]-1-azabicyclo[2.2.2]octan-3-amine	454.2984138	454.2984138	0	1	0	2	2	0	0	0	0	43	1686	290	ezlopitant	Biological Test Results|Interactions and Pathways|Classification|Literature|Patents|Pharmacology and Biochemistry|Associated Disorders and Diseases|Spectral Information|Biological Test Results: Active|Biological Test Results: Micromolar	10	366301|366305|366309|366311|540230|540231|540232|540233|1346346	20050809	10X CHEM|AAA Chemistry|AbaChemScene|ABI Chem|Accel Scientific|Amadis Chemical|BenchChem|BindingDB|Biorbyt|BOC Sciences|ChEMBL|ChemIDplus|ChemSpider|Collaborative Drug Discovery, Inc.|CymitQuimica|DiscoveryGate|Egon Willighagen, Department of Bioinformatics - BiGCaT, Maastricht University|eNovation Chemicals|EPA DSSTox|EvitaChem|Excenen Pharmatech|FDA Global Substance Registration System (GSRS)|Go…	Chemical Vendors|Curation Efforts|Governmental Organizations|Journal Publishers|Legacy Depositors|Research and Development|Subscription Services	C78272 - Agent Affecting Nervous System > C267 - Antiemetic Agent
Inactive	54841	(3R)-N-methyl-3-(2-methylphenoxy)-3-phenylpropan-1-amine	Atomoxetine; 83015-26-3; Tomoxetine; (-)-Tomoxetine; Tomoxetina; Tomoxetinum; Tomoxetinum [Latin]; Atomoxetina; ASW034S0B8; methyl[(3R)-3-(2-methylphenoxy)-3-phenylpropyl]amine	CC1=CC=CC=C1O[C@H](CCNC)C2=CC=CC=C2	Non_anthelmintic	Atomoxetine	255.35	C17H21NO	21.3	237	3.7	19	1	2	6	InChI=1S/C17H21NO/c1-14-8-6-7-11-16(14)19-17(12-13-18-2)15-9-4-3-5-10-15/h3-11,17-18H,12-13H2,1-2H3/t17-/m1/s1	CC1=CC=CC=C1O[C@H](CCNC)C2=CC=CC=C2	VHGCDTVCOLNTBX-QGZVFWFLSA-N	(3R)-N-methyl-3-(2-methylphenoxy)-3-phenylpropan-1-amine	255.1623143	255.1623143	0	1	0	1	1	0	0	0	0	4655	18871	3721	Atomoxetine Hydrochloride	Biological Test Results|Interactions and Pathways|Chemical and Physical Properties|Classification|Drug and Medication Information|Literature|Patents|Pharmacology and Biochemistry|Safety and Hazards|Toxicity|Use and Manufacturing|Associated Disorders and Diseases|Spectral Information|Biological Test Results: Active|Biological Test Results: Micromolar|Biological Test Results: Nanomolar	16	410|411|445|447|448|450|451|526|530|584|585|595|596|597|603|605|607|662|875|880|881|883|884|885|886|887|889|891|892|893|894|899|900|901|902|912|923|924|926|938|995|1030|1379|1452|1454|1457|1460|1463|1467|1468|1469|1471|1476|1477|1478|1479|1490|1519|1766|1768|1851|1865|1948|2101|2107|2112|2147|2451|2472|2517|2528|2546|2549|2551|7783|8002|26362|64372|65349|65638|144700|145400|145563|179744|179747|1…	20050719	001Chemical|10X CHEM|3WAY PHARM INC|A&J Pharmtech CO., LTD.|A2B Chem|A2Z Chemical|AA BLOCKS|Aaron Chemicals LLC|AbaChemScene|abcr GmbH|Abe Lab, University of Texas MD Anderson Cancer Center|ABI Chem|AbMole Bioscience|AbovChem LLC|Accel Scientific|Accela ChemBio Inc.|Ace Therapeutics|Achemtek|Acmec Biochemical|Activate Scientific|Adooq BioScience|AEchem Scientific Corp., USA|AHH Chemical co.,ltd|A…	Chemical Vendors|Curation Efforts|Governmental Organizations|Journal Publishers|Legacy Depositors|NIH Initiatives|Research and Development|Subscription Services	C78272 - Agent Affecting Nervous System > C265 - Antidepressant Agent|C78272 - Agent Affecting Nervous System > C29747 - Adrenergic Agent > C185721 - Norepinephrine Reuptake Inhibitor|D018377 - Neurotransmitter Agents > D014179 - Neurotransmitter Uptake Inhibitors > D018759 - Adrenergic Uptake Inhibitors|D018377 - Neurotransmitter Agents > D018663 - Adrenergic Agents|D049990 - Membrane Transport …
Inactive	91270	(3S)-2-[(2S)-2-[[(2S)-1-ethoxy-1-oxo-4-phenylbutan-2-yl]amino]propanoyl]-6,7-dimethoxy-3,4-dihydro-1H-isoquinoline-3-carboxylic acid	MOEXIPRIL; 103775-10-6; Moexiprilum; (3S)-2-[(2S)-2-[[(2S)-1-ethoxy-1-oxo-4-phenylbutan-2-yl]amino]propanoyl]-6,7-dimethoxy-3,4-dihydro-1H-isoquinoline-3-carboxylic acid; WT87C52TJZ; RS-10085; DTXSID9023330; (3S)-2-((2S)-N-((1S)-1-Carboxy-3-phenylpropyl)alanyl)-1,2,3,4-tetrahydro-6,7-dimethoxy-3-isoquinolinecarboxylic acid, 2-ethyl ester; (3S)-2-[(2S)-2-{[(2S)-1-ethoxy-1-oxo-4-phenylbutan-2-yl]am…	CCOC(=O)[C@H](CCC1=CC=CC=C1)N[C@@H](C)C(=O)N2CC3=CC(=C(C=C3C[C@H]2C(=O)O)OC)OC	Non_anthelmintic	Moexipril	498.6	C27H34N2O7	114	742	1.2	36	2	8	12	InChI=1S/C27H34N2O7/c1-5-36-27(33)21(12-11-18-9-7-6-8-10-18)28-17(2)25(30)29-16-20-15-24(35-4)23(34-3)14-19(20)13-22(29)26(31)32/h6-10,14-15,17,21-22,28H,5,11-13,16H2,1-4H3,(H,31,32)/t17-,21-,22-/m0/s1	CCOC(=O)[C@H](CCC1=CC=CC=C1)N[C@@H](C)C(=O)N2CC3=CC(=C(C=C3C[C@H]2C(=O)O)OC)OC	UWWDHYUMIORJTA-HSQYWUDLSA-N	(3S)-2-[(2S)-2-[[(2S)-1-ethoxy-1-oxo-4-phenylbutan-2-yl]amino]propanoyl]-6,7-dimethoxy-3,4-dihydro-1H-isoquinoline-3-carboxylic acid	498.2366014	498.2366014	0	1	0	3	3	0	0	0	0	134	20472	3722	moexipril	Biological Test Results|Interactions and Pathways|Chemical and Physical Properties|Classification|Drug and Medication Information|Literature|Patents|Pharmacology and Biochemistry|Toxicity|Use and Manufacturing|Associated Disorders and Diseases|Biological Test Results: Active|Biological Test Results: Micromolar	13	1195|39758|39767|186359|186360|186362|186366|186538|186544|186674|186687|311524|567091|588214|588215|588216|588217|588218|588219|588220|624101|624136|624138|624139|624141|624151|625279|625280|625281|625282|625283|625284|625285|625286|625287|625288|625289|625290|625291|625292|640615|1259398|1259399|1259416|1259421|1259423|1345457|1409605|1474166|1474167|1671498|1745854|1745855|1961680|1961685|1961…	20050624	001Chemical|10X CHEM|3WAY PHARM INC|A2B Chem|AA BLOCKS|AAA Chemistry|Aaron Chemicals LLC|AbaChemScene|ABBLIS Chemicals|ABI Chem|AbMole Bioscience|AbovChem LLC|Accel Scientific|Acmec Biochemical|Adooq BioScience|AHH Chemical co.,ltd|AK Scientific, Inc. (AKSCI)|AKos Consulting & Solutions|Aladdin Scientific|Alfa Chemistry|Amadis Chemical|AN PharmaTech|AppChem|AstaTech, Inc.|Aurora Fine Chemicals LL…	Chemical Vendors|Curation Efforts|Governmental Organizations|Journal Publishers|Legacy Depositors|NIH Initiatives|Research and Development|Subscription Services	C - Cardiovascular system > C09 - Agents acting on the renin-angiotensin system > C09A - Ace inhibitors, plain > C09AA - Ace inhibitors, plain|C471 - Enzyme Inhibitor > C783 - Protease Inhibitor > C247 - ACE Inhibitor|C78274 - Agent Affecting Cardiovascular System > C270 - Antihypertensive Agent|D002317 - Cardiovascular Agents > D000959 - Antihypertensive Agents|D004791 - Enzyme Inhibitors > D011…
Inactive	3058751	(3S)-3-phenyl-3-[4-(trifluoromethyl)phenoxy]propan-1-amine	(S)-Norfluoxetine; 126924-38-7; SEPROXETINE; Seproxetine [INN]; Norfluoxetine, (s)-; seproxetina; UNII-25CO3X0R31; 25CO3X0R31; SEPROXETINE [WHO-DD]; DTXSID001019529	C1=CC=C(C=C1)[C@H](CCN)OC2=CC=C(C=C2)C(F)(F)F	Non_anthelmintic	Seproxetine	295.3	C16H16F3NO	35.3	294	3.5	21	1	5	5	InChI=1S/C16H16F3NO/c17-16(18,19)13-6-8-14(9-7-13)21-15(10-11-20)12-4-2-1-3-5-12/h1-9,15H,10-11,20H2/t15-/m0/s1	C1=CC=C(C=C1)[C@H](CCN)OC2=CC=C(C=C2)C(F)(F)F	WIQRCHMSJFFONW-HNNXBMFYSA-N	(3S)-3-phenyl-3-[4-(trifluoromethyl)phenoxy]propan-1-amine	295.1183986	295.1183986	0	1	0	1	1	0	0	0	0	834	583	142		Biological Test Results|Interactions and Pathways|Chemical and Physical Properties|Classification|Literature|Patents|Pharmacology and Biochemistry|Spectral Information|Biological Test Results: Active|Biological Test Results: Micromolar	10	412738|412739|412740|412741|412742|412743|412744|1671498|1671499|1671500|1802150	20050809	001Chemical|10X CHEM|1st Scientific|A&J Pharmtech CO., LTD.|A2B Chem|AA BLOCKS|AbaChemScene|ABI Chem|Ace Therapeutics|Acorn PharmaTech Product List|Activate Scientific|AiFChem, an XtalPi Company|AK Scientific, Inc. (AKSCI)|AKos Consulting & Solutions|Alfa Chemistry|Amadis Chemical|Ambinter|Angene Chemical|AOBIOUS INC|AstaTech, Inc.|Aurora Fine Chemicals LLC|BenchChem|Bic Biotech|BindingDB|Biorbyt…	Chemical Vendors|Curation Efforts|Governmental Organizations|Journal Publishers|Legacy Depositors|Research and Development|Subscription Services	C78272 - Agent Affecting Nervous System > C265 - Antidepressant Agent
Inactive	442021	(4aR,5aS,8aR,13aS,15aS,15bR)-10,11-dimethoxy-4a,5,5a,7,8,13a,15,15a,15b,16-decahydro-2H-4,6-methanoindolo[3,2,1-ij]oxepino[2,3,4-de]pyrrolo[2,3-h]quinolin-14-one	BRUCINE; 357-57-3; 10,11-Dimethoxystrychnine; Brucinum; (-)-Brucine; 2,3-Dimethoxystrychnine; 2,3-Dimethoxystrychnidin-10-one; Bruzin; l-Brucine; Brucine alkaloid	COC1=C(C=C2C(=C1)[C@]34CCN5[C@H]3C[C@@H]6[C@@H]7[C@@H]4N2C(=O)C[C@@H]7OCC=C6C5)OC	Non_anthelmintic	Brucine	394.5	C23H26N2O4	51.2	785	1	29	0	5	2	InChI=1S/C23H26N2O4/c1-27-16-8-14-15(9-17(16)28-2)25-20(26)10-18-21-13-7-19-23(14,22(21)25)4-5-24(19)11-12(13)3-6-29-18/h3,8-9,13,18-19,21-22H,4-7,10-11H2,1-2H3/t13-,18-,19-,21-,22-,23+/m0/s1	COC1=C(C=C2C(=C1)[C@]34CCN5[C@H]3C[C@@H]6[C@@H]7[C@@H]4N2C(=O)C[C@@H]7OCC=C6C5)OC	RRKTZKIUPZVBMF-IBTVXLQLSA-N	(4aR,5aS,8aR,13aS,15aS,15bR)-10,11-dimethoxy-4a,5,5a,7,8,13a,15,15a,15b,16-decahydro-2H-4,6-methanoindolo[3,2,1-ij]oxepino[2,3,4-de]pyrrolo[2,3-h]quinolin-14-one	394.1892573	394.1892573	0	1	0	6	6	0	0	0	0	527	16194	4126	brucine	Biological Test Results|Interactions and Pathways|Chemical and Physical Properties|Classification|Drug and Medication Information|Identification|Literature|Patents|Pharmacology and Biochemistry|Safety and Hazards|Toxicity|Use and Manufacturing|Associated Disorders and Diseases|Spectral Information|Taxonomy|Biological Test Results: Active|Biological Test Results: Micromolar|Biological Test Results…	18	485|631|731|757|758|759|760|761|764|775|781|782|793|797|798|799|800|803|804|817|818|827|828|841|861|862|868|871|873|878|880|894|898|920|932|940|950|951|952|1001|1006|1007|1008|1009|1012|1016|1018|1019|1020|1021|1022|1027|1030|1032|1040|1046|1048|1049|1051|1063|1066|1085|1135|1136|1203|1209|1214|1216|1217|1220|1222|1229|1230|1236|1239|1242|1251|1273|1274|1276|1285|1296|1304|1321|1325|1326|1359|136…	20050624	001Chemical|10X CHEM|A&J Pharmtech CO., LTD.|A2B Chem|AA BLOCKS|AAA Chemistry|Aaron Chemicals LLC|Abe Lab, University of Texas MD Anderson Cancer Center|ABI Chem|AbMole Bioscience|Accel Scientific|Accela ChemBio Inc.|Achemtek|Acorn PharmaTech Product List|AHH Chemical co.,ltd|AK Scientific, Inc. (AKSCI)|AKos Consulting & Solutions|Aladdin Scientific|Alfa Chemistry|Ambinter|AstaTech, Inc.|Aurora F…	Chemical Vendors|Curation Efforts|Governmental Organizations|Journal Publishers|Legacy Depositors|NIH Initiatives|Research and Development|Subscription Services	D002491 - Central Nervous System Agents > D000700 - Analgesics|D007155 - Immunologic Factors|D018373 - Peripheral Nervous System Agents > D018689 - Sensory System Agents|D019995 - Laboratory Chemicals > D007202 - Indicators and Reagents
Inactive	47811	(6aR,9R,10aR)-9-(methylsulfanylmethyl)-7-propyl-6,6a,8,9,10,10a-hexahydro-4H-indolo[4,3-fg]quinoline	pergolide; Pergolida; Pergolidum; 66104-22-1; 24MJ822NZ9; DTXSID2023438; CHEBI:63617; Parkotil; Ergoline, 8-((methylthio)methyl)-6-propyl-, (8beta)-; (2R,4R,7R)-4-[(methylsulfanyl)methyl]-6-propyl-6,11-diazatetracyclo[7.6.1.0^{2,7}.0^{12,16}]hexadeca-1(16),9,12,14-tetraene	CCCN1C[C@@H](C[C@H]2[C@H]1CC3=CNC4=CC=CC2=C34)CSC	Non_anthelmintic	Pergolide	314.5	C19H26N2S	44.3	388	4.2	22	1	2	4	InChI=1S/C19H26N2S/c1-3-7-21-11-13(12-22-2)8-16-15-5-4-6-17-19(15)14(10-20-17)9-18(16)21/h4-6,10,13,16,18,20H,3,7-9,11-12H2,1-2H3/t13-,16-,18-/m1/s1	CCCN1C[C@@H](C[C@H]2[C@H]1CC3=CNC4=CC=CC2=C34)CSC	YEHCICAEULNIGD-MZMPZRCHSA-N	(6aR,9R,10aR)-9-(methylsulfanylmethyl)-7-propyl-6,6a,8,9,10,10a-hexahydro-4H-indolo[4,3-fg]quinoline	314.18167	314.18167	0	1	0	3	3	0	0	0	0	3358	31952	5873	Pergolide	Biological Test Results|Interactions and Pathways|Chemical and Physical Properties|Classification|Drug and Medication Information|Literature|Patents|Pharmacology and Biochemistry|Safety and Hazards|Toxicity|Use and Manufacturing|Associated Disorders and Diseases|Spectral Information|Biological Test Results: Active|Biological Test Results: Micromolar|Biological Test Results: Nanomolar	16	875|880|881|884|885|887|889|892|893|894|900|901|902|923|924|995|1030|1195|1332|1379|1452|1454|1457|1458|1460|1463|1467|1468|1469|1471|1476|1477|1478|1479|1487|1490|1519|1688|1766|1768|1865|1948|2101|2107|2112|2147|2240|2241|2275|2313|2322|2330|2451|2472|2517|2528|2546|2549|2551|2660|2666|2667|2668|3480|4447|33113|36797|36861|36919|47764|47766|47767|47770|47772|47773|48358|48519|48521|48522|48530|…	20050326	001Chemical|3WAY PHARM INC|A&J Pharmtech CO., LTD.|AA BLOCKS|Aaron Chemicals LLC|AbaChemScene|Abe Lab, University of Texas MD Anderson Cancer Center|ABI Chem|AbMole Bioscience|AbovChem LLC|AHH Chemical co.,ltd|AKos Consulting & Solutions|Aladdin Scientific|Alfa Chemistry|Amadis Chemical|Ambinter|AN PharmaTech|ApexBio Technology|AstaTech, Inc.|Aurora Fine Chemicals LLC|BenchChem|BIDD|BindingDB|Bio…	Chemical Vendors|Curation Efforts|Governmental Organizations|Journal Publishers|Legacy Depositors|NIH Initiatives|Research and Development|Subscription Services	C78272 - Agent Affecting Nervous System > C38149 - Antiparkinsonian Agent|C78272 - Agent Affecting Nervous System > C66884 - Dopamine Agonist|D018377 - Neurotransmitter Agents > D015259 - Dopamine Agents > D018491 - Dopamine Agonists|N - Nervous system > N04 - Anti-parkinson drugs > N04B - Dopaminergic agents > N04BC - Dopamine agonists
Inactive	3647	1,1-dioxo-6-(trifluoromethyl)-3,4-dihydro-2H-1lambda6,2,4-benzothiadiazine-7-sulfonamide	hydroflumethiazide; 135-09-1; Diuredemina; Diucardin; Glomerulin; Saluron; Hidroflumetiazid; Hydroflumethizide; Diurometon; Flutizide	C1NC2=C(C=C(C(=C2)C(F)(F)F)S(=O)(=O)N)S(=O)(=O)N1	Non_anthelmintic	Hydroflumethiazide	331.3	C8H8F3N3O4S2	135	578	0.4	20	3	10	1	InChI=1S/C8H8F3N3O4S2/c9-8(10,11)4-1-5-7(2-6(4)19(12,15)16)20(17,18)14-3-13-5/h1-2,13-14H,3H2,(H2,12,15,16)	C1NC2=C(C=C(C(=C2)C(F)(F)F)S(=O)(=O)N)S(=O)(=O)N1	DMDGGSIALPNSEE-UHFFFAOYSA-N	1,1-dioxo-6-(trifluoromethyl)-3,4-dihydro-2H-1lambda6,2,4-benzothiadiazine-7-sulfonamide	330.9908326	330.9908326	0	1	0	0	0	0	0	0	0	467	17938	3495	Hydroflumethiazide	Biological Test Results|Interactions and Pathways|Chemical and Physical Properties|Classification|Drug and Medication Information|Identification|Literature|Patents|Pharmacology and Biochemistry|Safety and Hazards|Toxicity|Use and Manufacturing|Associated Disorders and Diseases|Spectral Information|Biological Test Results: Active|Biological Test Results: Micromolar|Biological Test Results: Nanomol…	17	179|357|361|364|368|371|373|374|375|410|411|422|425|429|430|431|432|436|438|440|441|444|445|446|447|448|449|450|451|453|454|455|456|457|460|483|485|487|488|501|518|521|522|524|525|526|527|528|529|530|538|539|552|555|556|559|560|561|565|567|568|570|571|572|573|574|575|576|577|580|581|583|584|585|587|588|589|590|591|592|593|594|595|596|597|598|601|602|603|604|605|606|607|609|614|615|618|620|622|623…	20050325	001Chemical|10X CHEM|3WAY PHARM INC|A&J Pharmtech CO., LTD.|A2B Chem|AA BLOCKS|AAA Chemistry|AbaChemScene|abcr GmbH|Abe Lab, University of Texas MD Anderson Cancer Center|ABI Chem|Accel Scientific|Achemo Scientific Limited|Achemtek|Acmec Biochemical|AHH Chemical co.,ltd|AK Scientific, Inc. (AKSCI)|AKos Consulting & Solutions|Alfa Chemistry|Alichem|Alsachim|Amadis Chemical|Ambinter|Amfluoro|Angel …	Chemical Vendors|Curation Efforts|Governmental Organizations|Journal Publishers|Legacy Depositors|NIH Initiatives|Research and Development|Subscription Services	C - Cardiovascular system > C03 - Diuretics > C03A - Low-ceiling diuretics, thiazides > C03AA - Thiazides, plain|C78275 - Agent Affecting Blood or Body Fluid > C448 - Diuretic > C49185 - Thiazide Diuretic|D002317 - Cardiovascular Agents > D000959 - Antihypertensive Agents|D002317 - Cardiovascular Agents > D045283 - Natriuretic Agents|D045283 - Natriuretic Agents > D004232 - Diuretics > D049993 - …
Inactive	2134	1,4-bis[2-(2-hydroxyethylamino)ethylamino]anthracene-9,10-dione	Ametantrone; 64862-96-0; Ametantrona; NSC-196473; Ametantronum; NSC 196473; 1,4-bis[2-(2-hydroxyethylamino)ethylamino]anthracene-9,10-dione; PNT6041ST1; NSC196473; DTXSID60215153	C1=CC=C2C(=C1)C(=O)C3=C(C=CC(=C3C2=O)NCCNCCO)NCCNCCO	Non_anthelmintic	Ametantrone	412.5	C22H28N4O4	123	513	1.7	30	6	8	12	InChI=1S/C22H28N4O4/c27-13-11-23-7-9-25-17-5-6-18(26-10-8-24-12-14-28)20-19(17)21(29)15-3-1-2-4-16(15)22(20)30/h1-6,23-28H,7-14H2	C1=CC=C2C(=C1)C(=O)C3=C(C=CC(=C3C2=O)NCCNCCO)NCCNCCO	FFGSXKJJVBXWCY-UHFFFAOYSA-N	1,4-bis[2-(2-hydroxyethylamino)ethylamino]anthracene-9,10-dione	412.2110554	412.2110554	0	1	0	0	0	0	0	0	0	180	1043	353	ametantrone	Biological Test Results|Interactions and Pathways|Classification|Literature|Patents|Pharmacology and Biochemistry|Spectral Information|Biological Test Results: Active|Biological Test Results: Micromolar	9	1|3|5|7|9|13|15|19|21|23|25|29|31|33|35|37|39|41|43|45|47|49|53|55|59|65|67|71|73|77|79|81|83|85|89|91|93|95|97|99|101|103|105|107|109|113|115|119|121|123|125|129|131|133|137|139|141|143|145|182|186|188|192|194|196|200|210|212|220|222|226|248|256|258|260|270|274|302|328|330|334|7502|10019|24662|26757|45640|45648|45653|45658|54648|54649|54651|55805|81308|82830|87734|87741|88359|95160|95161|96950|9…	20050325	001Chemical|10X CHEM|3WAY PHARM INC|A2B Chem|A2Z Chemical|AA BLOCKS|AAA Chemistry|AbaChemScene|ABI Chem|AbMole Bioscience|Acadechem|Acorn PharmaTech Product List|Adooq BioScience|AKos Consulting & Solutions|Alichem|Amadis Chemical|Angel Pharmatech Ltd.|Angene Chemical|Ark Pharma Scientific Limited|AstaTech, Inc.|BenchChem|BindingDB|BioChemPartner|Biorbyt|Biosynth|BLD Pharm|BOC Sciences|CATO Resea…	Chemical Vendors|Curation Efforts|Governmental Organizations|Journal Publishers|Legacy Depositors|Research and Development|Subscription Services	C274 - Antineoplastic Agent > C186664 - Cytotoxic Chemotherapeutic Agent > C2842 - DNA Binding Agent|C274 - Antineoplastic Agent > C2189 - Signal Transduction Inhibitor > C129824 - Antineoplastic Protein Inhibitor|C471 - Enzyme Inhibitor > C129825 - Antineoplastic Enzyme Inhibitor > C1748 - Topoisomerase Inhibitor|D000970 - Antineoplastic Agents|D019995 - Laboratory Chemicals > D007202 - Indicato…
Inactive	6040	1-(2,3-dihydro-1,4-benzodioxin-3-ylmethyl)piperidine	Piperoxan; 59-39-2; Piperoxane; Benodaine; Piperoxano; 933F; Fourneau-933; Piperoxanum; (rs)-piperoxane; DTXSID1046269	C1CCN(CC1)CC2COC3=CC=CC=C3O2	Non_anthelmintic	Piperoxan	233.31	C14H19NO2	21.7	240	2.6	17	0	3	2	InChI=1S/C14H19NO2/c1-4-8-15(9-5-1)10-12-11-16-13-6-2-3-7-14(13)17-12/h2-3,6-7,12H,1,4-5,8-11H2	C1CCN(CC1)CC2COC3=CC=CC=C3O2	LYKMMUBOEFYJQG-UHFFFAOYSA-N	1-(2,3-dihydro-1,4-benzodioxin-3-ylmethyl)piperidine	233.1415788	233.1415788	0	1	0	1	0	1	0	0	0	531	11115	2656	Piperoxan	Biological Test Results|Interactions and Pathways|Chemical and Physical Properties|Classification|Literature|Patents|Pharmacology and Biochemistry|Toxicity|Associated Disorders and Diseases|Spectral Information|Biological Test Results: Active|Biological Test Results: Micromolar	12	1469|1471|1479|1490|1688|1766|1768|2062|2528|2546|2551|2662|33125|35187|35357|35359|35563|35565|35642|35643|35858|35860|36059|36426|36489|36491|36504|167198|167200|196984|196987|205267|205269|227718|233434|233641|235864|235865|235866|485290|492961|504327|504332|504749|504832|504834|504847|504865|588579|588834|602332|624030|624031|624032|624044|624170|624172|624173|624296|624297|651631|651632|6516…	20050327	001Chemical|10X CHEM|3WAY PHARM INC|A2B Chem|AA BLOCKS|AAA Chemistry|Aaron Chemicals LLC|AbaChemScene|ABI Chem|Accel Scientific|Acmec Biochemical|AiFChem, an XtalPi Company|AKos Consulting & Solutions|Aladdin Scientific|Alfa Chemistry|Alichem|Amadis Chemical|Ambinter|AN PharmaTech|Angene Chemical|Apexmol|AppChem|Aribo Reagent|Ark Pharma Scientific Limited|AstaTech, Inc.|Aurora Fine Chemicals LLC|…	Chemical Vendors|Curation Efforts|Governmental Organizations|Journal Publishers|Legacy Depositors|NIH Initiatives|Research and Development|Subscription Services	C78272 - Agent Affecting Nervous System > C29747 - Adrenergic Agent > C72900 - Adrenergic Antagonist|D002317 - Cardiovascular Agents > D000959 - Antihypertensive Agents|D018377 - Neurotransmitter Agents > D018663 - Adrenergic Agents > D018674 - Adrenergic Antagonists
Inactive	65853	1-(2,3-dihydro-1,4-benzodioxin-5-yl)piperazine	Eltoprazine; 98224-03-4; Eltoprazina; 1-(2,3-dihydro-1,4-benzodioxin-5-yl)piperazine; Eltoprazinum; DU-28853; 510M006KO6; DTXSID5048425; RefChem:136558; DTXCID3028398	C1CN(CCN1)C2=C3C(=CC=C2)OCCO3	Non_anthelmintic	Eltoprazine	220.27	C12H16N2O2	33.7	231	1.1	16	1	4	1	InChI=1S/C12H16N2O2/c1-2-10(14-6-4-13-5-7-14)12-11(3-1)15-8-9-16-12/h1-3,13H,4-9H2	C1CN(CCN1)C2=C3C(=CC=C2)OCCO3	WVLHGCRWEHCIOT-UHFFFAOYSA-N	1-(2,3-dihydro-1,4-benzodioxin-5-yl)piperazine	220.1211778	220.1211778	0	1	0	0	0	0	0	0	0	213	1187	219	eltoprazine	Biological Test Results|Interactions and Pathways|Chemical and Physical Properties|Classification|Drug and Medication Information|Literature|Patents|Pharmacology and Biochemistry|Safety and Hazards|Associated Disorders and Diseases|Spectral Information|Biological Test Results: Active|Biological Test Results: Micromolar	13	880|881|894|1030|1379|1452|1457|1460|1463|1467|1468|1469|1471|1476|1477|1478|1479|1490|1688|1766|1768|1865|1948|2062|2101|2107|2112|2314|2315|2451|2472|2528|2546|2549|2551|2662|4029|4091|4092|4344|4411|4416|4718|17869|25073|25074|25075|25076|25077|65108|127679|127685|177435|177450|177605|177617|182620|184855|184856|185742|185743|230050|330659|330660|485281|485290|492961|504327|504332|504749|50483…	20050808	001Chemical|10X CHEM|3WAY PHARM INC|A&J Pharmtech CO., LTD.|A2B Chem|AA BLOCKS|Aaron Chemicals LLC|AbaChemScene|abcr GmbH|ABI Chem|AbovChem LLC|Acadechem|Accel Scientific|Achemo Scientific Limited|Acmec Biochemical|AHH Chemical co.,ltd|AK Scientific, Inc. (AKSCI)|AKos Consulting & Solutions|Aladdin Scientific|Alfa Chemistry|Amadis Chemical|AN PharmaTech|Angel Pharmatech Ltd.|Angene Chemical|Anwar…	Chemical Vendors|Curation Efforts|Governmental Organizations|Journal Publishers|Legacy Depositors|NIH Initiatives|Research and Development|Subscription Services	C78272 - Agent Affecting Nervous System > C47794 - Serotonin Agonist|D018377 - Neurotransmitter Agents > D018490 - Serotonin Agents > D017366 - Serotonin Receptor Agonists
Inactive	135497698	1-(3-chlorophenyl)-3-(1-methyl-4-oxoimidazolidin-2-ylidene)urea	Fenobam; 57653-26-6; fenobam anhydrous; 3-(3-chlorophenyl)-1-(1-methyl-4-oxo-5H-imidazol-2-yl)urea; NPL2009; 078RCY7I27; NPL-2009; 1-(3-chlorophenyl)-3-(1-methyl-4-oxo-4,5-dihydro-1H-imidazol-2-yl)urea; Urea, N-(3-chlorophenyl)-N'-(4,5-dihydro-1-methyl-4-oxo-1H-imidazol-2-yl)-; RefChem:598884	CN\1CC(=O)N/C1=N\C(=O)NC2=CC(=CC=C2)Cl	Non_anthelmintic	Fenobam Anhydrous	266.68	C11H11ClN4O2	73.8	385	1.2	18	2	2	1	InChI=1S/C11H11ClN4O2/c1-16-6-9(17)14-10(16)15-11(18)13-8-4-2-3-7(12)5-8/h2-5H,6H2,1H3,(H2,13,14,15,17,18)	CN1CC(=O)NC1=NC(=O)NC2=CC(=CC=C2)Cl	DWPQODZAOSWNHB-UHFFFAOYSA-N	1-(3-chlorophenyl)-3-(1-methyl-4-oxoimidazolidin-2-ylidene)urea	266.0570533	266.0570533	0	1	0	0	0	0	1	0	1	57	3112	695	fenobam	Biological Test Results|Interactions and Pathways|Chemical and Physical Properties|Classification|Drug and Medication Information|Literature|Patents|Safety and Hazards|Associated Disorders and Diseases|Biological Test Results: Active	10	687035|687037|743344|743345|743346|743347|1224824|1224825|1224857|1224859|1259252|1259253|1259255|1259256|1259354|1259398|1259399|1259423|1296008|1296009|1346212|1346254|1346269|1346986|1346987|1347053|1347055|1347060|1347061|1347062|1347063|1347064|1347065|1347066|1347067|1347068|1347082|1347083|1347085|1347086|1347089|1347090|1347091|1347092|1347093|1347094|1347095|1347096|1347097|1347098|13470…	20190115	3WAY PHARM INC|A&J Pharmtech CO., LTD.|A2B Chem|Accel Scientific|Ace Therapeutics|Amadis Chemical|Angel Pharmatech Ltd.|AstaTech, Inc.|Biocore|Biorbyt|BOC Sciences|Burek Lab, Department of Anaesthesiology, Intensive Care, Emergency and Pain Med, University Hospital Wuerzburg|Chem-Space.com Database|ChemDB|Chemenu Inc.|ChemoSapiens|ChemTik|Comparative Toxicogenomics Database (CTD)|Cooke Chemical C…	Chemical Vendors|Curation Efforts|Governmental Organizations|Legacy Depositors|NIH Initiatives|Research and Development
Inactive	26937	1-(4-chlorophenyl)-4-(dimethylamino)-2,3-dimethylbutan-2-ol	Clobutinol; 14860-49-2; Clobutinolum; Iversal; 1-(4-chlorophenyl)-4-(dimethylamino)-2,3-dimethylbutan-2-ol; KAT 256 FREE BASE; KAT-256 FREE BASE; 1NY2IX043A; R05DB03; DTXSID2022838	CC(CN(C)C)C(C)(CC1=CC=C(C=C1)Cl)O	Non_anthelmintic	Clobutinol	255.78	C14H22ClNO	23.5	226	3.2	17	1	2	5	InChI=1S/C14H22ClNO/c1-11(10-16(3)4)14(2,17)9-12-5-7-13(15)8-6-12/h5-8,11,17H,9-10H2,1-4H3	CC(CN(C)C)C(C)(CC1=CC=C(C=C1)Cl)O	KVHHQGIIZCJATJ-UHFFFAOYSA-N	1-(4-chlorophenyl)-4-(dimethylamino)-2,3-dimethylbutan-2-ol	255.138992	255.138992	0	1	0	2	0	2	0	0	0	159	2055	635	clobutinol	Biological Test Results|Chemical and Physical Properties|Classification|Drug and Medication Information|Literature|Patents|Pharmacology and Biochemistry|Toxicity|Associated Disorders and Diseases|Spectral Information|Biological Test Results: Active|Biological Test Results: Micromolar	12	880|881|894|1030|1195|1379|1452|1457|1460|1463|1467|1468|1469|1471|1476|1477|1478|1479|1487|1490|1688|1766|1768|1865|1948|2101|2107|2112|2314|2315|2451|2472|2528|2546|2549|2551|2662|485281|485290|492961|504327|504332|504749|504832|504834|504847|504865|588220|588579|602332|624030|624031|624032|624044|624170|624172|624173|624296|624297|1259416|1259421|1409598|1640020|1645758|1671498|1749710|1749711…	20050327	001Chemical|10X CHEM|3WAY PHARM INC|A2B Chem|AA BLOCKS|AAA Chemistry|AbaChemScene|ABI Chem|Accel Scientific|AHH Chemical co.,ltd|Alfa Chemistry|Ambinter|AstaTech, Inc.|Aurora Fine Chemicals LLC|BenchChem|Biorbyt|BOC Sciences|Broad Institute|Center for Chemical Genomics, University of Michigan|ChEBI|Chembase.cn|ChEMBL|ChemExper Chemical Directory|ChemIDplus|Chemieliva Pharmaceutical Co., Ltd|Chemi…	Chemical Vendors|Curation Efforts|Governmental Organizations|Journal Publishers|Legacy Depositors|NIH Initiatives|Research and Development|Subscription Services	C78273 - Agent Affecting Respiratory System > C66917 - Antitussive Agent|D002491 - Central Nervous System Agents|D019141 - Respiratory System Agents > D000996 - Antitussive Agents|R - Respiratory system > R05 - Cough and cold preparations > R05D - Cough suppressants, excl. combinations with expectorants
Inactive	29137	1-[(3,4,5-trimethoxyphenyl)methyl]-1,2,3,4-tetrahydroisoquinoline-6,7-diol;hydrochloride	6,7-ISOQUINOLINEDIOL, 1,2,3,4-TETRAHYDRO-1-((3,4,5-TRIMETHOXYPHENYL)METHYL)-, HYDROCHLORIDE (1:1); RefChem:1073614; 18559-63-2; Trimetoquinol; Inolin; (+/-)-TRIMETOQUINOL HYDROCHLORIDE; Trimetoquinol-hydrochloride; AQL 208; Trikvinol (triquinol) hydrochloride; 1-[(3,4,5-trimethoxyphenyl)methyl]-1,2,3,4-tetrahydroisoquinoline-6,7-diol;hydrochloride	COC1=CC(=CC(=C1OC)OC)CC2C3=CC(=C(C=C3CCN2)O)O.Cl	Non_anthelmintic	6,7-Isoquinolinediol, 1,2,3,4-tetrahydro-1-((3,4,5-trimethoxyphenyl)methyl)-, hydrochloride (1:1)	381.8	C19H24ClNO5	80.2	409		26	4	6	5	InChI=1S/C19H23NO5.ClH/c1-23-17-7-11(8-18(24-2)19(17)25-3)6-14-13-10-16(22)15(21)9-12(13)4-5-20-14;/h7-10,14,20-22H,4-6H2,1-3H3;1H	COC1=CC(=CC(=C1OC)OC)CC2C3=CC(=C(C=C3CCN2)O)O.Cl	UHSXRTHJCJGEKG-UHFFFAOYSA-N	1-[(3,4,5-trimethoxyphenyl)methyl]-1,2,3,4-tetrahydroisoquinoline-6,7-diol;hydrochloride	381.1343006	381.1343006	0	2	0	1	0	1	0	0	0	141	382	149		Biological Test Results|Interactions and Pathways|Classification|Literature|Patents	5	330|25312|39963|39964|41015|41021|41315|41316|77983|77984|79989|79990|229405	20050808	AA BLOCKS|ABI Chem|Alfa Chemistry|Ambinter|Aurora Fine Chemicals LLC|BOC Sciences|ChEMBL|Chemieliva Pharmaceutical Co., Ltd|ChemSpider|Clearsynth|DiscoveryGate|DTP/NCI|Egon Willighagen, Department of Bioinformatics - BiGCaT, Maastricht University|EPA DSSTox|EvitaChem|FDA Global Substance Registration System (GSRS)|Google Patents|LeadScope|MolCore|MolGenie|NextBio|NextMove Software|NovoSeek|PATENT…	Chemical Vendors|Curation Efforts|Governmental Organizations|Journal Publishers|Legacy Depositors|Research and Development|Subscription Services	D018373 - Peripheral Nervous System Agents > D001337 - Autonomic Agents > D013566 - Sympathomimetics|D018377 - Neurotransmitter Agents > D018663 - Adrenergic Agents > D000322 - Adrenergic Agonists|D019141 - Respiratory System Agents > D018927 - Anti-Asthmatic Agents > D001993 - Bronchodilator Agents
Inactive	123618	1-[(4-fluorophenyl)methyl]-N-piperidin-4-ylbenzimidazol-2-amine	Tecastemizole; Norastemizole; 75970-99-9; Tecastemizol; W5DCO14M05; R-43512; 1-((4-Flurophenyl)methyl)-N-4-piperidinyl-1H-benzimidazol-2-amine; DTXSID30226877; tecastemizolum; RefChem:891272	C1CNCCC1NC2=NC3=CC=CC=C3N2CC4=CC=C(C=C4)F	Non_anthelmintic	Tecastemizole	324.4	C19H21FN4	41.9	393	3.6	24	2	4	4	InChI=1S/C19H21FN4/c20-15-7-5-14(6-8-15)13-24-18-4-2-1-3-17(18)23-19(24)22-16-9-11-21-12-10-16/h1-8,16,21H,9-13H2,(H,22,23)	C1CNCCC1NC2=NC3=CC=CC=C3N2CC4=CC=C(C=C4)F	SFOVDSLXFUGAIV-UHFFFAOYSA-N	1-[(4-fluorophenyl)methyl]-N-piperidin-4-ylbenzimidazol-2-amine	324.1750249	324.1750249	0	1	0	0	0	0	0	0	0	62	3677	709	tecastemizole	Biological Test Results|Interactions and Pathways|Chemical and Physical Properties|Classification|Drug and Medication Information|Literature|Patents|Pharmacology and Biochemistry|Biological Test Results: Active|Biological Test Results: Micromolar	10	161281|222148|243188|392051|408340|420668|420669|513155|513156|513160|1259416|1259421|1366321|1366322|1366323|1366324|1366325|1571766|1749710|1749711	20050808	001Chemical|10X CHEM|A2B Chem|AA BLOCKS|AAA Chemistry|AbaChemScene|ABI Chem|Accel Scientific|AiFChem, an XtalPi Company|AKos Consulting & Solutions|Alfa Chemistry|Amadis Chemical|Ambeed|AstaTech, Inc.|Axon Medchem|BenchChem|BindingDB|Biorbyt|BLD Pharm|BOC Sciences|Broad Institute|Chembase.cn|ChEMBL|ChemIDplus|Chemieliva Pharmaceutical Co., Ltd|ChemMol|ChemSpider|ChemTik|Clinivex|Collaborative Dru…	Chemical Vendors|Curation Efforts|Governmental Organizations|Journal Publishers|Legacy Depositors|NIH Initiatives|Research and Development|Subscription Services	C308 - Immunotherapeutic Agent > C29578 - Histamine-1 Receptor Antagonist
Inactive	26035	1-[10-[2-(dimethylamino)propyl]phenothiazin-2-yl]ethanone	Aceprometazine; Acepromethazine; 13461-01-3; Aceprometazina; Aceprometazinum; 10-(2-(Dimethylamino)propyl)phenothiazin-2-yl methyl ketone; CB 1664; 984N9YTM4Y; CB-1664; CHEBI:53770	CC(CN1C2=CC=CC=C2SC3=C1C=C(C=C3)C(=O)C)N(C)C	Non_anthelmintic	Aceprometazine	326.5	C19H22N2OS	48.9	428	4.3	23	0	4	4	InChI=1S/C19H22N2OS/c1-13(20(3)4)12-21-16-7-5-6-8-18(16)23-19-10-9-15(14(2)22)11-17(19)21/h5-11,13H,12H2,1-4H3	CC(CN1C2=CC=CC=C2SC3=C1C=C(C=C3)C(=O)C)N(C)C	XLOQNFNTQIRSOX-UHFFFAOYSA-N	1-[10-[2-(dimethylamino)propyl]phenothiazin-2-yl]ethanone	326.1452845	326.1452845	0	1	0	1	0	1	0	0	0	36	363	92	aceprometazine	Biological Test Results|Interactions and Pathways|Chemical and Physical Properties|Classification|Drug and Medication Information|Literature|Patents|Pharmacology and Biochemistry|Safety and Hazards|Toxicity|Associated Disorders and Diseases|Spectral Information	12	1079931|1079932|1079933|1079934|1079935|1079936|1079937|1079938|1079939|1079940|1079941|1079942|1079943|1079944|1079945|1079946|1079947|1079948|1079949	20050808	001Chemical|3WAY PHARM INC|A2B Chem|AA BLOCKS|AbaChemScene|ABI Chem|Alfa Chemistry|BenchChem|Biorbyt|BOC Sciences|ChEBI|Chembase.cn|ChEMBL|ChemIDplus|Chemieliva Pharmaceutical Co., Ltd|ChemSpider|ChemTik|Clearsynth|Collaborative Drug Discovery, Inc.|CymitQuimica|Debye Scientific Co., Ltd|DiscoveryGate|DrugBank|DrugCentral|Egon Willighagen, Department of Bioinformatics - BiGCaT, Maastricht Univers…	Chemical Vendors|Curation Efforts|Governmental Organizations|Journal Publishers|Legacy Depositors|Research and Development|Subscription Services	C78272 - Agent Affecting Nervous System > C29710 - Antipsychotic Agent|D002491 - Central Nervous System Agents > D002492 - Central Nervous System Depressants|D002491 - Central Nervous System Agents > D011619 - Psychotropic Drugs > D014149 - Tranquilizing Agents|D002492 - Central Nervous System Depressants > D014149 - Tranquilizing Agents > D014150 - Antipsychotic Agents|D018377 - Neurotransmitter…
Inactive	4940	1-[10-[2-(dimethylamino)propyl]phenothiazin-2-yl]propan-1-one	propiomazine; 362-29-8; Propionylpromethazine; Phenoctyl; Propiomazina; Propiomazinum; Wy-1359; CB 1678; 2-Propionyl-10-(2-(dimethylamino)propyl)phenothiazine; 3-Propionyl-10-dimethylaminoisopropylphenothiazine	CCC(=O)C1=CC2=C(C=C1)SC3=CC=CC=C3N2CC(C)N(C)C	Non_anthelmintic	Propiomazine	340.5	C20H24N2OS	48.9	441	4.8	24	0	4	5	InChI=1S/C20H24N2OS/c1-5-18(23)15-10-11-20-17(12-15)22(13-14(2)21(3)4)16-8-6-7-9-19(16)24-20/h6-12,14H,5,13H2,1-4H3	CCC(=O)C1=CC2=C(C=C1)SC3=CC=CC=C3N2CC(C)N(C)C	UVOIBTBFPOZKGP-UHFFFAOYSA-N	1-[10-[2-(dimethylamino)propyl]phenothiazin-2-yl]propan-1-one	340.1609346	340.1609346	0	1	0	1	0	1	0	0	0	184	1190	369	propiomazine	Biological Test Results|Interactions and Pathways|Chemical and Physical Properties|Classification|Drug and Medication Information|Literature|Patents|Pharmacology and Biochemistry|Safety and Hazards|Toxicity|Use and Manufacturing|Associated Disorders and Diseases|Spectral Information|Biological Test Results: Active	14	1195|2062|2240|2241|2275|2313|2322|2330|434959|588220|624156|1159607|1961681|1961683|1961684|1961689|1961691|1961692|1961694|1961695|1961697|1961699|1961701|1961705|1961707|1961708|1961710|1961712|1961714|1961720|1961721|1961722|1961724|1961727|1961730|1961734|1961738|1961748|1961755|1961758|1961760|1961762|1961766|1961767|1961770|1961771|1961773|1961774|1961775|1961776|1961778|1961780|1961781|19…	20050325	001Chemical|10X CHEM|3WAY PHARM INC|A2B Chem|AA BLOCKS|AAA Chemistry|AbaChemScene|ABI Chem|Ace Therapeutics|AK Scientific, Inc. (AKSCI)|AKos Consulting & Solutions|Alfa Chemistry|Ambinter|Aurora Fine Chemicals LLC|BenchChem|Biorbyt|BOC Sciences|Broad Institute|ChEBI|ChemBank|Chembase.cn|ChEMBL|ChemDB|chemical genetic matrix|ChemIDplus|Chemieliva Pharmaceutical Co., Ltd|Cheminformatics Friedrich-S…	Chemical Vendors|Curation Efforts|Governmental Organizations|Journal Publishers|Legacy Depositors|NIH Initiatives|Research and Development|Subscription Services	C78272 - Agent Affecting Nervous System > C29710 - Antipsychotic Agent|N - Nervous system > N05 - Psycholeptics > N05C - Hypnotics and sedatives
Inactive	9907323	1-[2-(3,4-dimethoxyphenyl)ethyl]-4-(3-phenylpropyl)piperazine	Cutamesine; 165377-43-5; 1-[2-(3,4-dimethoxyphenyl)ethyl]-4-(3-phenylpropyl)piperazine; 9J7A4144BX; DTXSID50167935; 1-(2-(3,4-DIMETHOXYPHENYL)ETHYL)-4-(3-PHENYLPROPYL)PIPERAZINE; cutamesina; cutamesinum; RefChem:128968; DTXCID9090426	COC1=C(C=C(C=C1)CCN2CCN(CC2)CCCC3=CC=CC=C3)OC	Non_anthelmintic	Cutamesine	368.5	C23H32N2O2	24.9	392	3.9	27	0	4	9	InChI=1S/C23H32N2O2/c1-26-22-11-10-21(19-23(22)27-2)12-14-25-17-15-24(16-18-25)13-6-9-20-7-4-3-5-8-20/h3-5,7-8,10-11,19H,6,9,12-18H2,1-2H3	COC1=C(C=C(C=C1)CCN2CCN(CC2)CCCC3=CC=CC=C3)OC	UVSWWUWQVAQPJR-UHFFFAOYSA-N	1-[2-(3,4-dimethoxyphenyl)ethyl]-4-(3-phenylpropyl)piperazine	368.2463783	368.2463783	0	1	0	0	0	0	0	0	0	313	500	195	SA 4503	Biological Test Results|Interactions and Pathways|Classification|Drug and Medication Information|Literature|Patents|Pharmacology and Biochemistry|Associated Disorders and Diseases|Biological Test Results: Active|Biological Test Results: Micromolar	10	317390|317391|317395|578855|578856|578857|624476|624478|624479|651645|651646|651696|651712|651713|677524|677525|686947|686950|716307|716310|737388|737389|737636|737637|737638|737639|737640|737641|737642|743244|743322|743323|743324|743344|743345|743346|743347|1053194|1053195|1118248|1118250|1118253|1118255|1118256|1118258|1118260|1118265|1118266|1118268|1118272|1118273|1118274|1159510|1159511|1159…	20061025	001Chemical|10X CHEM|1st Scientific|4C Pharma Scientific Inc|A&J Pharmtech CO., LTD.|A2B Chem|AA BLOCKS|Aaron Chemicals LLC|AbaChemScene|abcr GmbH|AbMole Bioscience|AbovChem LLC|Accel Scientific|Ace Therapeutics|Achemo Scientific Limited|Activate Scientific|Adooq BioScience|AEchem Scientific Corp., USA|AiFChem, an XtalPi Company|AK Scientific, Inc. (AKSCI)|AKos Consulting & Solutions|Alfa Chemist…	Chemical Vendors|Curation Efforts|Governmental Organizations|Journal Publishers|Legacy Depositors|NIH Initiatives|Research and Development|Subscription Services	C78272 - Agent Affecting Nervous System > C265 - Antidepressant Agent|D002491 - Central Nervous System Agents > D018697 - Nootropic Agents
Inactive	5059	1-[3-(quinolin-2-ylmethoxy)phenyl]hexan-1-ol	101910-24-1; REV-5901; alpha-Pentyl-3-(2-quinolinylmethoxy)benzenemethanol; PF-5901; Benzenemethanol, alpha-pentyl-3-(2-quinolinylmethoxy)-; RG-5901; WNW5RYD8MG; RefChem:555905; Rev 5901; 1-[3-(quinolin-2-ylmethoxy)phenyl]hexan-1-ol	CCCCCC(C1=CC(=CC=C1)OCC2=NC3=CC=CC=C3C=C2)O	Non_anthelmintic	alpha-Pentyl-3-(2-quinolinylmethoxy)benzenemethanol	335.4	C22H25NO2	42.4	375	5.2	25	1	3	8	InChI=1S/C22H25NO2/c1-2-3-4-12-22(24)18-9-7-10-20(15-18)25-16-19-14-13-17-8-5-6-11-21(17)23-19/h5-11,13-15,22,24H,2-4,12,16H2,1H3	CCCCCC(C1=CC(=CC=C1)OCC2=NC3=CC=CC=C3C=C2)O	JRLOEMCOOZSCQP-UHFFFAOYSA-N	1-[3-(quinolin-2-ylmethoxy)phenyl]hexan-1-ol	335.188529	335.188529	0	1	0	1	0	1	0	0	0	126	346	110	alpha-pentyl-3-(2-quinolinylmethoxy)benzenemethanol	Biological Test Results|Interactions and Pathways|Classification|Literature|Patents|Pharmacology and Biochemistry|Safety and Hazards|Spectral Information|Biological Test Results: Active|Biological Test Results: Micromolar	10	422|429|436|485|547|631|694|731|732|741|757|758|759|760|761|764|775|781|782|793|797|798|799|800|803|804|817|818|827|828|841|861|862|868|871|873|878|880|894|898|920|932|940|950|951|952|1001|1006|1007|1008|1009|1012|1016|1018|1019|1020|1021|1022|1027|1030|1032|1040|1046|1048|1049|1051|1063|1066|1085|1135|1136|1203|1209|1214|1216|1217|1220|1222|1229|1236|1239|1242|1251|1273|1274|1276|1285|1296|1304|…	20050325	001Chemical|10X CHEM|1st Scientific|3WAY PHARM INC|A2B Chem|AA BLOCKS|AAA Chemistry|AbaChemScene|ABI Chem|Achemica|AKos Consulting & Solutions|Alfa Chemistry|Amadis Chemical|Ambinter|Aurora Fine Chemicals LLC|BenchChem|BindingDB|Biocore|Biorbyt|BLD Pharm|BOC Sciences|Broad Institute|C. David Weaver Laboratory, Vanderbilt University|Center for Chemical Genomics, University of Michigan|ChEBI|Chem-S…	Chemical Vendors|Curation Efforts|Governmental Organizations|Journal Publishers|Legacy Depositors|NIH Initiatives|Research and Development|Subscription Services	D000893 - Anti-Inflammatory Agents|D002491 - Central Nervous System Agents > D000700 - Analgesics|D004791 - Enzyme Inhibitors > D016859 - Lipoxygenase Inhibitors|D006401 - Hematologic Agents > D010975 - Platelet Aggregation Inhibitors|D018373 - Peripheral Nervous System Agents > D018689 - Sensory System Agents|D018501 - Antirheumatic Agents|D020011 - Protective Agents > D000975 - Antioxidants
Inactive	76765	1-[4-(2,5-dioxopyrrol-1-yl)phenyl]pyrrole-2,5-dione	3278-31-7; N,N'-1,4-Phenylenedimaleimide; N,N'-4-Phenylenedimaleimide; BEC7P1E6J1; 1,4-phenylenebismaleimide; NSC-81257; DTXSID70186446; (MalN)2Ph; RefChem:821710; p-N,N'-phenylenebismaleimide	C1=CC(=CC=C1N2C(=O)C=CC2=O)N3C(=O)C=CC3=O	Non_anthelmintic	1,4-Phenylenebismaleimide	268.22	C14H8N2O4	74.8	470	0.2	20	0	4	2	InChI=1S/C14H8N2O4/c17-11-5-6-12(18)15(11)9-1-2-10(4-3-9)16-13(19)7-8-14(16)20/h1-8H	C1=CC(=CC=C1N2C(=O)C=CC2=O)N3C(=O)C=CC3=O	AQGZJQNZNONGKY-UHFFFAOYSA-N	1-[4-(2,5-dioxopyrrol-1-yl)phenyl]pyrrole-2,5-dione	268.0484067	268.0484067	0	1	0	0	0	0	0	0	0	81	6792	2814	N,N'-4-phenylenedimaleimide	Biological Test Results|Interactions and Pathways|Classification|Literature|Patents|Pharmacology and Biochemistry|Safety and Hazards|Spectral Information|Biological Test Results: Active	9	147|149|151|153|155|157|159|161|163|165|167|169|171|173|175|177|248|330|439743|439744|439745|439747|1794731|1794732|1794733|1794735|1794736|1794738|1794739|1794740|1794742|1794745|1794746|1794748|1794750|1794752|1794753|1794754|1794755|1794756|1794757|1794758|1794759|1794760|1794761|1794763|1794764|1794765|1794766|1794767|1794768|1794769|1794771|1794772|1794774|1794775|1794776|1794777|1794778|179…	20050326	001Chemical|10X CHEM|3WAY PHARM INC|A&J Pharmtech CO., LTD.|A2B Chem|AA BLOCKS|AAA Chemistry|Aaron Chemicals LLC|abcr GmbH|ABI Chem|Accel Scientific|Accela ChemBio Inc.|Achemica|AgroIntelBioScan.com|AHH Chemical co.,ltd|AiFChem, an XtalPi Company|AK Scientific, Inc. (AKSCI)|AKos Consulting & Solutions|Alfa Chemistry|Alichem|Amadis Chemical|Ambeed|Angel Pharmatech Ltd.|Anward|AppChem|AstaTech, Inc…	Chemical Vendors|Curation Efforts|Governmental Organizations|Journal Publishers|Legacy Depositors|Research and Development|Subscription Services	D019995 - Laboratory Chemicals > D007202 - Indicators and Reagents > D003432 - Cross-Linking Reagents
Inactive	5310960	1-[4-(furan-2-yl)-11-propyl-3,5,6,8,10,11-hexazatricyclo[7.3.0.02,6]dodeca-1(12),2,4,7,9-pentaen-7-yl]-3-(4-methoxyphenyl)urea	MRE 3008-F20; MRE 3008F20; 3-(4-(furan-2-yl)-11-propyl-3,5,6,8,10,11-hexaazatricyclo(7.3.0.0^(2,6))dodeca-1(12),2,4,7,9-pentaen-7-yl)-1-(4-methoxyphenyl)urea; 3-[4-(furan-2-yl)-11-propyl-3,5,6,8,10,11-hexaazatricyclo[7.3.0.0^{2,6}]dodeca-1(12),2,4,7,9-pentaen-7-yl]-1-(4-methoxyphenyl)urea; MRE-3008-F20; RefChem:926175; 252979-43-4; MCP-NECA; MRE3008F20; MRE-3008F20	CCCN1C=C2C(=N1)N=C(N3C2=NC(=N3)C4=CC=CO4)NC(=O)NC5=CC=C(C=C5)OC	Non_anthelmintic	Mre 3008-F20	432.4	C21H20N8O3	124	649	2.5	32	2	7	6	InChI=1S/C21H20N8O3/c1-3-10-28-12-15-17(26-28)24-20(25-21(30)22-13-6-8-14(31-2)9-7-13)29-19(15)23-18(27-29)16-5-4-11-32-16/h4-9,11-12H,3,10H2,1-2H3,(H2,22,24,25,26,30)	CCCN1C=C2C(=N1)N=C(N3C2=NC(=N3)C4=CC=CO4)NC(=O)NC5=CC=C(C=C5)OC	CJRNHKSLHHWUAB-UHFFFAOYSA-N	1-[4-(furan-2-yl)-11-propyl-3,5,6,8,10,11-hexazatricyclo[7.3.0.02,6]dodeca-1(12),2,4,7,9-pentaen-7-yl]-3-(4-methoxyphenyl)urea	432.1658365	432.1658365	0	1	0	0	0	0	0	0	0	31	295	69	MRE 3008-F20	Biological Test Results|Interactions and Pathways|Classification|Literature|Patents|Pharmacology and Biochemistry|Biological Test Results: Active|Biological Test Results: Micromolar|Biological Test Results: Nanomolar	9	2061|30454|30462|30465|30764|30778|30909|31084|32332|32767|32884|32904|33058|33188|33294|33299|33328|33478|33957|34245|34249|34366|34421|34429|34526|34552|34676|34693|34714|34860|34884|35055|229662|229663|229664|231534|231536|231549|231551|233966|233967|233968|234471|234472|234473|235320|235321|235322|238660|268110|436525|436526|552780|637482|637483|637484|637491|677722|677723|677724|677725|76910…	20051216	001Chemical|10X CHEM|A2B Chem|AA BLOCKS|AbaChemScene|Accel Scientific|AKos Consulting & Solutions|Amadis Chemical|Ambinter|ApexBio Technology|Aurora Fine Chemicals LLC|BenchChem|Bic Biotech|BindingDB|BioCrick|Biorbyt|Biosynth|BOC Sciences|Chem-Space.com Database|ChEMBL|Chemieliva Pharmaceutical Co., Ltd|ChemSpider|Clearsynth|Comparative Toxicogenomics Database (CTD)|CymitQuimica|DC Chemicals|Deby…	Chemical Vendors|Curation Efforts|Governmental Organizations|Journal Publishers|Legacy Depositors|NIH Initiatives|Research and Development|Subscription Services	D018377 - Neurotransmitter Agents > D058905 - Purinergic Agents > D058914 - Purinergic Antagonists
Inactive	65997	1-benzyl-2-piperazin-1-ylbenzimidazole	Lerisetron; 143257-98-1; Q36R82SXRG; 1-Benzyl-2-(1-piperazinyl)benzimidazole; DTXSID90162368; lerisetronum; RefChem:152881; DTXCID5084859; F-0930-RS2; 1-Phenyl-Methyl-2-Piperazinyl-1H-Benzimidazole Hydrochloride	C1CN(CCN1)C2=NC3=CC=CC=C3N2CC4=CC=CC=C4	Non_anthelmintic	Lerisetron	292.4	C18H20N4	33.1	349	2.8	22	1	3	3	InChI=1S/C18H20N4/c1-2-6-15(7-3-1)14-22-17-9-5-4-8-16(17)20-18(22)21-12-10-19-11-13-21/h1-9,19H,10-14H2	C1CN(CCN1)C2=NC3=CC=CC=C3N2CC4=CC=CC=C4	PWWDCRQZITYKDV-UHFFFAOYSA-N	1-benzyl-2-piperazin-1-ylbenzimidazole	292.1687967	292.1687967	0	1	0	0	0	0	0	0	0	32	1137	236	lerisetron	Biological Test Results|Interactions and Pathways|Chemical and Physical Properties|Classification|Drug and Medication Information|Literature|Patents|Safety and Hazards|Associated Disorders and Diseases|Spectral Information|Biological Test Results: Active|Biological Test Results: Micromolar|Biological Test Results: Nanomolar	13	4415|5322|5874|6160|6194|6286|6292|6379|61535|63797|177157|231266|231267|231268|1259325|1259416|1259421|1409598|1640020|1645758|1694843|1694844|1749710|1749711|2061109|2162134|2162135|2162136|2162137|2162138|2162139|2162140|2162141|2162142|2162143	20050808	001Chemical|10X CHEM|3WAY PHARM INC|A2B Chem|AA BLOCKS|Aaron Chemicals LLC|AbaChemScene|ABI Chem|Accel Scientific|Acorn PharmaTech Product List|Adooq BioScience|AiFChem, an XtalPi Company|AKos Consulting & Solutions|Aladdin Scientific|Alomone Labs|Ambeed|Ambinter|Angene Chemical|AppChem|AstaTech, Inc.|Aurora Fine Chemicals LLC|Aurum Pharmatech LLC|BenchChem|Bic Biotech|BindingDB|BioChemPartner|Bi…	Chemical Vendors|Curation Efforts|Governmental Organizations|Journal Publishers|Legacy Depositors|NIH Initiatives|Research and Development|Subscription Services	C78272 - Agent Affecting Nervous System > C267 - Antiemetic Agent|C78272 - Agent Affecting Nervous System > C66885 - Serotonin Antagonist > C94726 - 5-HT3 Receptor Antagonist
Inactive	129319	1-ethyl-3-[3-[3-(piperidin-1-ylmethyl)phenoxy]propyl]urea	N-Ethyl-N'-(3-(3-(piperidinomethyl)phenoxy)propyl)urea; RefChem:927151; Dalcotidine; 120958-90-9; KU-1257; Dalcotidine [INN]; KU 1257; 1-ethyl-3-[3-[3-(piperidin-1-ylmethyl)phenoxy]propyl]urea; 9968S2UKFJ; DTXSID4048806	CCNC(=O)NCCCOC1=CC=CC(=C1)CN2CCCCC2	Non_anthelmintic	N-Ethyl-N'-(3-(3-(piperidinomethyl)phenoxy)propyl)urea	319.4	C18H29N3O2	53.6	332	2.3	23	2	3	8	InChI=1S/C18H29N3O2/c1-2-19-18(22)20-10-7-13-23-17-9-6-8-16(14-17)15-21-11-4-3-5-12-21/h6,8-9,14H,2-5,7,10-13,15H2,1H3,(H2,19,20,22)	CCNC(=O)NCCCOC1=CC=CC(=C1)CN2CCCCC2	SVCQBXMFONNZHX-UHFFFAOYSA-N	1-ethyl-3-[3-[3-(piperidin-1-ylmethyl)phenoxy]propyl]urea	319.2259772	319.2259772	0	1	0	0	0	0	0	0	0	14	75	21	KU 1257	Biological Test Results|Interactions and Pathways|Classification|Literature|Patents|Associated Disorders and Diseases|Biological Test Results: Active|Biological Test Results: Micromolar	8	2062|88151|181892|183871|184137|602332|624030|624170|624172|624173|651631|651632|651633|651634|651635|652048|652051|686978|686979|720516|720532|720533|720552|720634|720635|720637|720674|720675|720678|720679|720680|720681|720682|720683|720684|720685|720686|720687|720691|720692|720693|720719|720725|743012|743014|743015|743033|743035|743036|743040|743041|743042|743053|743054|743063|743064|743065|743…	20050624	001Chemical|10X CHEM|3WAY PHARM INC|A&J Pharmtech CO., LTD.|A1 BioChem Labs|A2B Chem|AA BLOCKS|AbaChemScene|ABI Chem|Accel Scientific|AKos Consulting & Solutions|AstaTech, Inc.|BenchChem|Biorbyt|ChEBI|ChEMBL|ChemIDplus|Chemieliva Pharmaceutical Co., Ltd|ChemSpider|Collaborative Drug Discovery, Inc.|CymitQuimica|DiscoveryGate|Egon Willighagen, Department of Bioinformatics - BiGCaT, Maastricht Univ…	Chemical Vendors|Curation Efforts|Governmental Organizations|Journal Publishers|Legacy Depositors|NIH Initiatives|Research and Development|Subscription Services	C78276 - Agent Affecting Digestive System or Metabolism > C29701 - Anti-ulcer Agent > C29702 - Histamine-2 Receptor Antagonist
Inactive	10362969	2,10-bis(3-methylbut-2-enyl)-6H-[1]benzofuro[3,2-c]chromene-3,9-diol	Erycristagallin; 3,9-Dihydroxy-2,10-diprenylpterocarpene; 2,10-bis(3-methylbut-2-enyl)-6H-(1)benzofuro(3,2-c)chromene-3,9-diol; 2,10-bis(3-methylbut-2-enyl)-6H-[1]benzofuro[3,2-c]chromene-3,9-diol; RefChem:921138; 3,9-dihydroxy-2,10-di(gamma,gamma-dimethylallyl)-6a,11a-dehydropterocarpan; Erycrystagallin; CHEMBL462699; 3,9-dihydroxy-2,10-diprenylpterocap-6a-ene; SCHEMBL571693	CC(=CCC1=CC2=C(C=C1O)OCC3=C2OC4=C3C=CC(=C4CC=C(C)C)O)C	Non_anthelmintic	Erycristagallin	390.5	C25H26O4	62.8	633	6.7	29	2	4	4	InChI=1S/C25H26O4/c1-14(2)5-7-16-11-19-23(12-22(16)27)28-13-20-17-9-10-21(26)18(8-6-15(3)4)24(17)29-25(19)20/h5-6,9-12,26-27H,7-8,13H2,1-4H3	CC(=CCC1=CC2=C(C=C1O)OCC3=C2OC4=C3C=CC(=C4CC=C(C)C)O)C	VNTSSLCFFUCTNP-UHFFFAOYSA-N	2,10-bis(3-methylbut-2-enyl)-6H-[1]benzofuro[3,2-c]chromene-3,9-diol	390.1831093	390.1831093	0	1	0	0	0	0	0	0	0	18	244	66	erycristagallin	Biological Test Results|Interactions and Pathways|Chemical and Physical Properties|Classification|Literature|Patents|Spectral Information|Taxonomy|Biological Test Results: Active	9	402136|1957110|1957115	20061025	BenchChem|BindingDB|ChEMBL|Cheminformatics Friedrich-Schiller-University Jena|ChemSpider|Collaborative Drug Discovery, Inc.|DiscoveryGate|EPA DSSTox|Google Patents|IBM|Japan Chemical Substance Dictionary (Nikkaji)|LIPID MAPS|Metabolomics Workbench|MolGenie|NextBio|Probes & Drugs portal|PubChem Reference Collection|RR Scientific|SureChEMBL|Therapeutic Target Database (TTD)|Thomson Pharma|Wikidata	Chemical Vendors|Curation Efforts|Governmental Organizations|Journal Publishers|Legacy Depositors|NIH Initiatives|Research and Development|Subscription Services
Inactive	5585	2,5,9-trimethylfuro[3,2-g]chromen-7-one	trioxsalen; 3902-71-4; Trioxysalen; Trimethylpsoralen; 4,5',8-Trimethylpsoralen; Trioxisaleno; Trioxysalene; 2',4,8-Trimethylpsoralen; Trioxysalenum; NSC71047	CC1=CC(=O)OC2=C1C=C3C=C(OC3=C2C)C	Non_anthelmintic	Trimethylpsoralen	228.24	C14H12O3	39.4	374	3	17	0	3	0	InChI=1S/C14H12O3/c1-7-4-12(15)17-14-9(3)13-10(6-11(7)14)5-8(2)16-13/h4-6H,1-3H3	CC1=CC(=O)OC2=C1C=C3C=C(OC3=C2C)C	FMHHVULEAZTJMA-UHFFFAOYSA-N	2,5,9-trimethylfuro[3,2-g]chromen-7-one	228.0786442	228.0786442	0	1	0	0	0	0	0	0	0	852	42544	21109	Trioxsalen	Biological Test Results|Interactions and Pathways|Chemical and Physical Properties|Classification|Drug and Medication Information|Food Additives and Ingredients|Literature|Patents|Pharmacology and Biochemistry|Safety and Hazards|Toxicity|Use and Manufacturing|Associated Disorders and Diseases|Spectral Information|Taxonomy|Biological Test Results: Active|Biological Test Results: Micromolar|Biologi…	18	1|3|5|7|9|13|15|19|21|23|25|29|31|33|35|37|39|41|43|45|47|49|53|55|59|65|67|71|73|77|79|81|83|85|87|89|91|93|95|97|99|101|105|107|109|113|115|119|121|123|125|129|131|133|137|139|143|145|155|157|161|165|167|175|179|192|330|357|377|410|411|444|445|446|447|448|450|451|526|530|584|585|587|588|589|590|591|592|593|594|595|596|597|603|605|607|608|662|875|880|881|883|884|885|886|887|889|891|892|893|894|8…	20050325	001Chemical|10X CHEM|3WAY PHARM INC|A&J Pharmtech CO., LTD.|A2B Chem|AA BLOCKS|Aaron Chemicals LLC|AbaChemScene|ABBLIS Chemicals|abcr GmbH|Abe Lab, University of Texas MD Anderson Cancer Center|ABI Chem|AbMole Bioscience|AbovChem LLC|Acadechem|Accel Scientific|Accela ChemBio Inc.|Achemo Scientific Limited|Achemtek|AHH Chemical co.,ltd|AiFChem, an XtalPi Company|AK Scientific, Inc. (AKSCI)|AKos Co…	Chemical Vendors|Curation Efforts|Governmental Organizations|Journal Publishers|Legacy Depositors|NIH Initiatives|Research and Development|Subscription Services	C78284 - Agent Affecting Integumentary System > C29708 - Anti-psoriatic Agent|D - Dermatologicals > D05 - Antipsoriatics > D05A - Antipsoriatics for topical use > D05AD - Psoralens for topical use|D - Dermatologicals > D05 - Antipsoriatics > D05B - Antipsoriatics for systemic use > D05BA - Psoralens for systemic use|D003879 - Dermatologic Agents|D011838 - Radiation-Sensitizing Agents > D017319 - …
Inactive	5281670	2-(2,4-dihydroxyphenyl)-3,5,7-trihydroxychromen-4-one	morin; 480-16-0; Aurantica; 2',3,4',5,7-Pentahydroxyflavone; Calico Yellow; Al-Morin; Toxylon Pomiferum; Bois d,Arc; Bois d'arc; C.I. Natural Yellow 8	C1=CC(=C(C=C1O)O)C2=C(C(=O)C3=C(C=C(C=C3O2)O)O)O	Non_anthelmintic	Morin	302.23	C15H10O7	127	488	1.5	22	5	7	1	InChI=1S/C15H10O7/c16-6-1-2-8(9(18)3-6)15-14(21)13(20)12-10(19)4-7(17)5-11(12)22-15/h1-5,16-19,21H	C1=CC(=C(C=C1O)O)C2=C(C(=O)C3=C(C=C(C=C3O2)O)O)O	YXOLAZRVSSWPPT-UHFFFAOYSA-N	2-(2,4-dihydroxyphenyl)-3,5,7-trihydroxychromen-4-one	302.0426527	302.0426527	0	1	0	0	0	0	0	0	0	6393	24912	8136	morin	Biological Test Results|Interactions and Pathways|Chemical and Physical Properties|Classification|Food Additives and Ingredients|Literature|Patents|Pharmacology and Biochemistry|Safety and Hazards|Toxicity|Use and Manufacturing|Spectral Information|Taxonomy|Biological Test Results: Active|Biological Test Results: Micromolar	15	1|3|5|7|9|13|15|19|21|23|25|29|33|35|37|39|41|43|45|47|49|53|55|59|65|67|71|73|77|79|81|83|85|87|91|93|95|97|99|101|105|107|109|119|121|125|131|137|139|141|143|145|155|157|161|165|167|175|179|248|357|361|364|368|371|373|374|375|410|411|422|425|429|430|431|432|436|438|440|441|444|445|446|447|448|449|450|451|453|454|455|456|457|460|483|485|487|488|501|518|521|522|524|525|526|527|528|529|530|538|539…	20050325	001Chemical|10X CHEM|3WAY PHARM INC|4C Pharma Scientific Inc|A&J Pharmtech CO., LTD.|A2B Chem|AA BLOCKS|Aaron Chemicals LLC|AbaChemScene|ABBLIS Chemicals|abcr GmbH|Abe Lab, University of Texas MD Anderson Cancer Center|ABI Chem|AbMole Bioscience|Accel Scientific|Accela ChemBio Inc.|Ace Therapeutics|Achemtek|Acmec Biochemical|Acorn PharmaTech Product List|Adooq BioScience|AEchem Scientific Corp., …	Chemical Vendors|Curation Efforts|Governmental Organizations|Journal Publishers|Legacy Depositors|NIH Initiatives|Research and Development|Subscription Services	D019995 - Laboratory Chemicals > D007202 - Indicators and Reagents|D020011 - Protective Agents > D000975 - Antioxidants
Inactive	4076	2-(3,4,5-trimethoxyphenyl)ethanamine	mescaline; Mescalin; 3,4,5-Trimethoxyphenethylamine; Mezcaline; 54-04-6; 2-(3,4,5-Trimethoxyphenyl)ethanamine; 3,4,5-Trimethoxybenzeneethanamine; 3,4,5-Trimethoxyphenylethylamine; Benzeneethanamine, 3,4,5-trimethoxy-; NSC-30419	COC1=CC(=CC(=C1OC)OC)CCN	Non_anthelmintic	Mescaline	211.26	C11H17NO3	53.7	163	0.7	15	1	4	5	InChI=1S/C11H17NO3/c1-13-9-6-8(4-5-12)7-10(14-2)11(9)15-3/h6-7H,4-5,12H2,1-3H3	COC1=CC(=CC(=C1OC)OC)CCN	RHCSKNNOAZULRK-UHFFFAOYSA-N	2-(3,4,5-trimethoxyphenyl)ethanamine	211.1208434	211.1208434	0	1	0	0	0	0	0	0	0	3038	8237	1709	Mescaline	Biological Test Results|Interactions and Pathways|Chemical and Physical Properties|Classification|Drug and Medication Information|Identification|Literature|Patents|Pharmacology and Biochemistry|Safety and Hazards|Toxicity|Use and Manufacturing|Associated Disorders and Diseases|Spectral Information|Taxonomy|Biological Test Results: Active|Biological Test Results: Micromolar	17	4206|5177|5182|5386|5389|5460|5467|5501|5702|5857|5861|6406|19263|19470|88883|89086|90252|91217|125220|125221|178403|178955|185557|197120|197121|227718|267698|267699|267700|267701|385347|385349|385350|602332|624030|624170|624172|624173|1097336|1134692|1146450|1149528|1149530|1259400|1963741|2060761|2060762	20050325	A&J Pharmtech CO., LTD.|A2B Chem|AA BLOCKS|AAA Chemistry|ABI Chem|AHH Chemical co.,ltd|AK Scientific, Inc. (AKSCI)|AKos Consulting & Solutions|Alfa Chemistry|Ambinter|Aurora Fine Chemicals LLC|Aurum Pharmatech LLC|BenchChem|Bic Biotech|BIND|BindingDB|Biosynth|CAPOT|ChEBI|ChemBank|Chembase.cn|ChEMBL|ChemDB|Chemenu Inc.|ChemExper Chemical Directory|Chemhere|Chemical Synthesis Database|ChemIDplus|Ch…	Chemical Vendors|Curation Efforts|Governmental Organizations|Journal Publishers|Legacy Depositors|NIH Initiatives|Research and Development|Subscription Services	D002491 - Central Nervous System Agents > D011619 - Psychotropic Drugs > D006213 - Hallucinogens|D018377 - Neurotransmitter Agents > D018490 - Serotonin Agents > D017366 - Serotonin Receptor Agonists
Inactive	1354	2-(3-chlorophenyl)-1-(diaminomethylidene)guanidine	1-(3-Chlorophenyl)biguanide; 48144-44-1; 1-(m-Chlorophenyl)biguanide; N-(3-Chlorophenyl)imidodicarbonimidic diamide; 910A4X901V; DTXSID70197436; RefChem:926774; DTXCID80119927; m-Chlorophenylbiguanide; mCPBG	C1=CC(=CC(=C1)Cl)N=C(N)N=C(N)N	Non_anthelmintic	N-(3-Chlorophenyl)imidodicarbonimidic diamide	211.65	C8H10ClN5	103	246	0.5	14	3	1	2	InChI=1S/C8H10ClN5/c9-5-2-1-3-6(4-5)13-8(12)14-7(10)11/h1-4H,(H6,10,11,12,13,14)	C1=CC(=CC(=C1)Cl)N=C(N)N=C(N)N	DIHXJZHAIHGSAW-UHFFFAOYSA-N	2-(3-chlorophenyl)-1-(diaminomethylidene)guanidine	211.062473	211.062473	0	1	0	0	0	0	0	0	0	263	218	79	1-(3-chlorophenyl)biguanide	Biological Test Results|Interactions and Pathways|Classification|Literature|Patents|Pharmacology and Biochemistry|Biological Test Results: Active|Biological Test Results: Micromolar	8	357|410|411|444|445|446|447|448|450|451|526|530|584|585|587|588|589|590|591|592|593|594|595|596|597|603|605|607|662|875|879|880|881|883|884|885|886|887|889|891|892|893|894|895|899|900|901|902|912|914|915|917|918|923|924|925|926|927|928|938|943|944|945|954|957|958|959|992|995|997|998|1030|1379|1452|1454|1457|1458|1460|1463|1467|1468|1469|1471|1476|1477|1478|1479|1490|1519|1766|1768|1851|1865|1948|…	20050325	001Chemical|10X CHEM|1st Scientific|3WAY PHARM INC|A2B Chem|AA BLOCKS|AAA Chemistry|Aaron Chemicals LLC|AbaChemScene|abcr GmbH|ABI Chem|Acadechem|Accel Scientific|Ace Therapeutics|Achemica|Achemo Scientific Limited|Acmec Biochemical|Activate Scientific|AEchem Scientific Corp., USA|AgroIntelBioScan.com|AHH Chemical co.,ltd|AKos Consulting & Solutions|Aladdin Scientific|Alfa Chemistry|Alichem|Alind…	Chemical Vendors|Curation Efforts|Governmental Organizations|Journal Publishers|Legacy Depositors|NIH Initiatives|Research and Development|Subscription Services	D007004 - Hypoglycemic Agents > D001645 - Biguanides|D018377 - Neurotransmitter Agents > D018490 - Serotonin Agents > D017366 - Serotonin Receptor Agonists
Inactive	15731432	2-(4-fluorophenyl)-7-methoxy-2,3-dihydrochromen-4-one	CHEMBL598746; SCHEMBL30674787; PD177776	COC1=CC2=C(C=C1)C(=O)CC(O2)C3=CC=C(C=C3)F	Non_anthelmintic	2-(4-Fluorophenyl)-7-methoxy-2,3-dihydrochromen-4-one	272.27	C16H13FO3	35.5	352	3	20	0	4	2	InChI=1S/C16H13FO3/c1-19-12-6-7-13-14(18)9-15(20-16(13)8-12)10-2-4-11(17)5-3-10/h2-8,15H,9H2,1H3	COC1=CC2=C(C=C1)C(=O)CC(O2)C3=CC=C(C=C3)F	LIINIWOYEGBFDA-UHFFFAOYSA-N	2-(4-fluorophenyl)-7-methoxy-2,3-dihydrochromen-4-one	272.0848724	272.0848724	0	1	0	1	0	1	0	0	0	1	1	1		Biological Test Results|Interactions and Pathways|Classification|Literature|Patents|Biological Test Results: Active|Biological Test Results: Micromolar	7	461710|461712|461713	20070212	Aurora Fine Chemicals LLC|ChEMBL|Google Patents|MolGenie|PATENTSCOPE (WIPO)|Probes & Drugs portal|SureChEMBL|Therapeutic Target Database (TTD)	Chemical Vendors|Curation Efforts|Governmental Organizations|Legacy Depositors|Research and Development
Inactive	10378415	2-(4-fluorophenyl)-7-methoxychromen-4-one	CHEMBL344504; 2-(4-fluorophenyl)-7-methoxy-4H-chromen-4-one; SCHEMBL9142214; SCHEMBL30674786; BDBM50310198; PD179928; 2-(4-Fluoro-phenyl)-7-methoxy-chromen-4-one	COC1=CC2=C(C=C1)C(=O)C=C(O2)C3=CC=C(C=C3)F	Non_anthelmintic	2-(4-fluorophenyl)-7-methoxy-4H-chromen-4-one	270.25	C16H11FO3	35.5	399	4	20	0	4	2	InChI=1S/C16H11FO3/c1-19-12-6-7-13-14(18)9-15(20-16(13)8-12)10-2-4-11(17)5-3-10/h2-9H,1H3	COC1=CC2=C(C=C1)C(=O)C=C(O2)C3=CC=C(C=C3)F	FQRUARKLFVTIIK-UHFFFAOYSA-N	2-(4-fluorophenyl)-7-methoxychromen-4-one	270.0692224	270.0692224	0	1	0	0	0	0	0	0	0	3	3	3		Biological Test Results|Interactions and Pathways|Classification|Literature|Patents|Biological Test Results: Active	6	180900|188853|461710|461712|461713|1288543	20061025	BindingDB|ChEMBL|ChemSpider|DiscoveryGate|Google Patents|IBM|Japan Chemical Substance Dictionary (Nikkaji)|MolGenie|NextBio|PATENTSCOPE (WIPO)|Probes & Drugs portal|SureChEMBL|Therapeutic Target Database (TTD)|Thomson Pharma|ZINC	Chemical Vendors|Curation Efforts|Governmental Organizations|Journal Publishers|Legacy Depositors|Research and Development|Subscription Services
Inactive	4935	2-(diethylamino)ethyl 3-amino-4-propoxybenzoate	proparacaine; Proxymetacaine; 499-67-2; 2-(Diethylamino)ethyl 3-amino-4-propoxybenzoate; Proximetacainum; Proximetacaina; Prossimetacaina; Proxymetacainum; 3-Amino-4-propoxybenzoic acid 2-(diethylamino)ethyl ester; BENZOIC ACID, 3-AMINO-4-PROPOXY-, 2-(DIETHYLAMINO)ETHYL ESTER	CCCOC1=C(C=C(C=C1)C(=O)OCCN(CC)CC)N	Non_anthelmintic	Proparacaine	294.39	C16H26N2O3	64.8	295	2.7	21	1	5	10	InChI=1S/C16H26N2O3/c1-4-10-20-15-8-7-13(12-14(15)17)16(19)21-11-9-18(5-2)6-3/h7-8,12H,4-6,9-11,17H2,1-3H3	CCCOC1=C(C=C(C=C1)C(=O)OCCN(CC)CC)N	KCLANYCVBBTKTO-UHFFFAOYSA-N	2-(diethylamino)ethyl 3-amino-4-propoxybenzoate	294.1943427	294.1943427	0	1	0	0	0	0	0	0	0	1703	17998	3714	proxymetacaine	Biological Test Results|Interactions and Pathways|Chemical and Physical Properties|Classification|Drug and Medication Information|Literature|Patents|Pharmacology and Biochemistry|Toxicity|Use and Manufacturing|Associated Disorders and Diseases|Spectral Information|Biological Test Results: Active|Biological Test Results: Micromolar|Biological Test Results: Nanomolar	15	357|410|411|444|445|446|447|448|450|451|526|530|584|585|587|588|589|590|591|592|593|594|595|596|597|603|605|607|662|875|880|881|883|884|885|886|887|889|891|892|893|894|899|900|901|902|912|914|915|923|924|925|926|927|938|995|1030|1332|1379|1452|1454|1457|1458|1467|1469|1471|1476|1477|1478|1479|1487|1490|1519|1766|1768|1851|1865|1948|2101|2107|2112|2147|2240|2241|2275|2313|2316|2322|2330|2451|2472|…	20050325	001Chemical|10X CHEM|3WAY PHARM INC|A2B Chem|AA BLOCKS|Aaron Chemicals LLC|AbaChemScene|ABBLIS Chemicals|abcr GmbH|Abe Lab, University of Texas MD Anderson Cancer Center|ABI Chem|AbMole Bioscience|AbovChem LLC|Acadechem|Accel Scientific|Accela ChemBio Inc.|Aceschem Inc|Achemo Scientific Limited|Achemtek|Activate Scientific|Adooq BioScience|AgroIntelBioScan.com|AHH Chemical co.,ltd|AiFChem, an Xta…	Chemical Vendors|Curation Efforts|Governmental Organizations|Journal Publishers|Legacy Depositors|NIH Initiatives|Research and Development|Subscription Services	C78272 - Agent Affecting Nervous System > C245 - Anesthetic Agent|D002491 - Central Nervous System Agents > D002492 - Central Nervous System Depressants > D000777 - Anesthetics|D018373 - Peripheral Nervous System Agents > D018689 - Sensory System Agents|S - Sensory organs > S01 - Ophthalmologicals > S01H - Local anesthetics > S01HA - Local anesthetics
Inactive	443879	2-[(1R)-3-[di(propan-2-yl)amino]-1-phenylpropyl]-4-methylphenol	tolterodine; 124937-51-5; (+)-Tolterodine; Tolterodinum; Kabi 2234; Tolterodina; Kabi-2234; WHE7A56U7K; 2-[(1R)-3-[di(propan-2-yl)amino]-1-phenylpropyl]-4-methylphenol; (+)-(R)-2-(alpha-(2-(Diisopropylamino)ethyl)benzyl)-p-cresol	CC1=CC(=C(C=C1)O)[C@H](CCN(C(C)C)C(C)C)C2=CC=CC=C2	Non_anthelmintic	Tolterodine	325.5	C22H31NO	23.5	340	5.6	24	1	2	7	InChI=1S/C22H31NO/c1-16(2)23(17(3)4)14-13-20(19-9-7-6-8-10-19)21-15-18(5)11-12-22(21)24/h6-12,15-17,20,24H,13-14H2,1-5H3/t20-/m1/s1	CC1=CC(=C(C=C1)O)[C@H](CCN(C(C)C)C(C)C)C2=CC=CC=C2	OOGJQPCLVADCPB-HXUWFJFHSA-N	2-[(1R)-3-[di(propan-2-yl)amino]-1-phenylpropyl]-4-methylphenol	325.2405646	325.2405646	0	1	0	1	1	0	0	0	0	2941	20841	3834	Tolterodine Tartrate	Biological Test Results|Interactions and Pathways|Chemical and Physical Properties|Classification|Drug and Medication Information|Literature|Patents|Pharmacology and Biochemistry|Safety and Hazards|Toxicity|Use and Manufacturing|Associated Disorders and Diseases|Spectral Information|Biological Test Results: Active|Biological Test Results: Micromolar	15	880|881|894|1030|1195|1379|1452|1457|1460|1463|1467|1468|1469|1471|1476|1477|1478|1479|1487|1490|1511|1527|1529|1530|1531|1554|1556|1565|1566|1578|1621|1631|1634|1654|1656|1662|1663|1672|1688|1700|1706|1721|1722|1766|1768|1777|1778|1779|1789|1800|1813|1814|1817|1822|1825|1832|1845|1850|1861|1863|1865|1875|1885|1899|1903|1906|1910|1947|1948|1950|1961|1962|1974|1979|1984|1986|1987|2006|2012|2013|20…	20050624	001Chemical|10X CHEM|1st Scientific|3WAY PHARM INC|A&J Pharmtech CO., LTD.|A2B Chem|AA BLOCKS|Aaron Chemicals LLC|AbaChemScene|ABBLIS Chemicals|abcr GmbH|Abe Lab, University of Texas MD Anderson Cancer Center|ABI Chem|AbMole Bioscience|AbovChem LLC|Accel Scientific|Accela ChemBio Inc.|Acesobio|Achemo Scientific Limited|ACT Chemical|Activate Scientific|Adooq BioScience|AEchem Scientific Corp., USA…	Chemical Vendors|Curation Efforts|Governmental Organizations|Journal Publishers|Legacy Depositors|NIH Initiatives|Research and Development|Subscription Services	C78272 - Agent Affecting Nervous System > C66880 - Anticholinergic Agent > C29704 - Antimuscarinic Agent|D000089162 - Genitourinary Agents > D064804 - Urological Agents|D018377 - Neurotransmitter Agents > D018678 - Cholinergic Agents > D018680 - Cholinergic Antagonists|G - Genito urinary system and sex hormones > G04 - Urologicals > G04B - Urologicals > G04BD - Drugs for urinary frequency and inc…
Inactive	72164	2-[2-(4,5-diphenyl-1H-imidazol-2-yl)phenoxy]-N,N-dimethylethanamine	Trifenagrel; 84203-09-8; Trifenagrelum; BW 325U; BW-325U; 59X5ME2O06; DTXSID90233128; 2-(o-(2-(Dimethylamino)ethoxy)phenyl)-4,5-diphenylimidazole; 2-(2-(2-dimethylaminoethoxy)phenyl)-4,5-diphenylimidazole; tifenagrel	CN(C)CCOC1=CC=CC=C1C2=NC(=C(N2)C3=CC=CC=C3)C4=CC=CC=C4	Non_anthelmintic	Trifenagrel	383.5	C25H25N3O	41.2	473	5.1	29	1	3	7	InChI=1S/C25H25N3O/c1-28(2)17-18-29-22-16-10-9-15-21(22)25-26-23(19-11-5-3-6-12-19)24(27-25)20-13-7-4-8-14-20/h3-16H,17-18H2,1-2H3,(H,26,27)	CN(C)CCOC1=CC=CC=C1C2=NC(=C(N2)C3=CC=CC=C3)C4=CC=CC=C4	KGVYOGLFOPNPDJ-UHFFFAOYSA-N	2-[2-(4,5-diphenyl-1H-imidazol-2-yl)phenoxy]-N,N-dimethylethanamine	383.1997624	383.1997624	0	1	0	0	0	0	0	0	0	26	836	194	trifenagrel	Classification|Literature|Patents|Associated Disorders and Diseases	4		20050808	001Chemical|10X CHEM|A2B Chem|AA BLOCKS|AAA Chemistry|AbaChemScene|ABI Chem|AKos Consulting & Solutions|Alfa Chemistry|Ambinter|BenchChem|Biorbyt|BOC Sciences|ChEMBL|ChemIDplus|Chemieliva Pharmaceutical Co., Ltd|ChemMol|ChemSpider|Collaborative Drug Discovery, Inc.|CymitQuimica|DiscoveryGate|Egon Willighagen, Department of Bioinformatics - BiGCaT, Maastricht University|eNovation Chemicals|EPA DSS…	Chemical Vendors|Curation Efforts|Governmental Organizations|Journal Publishers|Legacy Depositors|Research and Development|Subscription Services	C78275 - Agent Affecting Blood or Body Fluid > C1327 - Antiplatelet Agent
Inactive	157839	2-[3-[(4,5,7-trifluoro-1,3-benzothiazol-2-yl)methyl]indol-1-yl]acetic acid	Lidorestat; 245116-90-9; IDD-676; Lidorestat anhydrous; Lindolrestat; Lindorestat; EML 676; IDD 676; IDD-000676-01; R3734K0M7L	C1=CC=C2C(=C1)C(=CN2CC(=O)O)CC3=NC4=C(C(=CC(=C4S3)F)F)F	Non_anthelmintic	Lidorestat	376.4	C18H11F3N2O2S	83.4	543	4.4	26	1	7	4	InChI=1S/C18H11F3N2O2S/c19-11-6-12(20)18-17(16(11)21)22-14(26-18)5-9-7-23(8-15(24)25)13-4-2-1-3-10(9)13/h1-4,6-7H,5,8H2,(H,24,25)	C1=CC=C2C(=C1)C(=CN2CC(=O)O)CC3=NC4=C(C(=CC(=C4S3)F)F)F	KYHVTMFADJNSGS-UHFFFAOYSA-N	2-[3-[(4,5,7-trifluoro-1,3-benzothiazol-2-yl)methyl]indol-1-yl]acetic acid	376.0493333	376.0493333	0	1	0	0	0	0	0	0	0	14	507	114	lidorestat	Biological Test Results|Interactions and Pathways|Chemical and Physical Properties|Classification|Drug and Medication Information|Literature|Patents|Associated Disorders and Diseases|Biological Test Results: Active|Biological Test Results: Micromolar	10	236298|236433|236436|236442|236536|236537|236538|236659|236662|236666|236985|236986|236988|237157|237158|237166|242605|242668|249242|249243|249244|249245|249246|249247|249248|249249|249250|249251|251202|251203|251204|251403|251404|251405|251407|251408|251594|251595|251596|252115|252120|252276|252277|252278|252279|252280|252281|309933|598103|598104|1202885|1346211|1640020|1645758|1797506	20050808	001Chemical|10X CHEM|1st Scientific|A2B Chem|AA BLOCKS|Aaron Chemicals LLC|AbaChemScene|abcr GmbH|ABI Chem|Accel Scientific|Acmec Biochemical|AKos Consulting & Solutions|Alichem|Amadis Chemical|Angene Chemical|AppChem|Aribo Reagent|AstaTech, Inc.|BenchChem|BindingDB|Biorbyt|Biosynth|Chem-Space.com Database|Chembase.cn|ChEMBL|ChemIDplus|Chemieliva Pharmaceutical Co., Ltd|ChemMol|ChemoSapiens|ChemS…	Chemical Vendors|Curation Efforts|Governmental Organizations|Journal Publishers|Legacy Depositors|Research and Development|Subscription Services	C471 - Enzyme Inhibitor > C72880 - Aldose Reductase Inhibitor|D006133 - Growth Substances > D010937 - Plant Growth Regulators > D007210 - Indoleacetic Acids
Inactive	2800	2-[4-(2-chloro-1,2-diphenylethenyl)phenoxy]-N,N-diethylethanamine	clomiphene; Clomiphene B; 911-45-5; Chlomaphene; Chloramifene; Clomifen; 2-(p-(2-Chloro-1,2-diphenylvinyl)phenoxy)triethylamine; 1HRS458QU2; DTXSID1022843; 2-(p-(beta-chloro-alpha-phenylstyryl)phenoxy)triethylamine	CCN(CC)CCOC1=CC=C(C=C1)C(=C(C2=CC=CC=C2)Cl)C3=CC=CC=C3	Non_anthelmintic	Clomiphene	406	C26H28ClNO	12.5	481	7.2	29	0	2	9	InChI=1S/C26H28ClNO/c1-3-28(4-2)19-20-29-24-17-15-22(16-18-24)25(21-11-7-5-8-12-21)26(27)23-13-9-6-10-14-23/h5-18H,3-4,19-20H2,1-2H3	CCN(CC)CCOC1=CC=C(C=C1)C(=C(C2=CC=CC=C2)Cl)C3=CC=CC=C3	GKIRPKYJQBWNGO-UHFFFAOYSA-N	2-[4-(2-chloro-1,2-diphenylethenyl)phenoxy]-N,N-diethylethanamine	405.1859422	405.1859422	0	1	0	0	0	0	1	0	1	5642	3217	1160	Clomiphene	Biological Test Results|Interactions and Pathways|Chemical and Physical Properties|Classification|Drug and Medication Information|Identification|Literature|Patents|Pharmacology and Biochemistry|Safety and Hazards|Toxicity|Use and Manufacturing|Associated Disorders and Diseases|Spectral Information|Biological Test Results: Active|Biological Test Results: Micromolar	16	103753|255211|311932|497827|497830|561039|561040|561223|561224|561225|561226|561227|561228|561229|561230|561231|588210|588211|588212|588213|625279|625280|625281|625282|625283|625284|625285|625286|625287|625288|625289|625290|625291|625292|625295|681359|685500|685501|691260|743344|743345|743346|743347|977599|977602|1053175|1079931|1079932|1079933|1079934|1079935|1079936|1079937|1079938|1079939|1079…	20050325	3WAY PHARM INC|A2B Chem|Abe Lab, University of Texas MD Anderson Cancer Center|ABI Chem|Acadechem|Accel Scientific|Acorn PharmaTech Product List|Activate Scientific|AKos Consulting & Solutions|Alfa Chemistry|Amadis Chemical|Amerigo Scientific|AN PharmaTech|Angene Chemical|AstaTech, Inc.|Baker Lab, Chemistry Department, The University of North Carolina at Chapel Hill|BenchChem|Biorbyt|Biosynth|BOC…	Chemical Vendors|Curation Efforts|Governmental Organizations|Journal Publishers|Legacy Depositors|NIH Initiatives|Research and Development|Subscription Services	C147908 - Hormone Therapy Agent > C547 - Hormone Antagonist|C147908 - Hormone Therapy Agent > C548 - Therapeutic Hormone > C483 - Therapeutic Estrogen|C1892 - Chemopreventive Agent|C274 - Antineoplastic Agent > C129818 - Antineoplastic Hormonal/Endocrine Agent > C481 - Antiestrogen|C274 - Antineoplastic Agent > C163758 - Targeted Therapy Agent > C1821 - Selective Estrogen Receptor Modulator|C274 …
Inactive	5282219	2-[5-(3-methylbut-2-enoxy)-2-[(E)-3-[4-(3-methylbut-2-enoxy)phenyl]prop-2-enoyl]phenoxy]acetic acid	sofalcone; 64506-49-6; Solon; Sofalcona; Sofalconum; SU-88; 2B668TJX8E; (5-((3-Methyl-2-butenyl)oxy)-2-(p-((3-methyl-2-butenyl)oxy)cinnamoyl)phenoxy)acetic acid; Acetic acid, 2-(5-((3-methyl-2-buten-1-yl)oxy)-2-((2E)-3-(4-((3-methyl-2-buten-1-yl)oxy)phenyl)-1-oxo-2-propen-1-yl)phenoxy)-; DTXSID5023586	CC(=CCOC1=CC=C(C=C1)/C=C/C(=O)C2=C(C=C(C=C2)OCC=C(C)C)OCC(=O)O)C	Non_anthelmintic	Sofalcone	450.5	C27H30O6	82.1	706	6.2	33	1	6	12	InChI=1S/C27H30O6/c1-19(2)13-15-31-22-8-5-21(6-9-22)7-12-25(28)24-11-10-23(32-16-14-20(3)4)17-26(24)33-18-27(29)30/h5-14,17H,15-16,18H2,1-4H3,(H,29,30)/b12-7+	CC(=CCOC1=CC=C(C=C1)/C=C/C(=O)C2=C(C=C(C=C2)OCC=C(C)C)OCC(=O)O)C	GFWRVVCDTLRWPK-KPKJPENVSA-N	2-[5-(3-methylbut-2-enoxy)-2-[(E)-3-[4-(3-methylbut-2-enoxy)phenyl]prop-2-enoyl]phenoxy]acetic acid	450.2042387	450.2042387	0	1	0	0	0	0	1	1	0	167	14895	4863	sofalcone	Biological Test Results|Interactions and Pathways|Chemical and Physical Properties|Classification|Drug and Medication Information|Literature|Patents|Pharmacology and Biochemistry|Toxicity|Associated Disorders and Diseases|Biological Test Results: Active|Biological Test Results: Micromolar	12	880|881|894|1030|1195|1379|1452|1457|1460|1463|1467|1468|1469|1471|1476|1477|1478|1479|1487|1490|1688|1766|1768|1865|1948|2101|2107|2112|2314|2315|2451|2472|2517|2528|2546|2549|2551|2585|2662|485281|485290|492961|504327|504332|504749|504832|504834|504847|504865|588579|588834|602332|624030|624031|624032|624044|624170|624172|624173|624296|624297|651631|651632|651633|651634|651635|652048|652051|6869…	20050325	10X CHEM|3WAY PHARM INC|A2B Chem|AA BLOCKS|Aaron Chemicals LLC|AbaChemScene|abcr GmbH|ABI Chem|Accel Scientific|Acmec Biochemical|Activate Scientific|AHH Chemical co.,ltd|AiFChem, an XtalPi Company|AK Scientific, Inc. (AKSCI)|AKos Consulting & Solutions|Aladdin Scientific|Alfa Chemistry|Amadis Chemical|Ambeed|Ambinter|AN PharmaTech|AppChem|AstaTech, Inc.|Aurora Fine Chemicals LLC|BenchChem|Bindin…	Chemical Vendors|Curation Efforts|Governmental Organizations|Journal Publishers|Legacy Depositors|NIH Initiatives|Research and Development|Subscription Services	D005765 - Gastrointestinal Agents > D000897 - Anti-Ulcer Agents
Inactive	38945	2-amino-N-(2,6-dimethylphenyl)propanamide	tocainide; 41708-72-9; 2-AMINO-N-(2,6-DIMETHYLPHENYL)PROPANAMIDE; Tocainida; Tocainidum; Alanyl-2,6-xylidide; 2-Amino-2',6'-propionoxylidide; Astra W 36095; W-36095; 2-Amino-N-(2,6-dimethylphenyl)propionamid	CC1=C(C(=CC=C1)C)NC(=O)C(C)N	Non_anthelmintic	Tocainide	192.26	C11H16N2O	55.1	195	0.8	14	2	2	2	InChI=1S/C11H16N2O/c1-7-5-4-6-8(2)10(7)13-11(14)9(3)12/h4-6,9H,12H2,1-3H3,(H,13,14)	CC1=C(C(=CC=C1)C)NC(=O)C(C)N	BUJAGSGYPOAWEI-UHFFFAOYSA-N	2-amino-N-(2,6-dimethylphenyl)propanamide	192.1262631	192.1262631	0	1	0	1	0	1	0	0	0	1399	6509	1863	Tocainide	Biological Test Results|Interactions and Pathways|Chemical and Physical Properties|Classification|Drug and Medication Information|Literature|Patents|Pharmacology and Biochemistry|Toxicity|Use and Manufacturing|Associated Disorders and Diseases|Spectral Information|Biological Test Results: Active|Biological Test Results: Micromolar|Biological Test Results: Nanomolar	15	1332|1376|1385|1422|1465|1511|1529|1530|1531|1532|1554|1621|1626|1662|1663|1672|1813|1814|1832|1850|1863|1875|1885|1899|1903|1906|1910|1947|1950|1956|1962|1974|1979|1987|2016|2023|2025|2029|2052|2057|2066|2094|2097|2098|2099|2129|2130|2156|2174|2177|2216|2221|2227|2234|2235|2237|2239|2240|2241|2247|2275|2280|2300|2313|2322|2330|2380|2391|2435|2445|2462|2520|2521|2524|2540|2544|2550|2553|2557|2563…	20050327	001Chemical|10X CHEM|3WAY PHARM INC|A2B Chem|AA BLOCKS|AAA Chemistry|Aaron Chemicals LLC|AbaChemScene|abcr GmbH|ABI Chem|Accel Scientific|Accela ChemBio Inc.|Acmec Biochemical|Activate Scientific|AgroIntelBioScan.com|AHH Chemical co.,ltd|AKos Consulting & Solutions|Alfa Chemistry|Amadis Chemical|Ambeed|Ambinter|AppChem|AstaTech, Inc.|Aurora Fine Chemicals LLC|BenchChem|Biocore|Biorbyt|Biosynth|BL…	Chemical Vendors|Curation Efforts|Governmental Organizations|Journal Publishers|Legacy Depositors|NIH Initiatives|Research and Development|Subscription Services	C - Cardiovascular system > C01 - Cardiac therapy > C01B - Antiarrhythmics, class i and iii > C01BB - Antiarrhythmics, class ib|C78274 - Agent Affecting Cardiovascular System > C47793 - Antiarrhythmic Agent|C93038 - Cation Channel Blocker|D002317 - Cardiovascular Agents > D000889 - Anti-Arrhythmia Agents|D002317 - Cardiovascular Agents > D026941 - Sodium Channel Blockers > D061567 - Voltage-Gated…
Inactive	16042343	2-hydroxy-5-[2-[4-(trifluoromethyl)phenyl]ethylamino]benzoic acid	AAD-2004; Crisdesalazine; 927685-43-6; Benzoic acid, 2-hydroxy-5-((2-(4-(trifluoromethyl)phenyl)ethyl)amino)-; 2-hydroxy-5-[2-[4-(trifluoromethyl)phenyl]ethylamino]benzoic acid; 11VWK61J69; Benzoic acid, 2-hydroxy-5-[[2-[4-(trifluoromethyl)phenyl]ethyl]amino]-; 2-HYDROXY-5-({2-[4-(TRIFLUOROMETHYL)PHENYL]ETHYL}AMINO)BENZOIC ACID; 2-HYDROXY-5-((2-(4-(TRIFLUOROMETHYL)PHENYL)ETHYL)AMINO)BENZOIC ACID;…	C1=CC(=CC=C1CCNC2=CC(=C(C=C2)O)C(=O)O)C(F)(F)F	Non_anthelmintic	Crisdesalazine	325.28	C16H14F3NO3	69.6	395	5.4	23	3	7	5	InChI=1S/C16H14F3NO3/c17-16(18,19)11-3-1-10(2-4-11)7-8-20-12-5-6-14(21)13(9-12)15(22)23/h1-6,9,20-21H,7-8H2,(H,22,23)	C1=CC(=CC=C1CCNC2=CC(=C(C=C2)O)C(=O)O)C(F)(F)F	UTMVACIBQLDZLP-UHFFFAOYSA-N	2-hydroxy-5-[2-[4-(trifluoromethyl)phenyl]ethylamino]benzoic acid	325.0925778	325.0925778	0	1	0	0	0	0	0	0	0	2	195	65	AAD-2004	Interactions and Pathways|Classification|Literature|Patents|Associated Disorders and Diseases	5		20070423	001Chemical|10X CHEM|A2B Chem|AA BLOCKS|AbaChemScene|abcr GmbH|Accel Scientific|Acmec Biochemical|AKos Consulting & Solutions|Allbio Pharm Co., Ltd|Amadis Chemical|Ambinter|Amfluoro|Angel Pharmatech Ltd.|Apexmol|AstaTech, Inc.|BenchChem|Biorbyt|BLD Pharm|BOC Sciences|CAPOT|Chem-Space.com Database|ChemIDplus|ChemoSapiens|ChemSpider|Combi-Blocks|Comparative Toxicogenomics Database (CTD)|Cooke Chemi…	Chemical Vendors|Curation Efforts|Governmental Organizations|Journal Publishers|Legacy Depositors|Research and Development|Subscription Services	C471 - Enzyme Inhibitor|D000893 - Anti-Inflammatory Agents > D000894 - Anti-Inflammatory Agents, Non-Steroidal > D012459 - Salicylates
Inactive	5388781	2-hydroxy-6-[(8E,11E)-pentadeca-8,11,14-trienyl]benzoic acid	Anacardic acid C15:3; 18654-18-7; 2-Hydroxy-6-(8,11,14-pentadecatrienyl)benzoic acid; 2-hydroxy-6-[(8E,11E)-pentadeca-8,11,14-trienyl]benzoic acid; CHEMBL464925; 8,11,14-Anacardic acid; 6-(8(Z),11(Z),14-Pentadecatrienyl)salicylic acid; NSC638512; 2-Hydroxy-6-(pentadeca-8,11,14-trien-1-yl)benzoic acid; F5X3PZ4LDA	C=CC/C=C/C/C=C/CCCCCCCC1=C(C(=CC=C1)O)C(=O)O	Non_anthelmintic	2-Hydroxy-6-(8,11,14-pentadecatrienyl)benzoic acid	342.5	C22H30O3	57.5	425	7.6	25	2	3	13	InChI=1S/C22H30O3/c1-2-3-4-5-6-7-8-9-10-11-12-13-14-16-19-17-15-18-20(23)21(19)22(24)25/h2,4-5,7-8,15,17-18,23H,1,3,6,9-14,16H2,(H,24,25)/b5-4+,8-7+	C=CC/C=C/C/C=C/CCCCCCCC1=C(C(=CC=C1)O)C(=O)O	QUVGEKPNSCFQIR-AOSYACOCSA-N	2-hydroxy-6-[(8E,11E)-pentadeca-8,11,14-trienyl]benzoic acid	342.2194948	342.2194948	0	1	0	0	0	0	2	2	0	184	22	6		Biological Test Results|Interactions and Pathways|Chemical and Physical Properties|Classification|Literature|Patents|Pharmacology and Biochemistry|Taxonomy|Biological Test Results: Active	9	1|5|7|9|11|13|15|17|19|21|23|25|27|29|31|33|35|39|45|47|49|51|53|55|57|59|61|63|65|67|69|71|73|75|77|79|81|99|101|103|105|107|109|113|115|119|121|123|125|131|135|137|139|141|143|179|395316|1346093|1346108|1805801|1963987	20050326	10X CHEM|ABI Chem|AiFChem, an XtalPi Company|BindingDB|BLD Pharm|ChEBI|ChEMBL|ChemIDplus|ChemSpider|DiscoveryGate|DTP/NCI|EvitaChem|Google Patents|Human Metabolome Database (HMDB)|IUPHAR/BPS Guide to PHARMACOLOGY|J&H Chemical Co.,ltd|Japan Chemical Substance Dictionary (Nikkaji)|Metabolomics Workbench|MolGenie|Molport|MuseChem|NextBio|NIAID ChemDB|NovoSeek|PATENTSCOPE (WIPO)|Probes & Drugs portal…	Chemical Vendors|Curation Efforts|Governmental Organizations|Journal Publishers|Legacy Depositors|NIH Initiatives|Research and Development|Subscription Services	D000893 - Anti-Inflammatory Agents > D000894 - Anti-Inflammatory Agents, Non-Steroidal > D012459 - Salicylates
Inactive	46861837	3,9-dihydroxy-10-(3-methylbut-2-enyl)-6H-[1]benzofuro[3,2-c]chromene-2-carbaldehyde	Erythribyssin O; 3,9-dihydroxy-10-(3-methylbut-2-enyl)-6H-(1)benzofuro(3,2-c)chromene-2-carbaldehyde; 3,9-dihydroxy-10-(3-methylbut-2-enyl)-6H-[1]benzofuro[3,2-c]chromene-2-carbaldehyde; RefChem:137744; CHEMBL1096406; BDBM50317435	CC(=CCC1=C(C=CC2=C1OC3=C2COC4=C3C=C(C(=C4)O)C=O)O)C	Non_anthelmintic	Erythribyssin O	350.4	C21H18O5	79.9	557	4.8	26	2	5	3	InChI=1S/C21H18O5/c1-11(2)3-4-14-17(23)6-5-13-16-10-25-19-8-18(24)12(9-22)7-15(19)21(16)26-20(13)14/h3,5-9,23-24H,4,10H2,1-2H3	CC(=CCC1=C(C=CC2=C1OC3=C2COC4=C3C=C(C(=C4)O)C=O)O)C	AGFXXWXSPAYWMF-UHFFFAOYSA-N	3,9-dihydroxy-10-(3-methylbut-2-enyl)-6H-[1]benzofuro[3,2-c]chromene-2-carbaldehyde	350.1154237	350.1154237	0	1	0	0	0	0	0	0	0	4	2	1		Biological Test Results|Classification|Literature|Patents|Taxonomy|Biological Test Results: Active|Biological Test Results: Micromolar	7	480945|480947|480949|480951|480952|480953|480954|480955|480957	20100907	BindingDB|ChEMBL|Cheminformatics Friedrich-Schiller-University Jena|Google Patents|MolGenie|Probes & Drugs portal|PubChem Reference Collection|Therapeutic Target Database (TTD)|Thomson Pharma|Wikidata	Curation Efforts|Governmental Organizations|Journal Publishers|Legacy Depositors|Research and Development|Subscription Services
Inactive	5281707	3,9-dihydroxy-[1]benzofuro[3,2-c]chromen-6-one	COUMESTROL; 479-13-0; Cumoestrol; Cumostrol; 3,9-Dihydroxycoumestan; DTXSID6022399; V7NW98OB34; 3,9-dihydroxy-[1]benzofuro[3,2-c]chromen-6-one; 3,9-Dihydroxy-6H-benzofuro(3,2-c)(1)benzopyran-6-one; 6H-Benzofuro[3,2-c][1]benzopyran-6-one, 3,9-dihydroxy-	C1=CC2=C(C=C1O)OC3=C2C(=O)OC4=C3C=CC(=C4)O	Non_anthelmintic	Coumestrol	268.22	C15H8O5	79.9	411	2.8	20	2	5	0	InChI=1S/C15H8O5/c16-7-1-3-9-11(5-7)19-14-10-4-2-8(17)6-12(10)20-15(18)13(9)14/h1-6,16-17H	C1=CC2=C(C=C1O)OC3=C2C(=O)OC4=C3C=CC(=C4)O	ZZIALNLLNHEQPJ-UHFFFAOYSA-N	3,9-dihydroxy-[1]benzofuro[3,2-c]chromen-6-one	268.0371734	268.0371734	0	1	0	0	0	0	0	0	0	1339	4867	1271	Coumestrol	Biological Test Results|Interactions and Pathways|Chemical and Physical Properties|Classification|Food Additives and Ingredients|Literature|Patents|Pharmacology and Biochemistry|Safety and Hazards|Use and Manufacturing|Associated Disorders and Diseases|Spectral Information|Taxonomy|Biological Test Results: Active|Biological Test Results: Micromolar	15	1|3|5|7|9|11|13|15|19|21|23|27|29|31|33|35|37|39|45|47|49|51|53|55|57|59|61|63|65|67|69|71|73|75|77|79|81|83|93|99|101|103|105|107|109|111|113|117|119|121|123|125|127|129|131|133|143|145|155|157|161|165|167|175|179|330|357|361|364|368|371|373|374|375|392|411|422|425|429|430|431|432|436|438|440|441|444|446|449|450|453|454|455|456|457|460|483|485|487|488|501|505|510|512|518|521|522|524|525|527|528|…	20050326	001Chemical|10X CHEM|3WAY PHARM INC|4C Pharma Scientific Inc|A&J Pharmtech CO., LTD.|A1 BioChem Labs|A2B Chem|AA BLOCKS|Aaron Chemicals LLC|AbaChemScene|abcr GmbH|ABI Chem|AbMole Bioscience|Accel Scientific|Achemtek|Acmec Biochemical|AHH Chemical co.,ltd|AiFChem, an XtalPi Company|AK Scientific, Inc. (AKSCI)|AKos Consulting & Solutions|Alfa Chemistry|Amadis Chemical|Ambinter|Amerigo Scientific|AN…	Chemical Vendors|Curation Efforts|Governmental Organizations|Journal Publishers|Legacy Depositors|NIH Initiatives|Research and Development|Subscription Services	D006730 - Hormones, Hormone Substitutes, and Hormone Antagonists > D006728 - Hormones > D004967 - Estrogens
Inactive	21847	3-(1-benzylpiperidin-4-yl)-3-phenylpiperidine-2,6-dione	Benzetimide; 14051-33-3; Benzetimidum; Spasmental; bencetimida; 2-(1-Benzyl-4-piperidyl)-2-phenylglutarimide; B987T0L5FX; DTXSID2046173; 2-[1-BENZYL-4-PIPERIDYL]-2-PHENYLGLUTARIMIDE; DTXCID0026173	C1CN(CCC1C2(CCC(=O)NC2=O)C3=CC=CC=C3)CC4=CC=CC=C4	Non_anthelmintic	Benzetimide	362.5	C23H26N2O2	49.4	528	3.1	27	1	3	4	InChI=1S/C23H26N2O2/c26-21-11-14-23(22(27)24-21,19-9-5-2-6-10-19)20-12-15-25(16-13-20)17-18-7-3-1-4-8-18/h1-10,20H,11-17H2,(H,24,26,27)	C1CN(CCC1C2(CCC(=O)NC2=O)C3=CC=CC=C3)CC4=CC=CC=C4	LQQIVYSCPWCSSD-UHFFFAOYSA-N	3-(1-benzylpiperidin-4-yl)-3-phenylpiperidine-2,6-dione	362.1994281	362.1994281	0	1	0	1	0	1	0	0	0	161	923	231	Dexetimide	Biological Test Results|Interactions and Pathways|Chemical and Physical Properties|Classification|Literature|Patents|Pharmacology and Biochemistry|Spectral Information|Biological Test Results: Active|Biological Test Results: Micromolar|Biological Test Results: Nanomolar	11	422|745|880|1030|1457|1458|1460|1463|1468|1469|1471|1477|1479|1490|1688|1766|1768|1865|2062|2101|2107|2112|2517|2528|2546|2549|2551|2662|23672|78477|91479|142487|227718|348583|348584|348585|348586|485281|485290|492961|504327|504332|504749|504832|504834|504845|504847|504865|588579|588834|602332|624030|624031|624032|624044|624170|624172|624173|624296|624297|651631|651632|651633|651634|652048|652051…	20050327	001Chemical|10X CHEM|3WAY PHARM INC|A2B Chem|AA BLOCKS|Aaron Chemicals LLC|AbaChemScene|ABI Chem|AbMole Bioscience|AbovChem LLC|Accel Scientific|Accela ChemBio Inc.|Acmec Biochemical|AKos Consulting & Solutions|Aladdin Scientific|Alfa Chemistry|Amadis Chemical|Angene Chemical|AppChem|AstaTech, Inc.|BenchChem|BindingDB|BioChemPartner|Biorbyt|Biosynth|BOC Sciences|Bradner/Qi Labs at DFCI|ChEBI|Chem…	Chemical Vendors|Curation Efforts|Governmental Organizations|Journal Publishers|Legacy Depositors|NIH Initiatives|Research and Development|Subscription Services	C78272 - Agent Affecting Nervous System > C66880 - Anticholinergic Agent > C29704 - Antimuscarinic Agent|D002491 - Central Nervous System Agents > D018726 - Anti-Dyskinesia Agents > D000978 - Antiparkinson Agents|D018373 - Peripheral Nervous System Agents > D001337 - Autonomic Agents > D010276 - Parasympatholytics|D018377 - Neurotransmitter Agents > D018678 - Cholinergic Agents > D018680 - Cholin…
Inactive	25139469	3-(2-bromoprop-2-enoxy)-4-methylbenzo[c]chromen-6-one	CHEMBL487235; 3,4-Benzo-7-(beta-bromoallyloxy)-8-methylcoumarin; BDBM50246306; PD181090	CC1=C(C=CC2=C1OC(=O)C3=CC=CC=C23)OCC(=C)Br	Non_anthelmintic	3,4-Benzo-7-(beta-bromoallyloxy)-8-methylcoumarin	345.2	C17H13BrO3	35.5	422	4.5	21	0	3	3	InChI=1S/C17H13BrO3/c1-10(18)9-20-15-8-7-13-12-5-3-4-6-14(12)17(19)21-16(13)11(15)2/h3-8H,1,9H2,2H3	CC1=C(C=CC2=C1OC(=O)C3=CC=CC=C23)OCC(=C)Br	GGTNLZBSSNHXRY-UHFFFAOYSA-N	3-(2-bromoprop-2-enoxy)-4-methylbenzo[c]chromen-6-one	344.00481	344.00481	0	1	0	0	0	0	0	0	0	1	0	0		Biological Test Results|Interactions and Pathways|Classification|Literature|Spectral Information|Biological Test Results: Active|Biological Test Results: Micromolar	7	409942|409943|409944	20090202	BindingDB|ChEMBL|DiscoveryGate|Probes & Drugs portal|Therapeutic Target Database (TTD)|Thomson Pharma	Curation Efforts|Journal Publishers|Legacy Depositors|Research and Development|Subscription Services
Inactive	5775	3-[N-(4,5-dihydro-1H-imidazol-2-ylmethyl)-4-methylanilino]phenol	phentolamine; 50-60-2; Regitin; Dibasin; Fentolamin; Fentolamina; Rogitine; Phentolaminum; C 7337 Ciba; Phentolamin	CC1=CC=C(C=C1)N(CC2=NCCN2)C3=CC(=CC=C3)O	Non_anthelmintic	Phentolamine	281.35	C17H19N3O	47.9	363	2.6	21	2	3	4	InChI=1S/C17H19N3O/c1-13-5-7-14(8-6-13)20(12-17-18-9-10-19-17)15-3-2-4-16(21)11-15/h2-8,11,21H,9-10,12H2,1H3,(H,18,19)	CC1=CC=C(C=C1)N(CC2=NCCN2)C3=CC(=CC=C3)O	MRBDMNSDAVCSSF-UHFFFAOYSA-N	3-[N-(4,5-dihydro-1H-imidazol-2-ylmethyl)-4-methylanilino]phenol	281.1528122	281.1528122	0	1	0	0	0	0	0	0	0	10010	20996	4722	Phentolamine	Biological Test Results|Interactions and Pathways|Chemical and Physical Properties|Classification|Drug and Medication Information|Identification|Literature|Patents|Pharmacology and Biochemistry|Safety and Hazards|Toxicity|Use and Manufacturing|Associated Disorders and Diseases|Spectral Information|Biological Test Results: Active|Biological Test Results: Micromolar|Biological Test Results: Nanomol…	17	357|360|361|368|373|374|410|411|422|425|429|430|431|432|436|444|445|446|447|448|449|450|451|460|463|465|485|488|501|518|521|522|524|525|526|530|538|539|555|556|559|560|561|565|567|568|570|571|573|574|577|581|583|584|585|587|588|589|590|591|592|593|594|595|596|597|598|602|603|604|605|606|607|612|618|619|620|626|628|629|630|631|633|639|640|641|645|648|662|680|684|689|690|693|696|697|704|707|708|709…	20050327	001Chemical|10X CHEM|3WAY PHARM INC|4C Pharma Scientific Inc|A&J Pharmtech CO., LTD.|A2B Chem|AA BLOCKS|Aaron Chemicals LLC|AbaChemScene|ABBLIS Chemicals|abcr GmbH|Abe Lab, University of Texas MD Anderson Cancer Center|ABI Chem|AbMole Bioscience|AbovChem LLC|Accel Scientific|Achemo Scientific Limited|Achemtek|Acorn PharmaTech Product List|Adooq BioScience|AHH Chemical co.,ltd|AiFChem, an XtalPi C…	Chemical Vendors|Curation Efforts|Governmental Organizations|Journal Publishers|Legacy Depositors|NIH Initiatives|Research and Development|Subscription Services	C - Cardiovascular system > C04 - Peripheral vasodilators > C04A - Peripheral vasodilators > C04AB - Imidazoline derivatives|C78272 - Agent Affecting Nervous System > C29747 - Adrenergic Agent > C72900 - Adrenergic Antagonist|D002317 - Cardiovascular Agents > D000959 - Antihypertensive Agents|D018377 - Neurotransmitter Agents > D018663 - Adrenergic Agents > D018674 - Adrenergic Antagonists|V - Va…
Inactive	82320	3-ethyl-1H-benzimidazol-2-one	10045-45-1; 1-EBIO; 1-Ethyl-2-benzimidazolinone; 3-ethyl-1H-benzimidazol-2-one; M82W79SS4W; DTXSID70143296; 1-ethyl-2-benzimidazolone; RefChem:432381; DTXCID4065787; 233-148-1	CCN1C2=CC=CC=C2NC1=O	Non_anthelmintic	1-Ebio	162.19	C9H10N2O	32.299	193	1.1	12	1	1	1	InChI=1S/C9H10N2O/c1-2-11-8-6-4-3-5-7(8)10-9(11)12/h3-6H,2H2,1H3,(H,10,12)	CCN1C2=CC=CC=C2NC1=O	CXUCKELNYMZTRT-UHFFFAOYSA-N	3-ethyl-1H-benzimidazol-2-one	162.0793129	162.0793129	0	1	0	0	0	0	0	0	0	231	1828	540	1-ethyl-2-benzimidazolinone	Biological Test Results|Interactions and Pathways|Classification|Literature|Patents|Pharmacology and Biochemistry|Safety and Hazards|Spectral Information|Biological Test Results: Active|Biological Test Results: Micromolar	10	410|411|445|447|448|450|451|526|530|584|585|595|596|597|603|605|607|662|875|880|881|883|884|885|886|887|889|891|892|893|894|899|900|901|902|912|923|924|926|938|995|1030|1379|1452|1454|1457|1460|1463|1467|1468|1469|1471|1476|1477|1478|1479|1490|1519|1766|1768|1851|1865|1948|2101|2107|2112|2147|2451|2472|2517|2528|2546|2549|2551|346945|346946|485290|485350|485395|493033|504327|504770|504845|504847|…	20050624	001Chemical|10X CHEM|1st Scientific|3WAY PHARM INC|A&J Pharmtech CO., LTD.|A2B Chem|AA BLOCKS|AAA Chemistry|Aaron Chemicals LLC|AbaChemScene|abcr GmbH|ABI Chem|Acadechem|Accel Scientific|Achemica|Acmec Biochemical|Activate Scientific|AEchem Scientific Corp., USA|AgroIntelBioScan.com|AHH Chemical co.,ltd|AiFChem, an XtalPi Company|AK Scientific, Inc. (AKSCI)|AKos Consulting & Solutions|Aladdin Sci…	Chemical Vendors|Curation Efforts|Governmental Organizations|Journal Publishers|Legacy Depositors|NIH Initiatives|Research and Development|Subscription Services	D000077264 - Calcium-Regulating Hormones and Agents|D002317 - Cardiovascular Agents > D014662 - Vasoconstrictor Agents > D002120 - Calcium Channel Agonists|D049990 - Membrane Transport Modulators
Inactive	3292	3-ethyl-5-phenylimidazolidine-2,4-dione	ethotoin; 86-35-1; Peganone; 3-Ethyl-5-phenylhydantoin; 3-ethyl-5-phenylimidazolidine-2,4-dione; Accenon; Ethotoine; Etotoina; Ethotoinum; 3-Ethyl-5-phenylimidazolidin-2,4-dione	CCN1C(=O)C(NC1=O)C2=CC=CC=C2	Non_anthelmintic	Ethotoin	204.22	C11H12N2O2	49.4	272	1	15	1	2	2	InChI=1S/C11H12N2O2/c1-2-13-10(14)9(12-11(13)15)8-6-4-3-5-7-8/h3-7,9H,2H2,1H3,(H,12,15)	CCN1C(=O)C(NC1=O)C2=CC=CC=C2	SZQIFWWUIBRPBZ-UHFFFAOYSA-N	3-ethyl-5-phenylimidazolidine-2,4-dione	204.0898776	204.0898776	0	1	0	1	0	1	0	0	0	203	7224	1347	ethotoin	Biological Test Results|Interactions and Pathways|Chemical and Physical Properties|Classification|Drug and Medication Information|Identification|Literature|Patents|Pharmacology and Biochemistry|Safety and Hazards|Toxicity|Use and Manufacturing|Associated Disorders and Diseases|Spectral Information|Biological Test Results: Active|Biological Test Results: Micromolar|Biological Test Results: Nanomol…	17	1195|1332|1850|1863|1899|1903|1906|1947|1950|1962|1974|1985|1987|2016|2023|2025|2029|2052|2057|2066|2101|2129|2130|2174|2177|2234|2235|2252|2280|2300|2380|2384|2391|2435|2445|2462|2517|2520|2521|2524|2540|2544|2557|2599|2606|2629|2650|2661|2676|2685|2690|2716|2717|2718|2751|2796|2797|2805|2806|2825|227699|434955|434962|434973|434989|435003|435005|435022|435030|449728|449762|449763|463079|463082|4…	20050325	001Chemical|10X CHEM|3WAY PHARM INC|A2B Chem|AA BLOCKS|AbaChemScene|ABI Chem|Accel Scientific|Acmec Biochemical|AKos Consulting & Solutions|Aladdin Scientific|Amadis Chemical|Angene Chemical|AppChem|AstaTech, Inc.|Aurora Fine Chemicals LLC|BenchChem|Biorbyt|Biosynth|BOC Sciences|Broad Institute|CATO Research Chemicals Inc.|Center for Chemical Genomics, University of Michigan|ChEBI|Chem-Space.com …	Chemical Vendors|Curation Efforts|Governmental Organizations|Journal Publishers|Legacy Depositors|NIH Initiatives|Research and Development|Subscription Services	C78272 - Agent Affecting Nervous System > C264 - Anticonvulsant Agent|D002317 - Cardiovascular Agents > D026941 - Sodium Channel Blockers > D061567 - Voltage-Gated Sodium Channel Blockers|D002491 - Central Nervous System Agents > D000927 - Anticonvulsants|D049990 - Membrane Transport Modulators|N - Nervous system > N03 - Antiepileptics > N03A - Antiepileptics > N03AB - Hydantoin derivatives
Inactive	5348729	3-hydroxy-4-methylbenzo[c]chromen-6-one	3-hydroxy-4-methyl-6H-benzo[c]chromen-6-one; 76244-77-4; 3-hydroxy-4-methylbenzo[c]chromen-6-one; MFCD02081283; CHEMBL203519; 3-Hydroxy-4-methyl-6H-dibenzo[b,d]pyran-6-one; 6H-Dibenzo[b,d]pyran-6-one, 3-hydroxy-4-methyl-; CBMicro_031406; Oprea1_200366; SCHEMBL6825266	CC1=C(C=CC2=C1OC(=O)C3=CC=CC=C23)O	Non_anthelmintic	3-hydroxy-4-methyl-6H-benzo[c]chromen-6-one	226.23	C14H10O3	46.5	315	3	17	1	3	0	InChI=1S/C14H10O3/c1-8-12(15)7-6-10-9-4-2-3-5-11(9)14(16)17-13(8)10/h2-7,15H,1H3	CC1=C(C=CC2=C1OC(=O)C3=CC=CC=C23)O	LAVHXGNOROFSCU-UHFFFAOYSA-N	3-hydroxy-4-methylbenzo[c]chromen-6-one	226.0629942	226.0629942	0	1	0	0	0	0	0	0	0	4	2	2		Biological Test Results|Interactions and Pathways|Classification|Literature|Patents|Biological Test Results: Active	6	372|425|521|583|1010|1240|1992|262172|262173|262174|493017|1259310|1259374|1259422|1376809|1508602	20050707	10X CHEM|A2B Chem|AA BLOCKS|AbaChemScene|Abbott Labs|abcr GmbH|ABI Chem|AgroIntelBioScan.com|AKos Consulting & Solutions|Alinda Chemical Trade Company Ltd|Amadis Chemical|Ambinter|Angene Chemical|AppChem|AstaTech, Inc.|Aurum Pharmatech LLC|BenchChem|BindingDB|Biosynth|BLD Pharm|Chem-Space.com Database|ChemBank|Chembase.cn|ChEMBL|ChemBridge|ChemDB|Chemenu Inc.|Chemieliva Pharmaceutical Co., Ltd|Ch…	Chemical Vendors|Curation Efforts|Governmental Organizations|Journal Publishers|Legacy Depositors|NIH Initiatives|Research and Development|Subscription Services
Inactive	3747	3-phenyl-7-propan-2-yloxychromen-4-one	ipriflavone; 35212-22-7; Osten; Yambolap; 7-Isopropoxyisoflavone; Ipriflavona; Ipriflavonum; Ostivone; 3-phenyl-7-(propan-2-yloxy)-4H-chromen-4-one; 7-(1-Methylethoxy)-3-phenyl-4H-1-benzopyran-4-one	CC(C)OC1=CC2=C(C=C1)C(=O)C(=CO2)C3=CC=CC=C3	Non_anthelmintic	Ipriflavone	280.3	C18H16O3	35.5	407	4	21	0	3	3	InChI=1S/C18H16O3/c1-12(2)21-14-8-9-15-17(10-14)20-11-16(18(15)19)13-6-4-3-5-7-13/h3-12H,1-2H3	CC(C)OC1=CC2=C(C=C1)C(=O)C(=CO2)C3=CC=CC=C3	SFBODOKJTYAUCM-UHFFFAOYSA-N	3-phenyl-7-propan-2-yloxychromen-4-one	280.1099444	280.1099444	0	1	0	0	0	0	0	0	0	611	7927	2306	ipriflavone	Biological Test Results|Interactions and Pathways|Chemical and Physical Properties|Classification|Drug and Medication Information|Literature|Patents|Pharmacology and Biochemistry|Toxicity|Associated Disorders and Diseases|Spectral Information|Taxonomy|Biological Test Results: Active|Biological Test Results: Micromolar|Biological Test Results: Nanomolar	15	357|361|364|368|371|373|374|375|411|422|425|429|430|431|432|436|438|440|441|444|446|449|450|453|454|455|456|457|460|483|485|487|488|501|518|521|522|524|525|527|528|529|538|539|552|555|556|559|560|561|565|567|568|570|571|572|573|574|575|576|577|580|581|583|587|588|589|590|591|592|593|594|597|598|601|602|604|606|609|614|615|618|620|622|623|624|625|626|628|629|630|631|633|636|637|639|641|645|648|680…	20050325	001Chemical|10X CHEM|3WAY PHARM INC|A&J Pharmtech CO., LTD.|A2B Chem|AAA Chemistry|AbaChemScene|ABBLIS Chemicals|abcr GmbH|Abe Lab, University of Texas MD Anderson Cancer Center|ABI Chem|Accel Scientific|Accela ChemBio Inc.|Achemtek|Acmec Biochemical|AHH Chemical co.,ltd|AiFChem, an XtalPi Company|AKos Consulting & Solutions|Aladdin Scientific|AlchemyPharm|Alfa Chemistry|Amadis Chemical|Ambeed|Am…	Chemical Vendors|Curation Efforts|Governmental Organizations|Journal Publishers|Legacy Depositors|NIH Initiatives|Research and Development|Subscription Services	M - Musculo-skeletal system > M05 - Drugs for treatment of bone diseases > M05B - Drugs affecting bone structure and mineralization
Inactive	3828	4,9-dimethoxy-7-methylfuro[3,2-g]chromen-5-one	khellin; 82-02-0; Visammin; Viscardan; Khelloyd; Ammivin; Kellina; Khelline; Khellinum; Quelina	CC1=CC(=O)C2=C(C3=C(C(=C2O1)OC)OC=C3)OC	Non_anthelmintic	Khellin	260.24	C14H12O5	57.9	405	2.3	19	0	5	2	InChI=1S/C14H12O5/c1-7-6-9(15)10-11(16-2)8-4-5-18-12(8)14(17-3)13(10)19-7/h4-6H,1-3H3	CC1=CC(=O)C2=C(C3=C(C(=C2O1)OC)OC=C3)OC	HSMPDPBYAYSOBC-UHFFFAOYSA-N	4,9-dimethoxy-7-methylfuro[3,2-g]chromen-5-one	260.0684735	260.0684735	0	1	0	0	0	0	0	0	0	1384	31616	10030	Khellin	Biological Test Results|Chemical and Physical Properties|Classification|Literature|Patents|Pharmacology and Biochemistry|Safety and Hazards|Toxicity|Associated Disorders and Diseases|Spectral Information|Taxonomy|Biological Test Results: Active|Biological Test Results: Micromolar	13	155|157|161|165|167|175|357|361|364|368|371|373|374|375|377|410|411|422|425|429|430|431|432|436|438|440|441|444|445|446|447|448|449|450|451|453|454|455|456|457|460|483|485|487|488|501|518|521|522|524|525|526|527|528|529|530|538|539|552|555|556|559|560|561|565|567|568|570|571|572|573|574|575|576|577|580|581|583|584|585|587|588|589|590|591|592|593|594|595|596|597|598|601|602|603|604|605|606|607|608…	20050325	001Chemical|10X CHEM|3WAY PHARM INC|4C Pharma Scientific Inc|A2B Chem|AA BLOCKS|AAA Chemistry|Aaron Chemicals LLC|AbaChemScene|abcr GmbH|Abe Lab, University of Texas MD Anderson Cancer Center|ABI Chem|Acadechem|Accel Scientific|Accela ChemBio Inc.|Acmec Biochemical|Activate Scientific|AgroIntelBioScan.com|AK Scientific, Inc. (AKSCI)|AKos Consulting & Solutions|Aladdin Scientific|Alfa Chemistry|Al…	Chemical Vendors|Curation Efforts|Governmental Organizations|Journal Publishers|Legacy Depositors|NIH Initiatives|Research and Development|Subscription Services	D002317 - Cardiovascular Agents > D014665 - Vasodilator Agents|D011838 - Radiation-Sensitizing Agents > D017319 - Photosensitizing Agents > D011564 - Furocoumarins|D018373 - Peripheral Nervous System Agents > D001337 - Autonomic Agents|D019141 - Respiratory System Agents > D018927 - Anti-Asthmatic Agents > D001993 - Bronchodilator Agents
Inactive	2377	4-(2-benzylphenoxy)-N-methylbutan-1-amine	Bifemelane; 90293-01-9; 4-(2-benzylphenoxy)-N-methylbutan-1-amine; Bifemelano; Bifemelanum; MCI-2016; DTXSID1045663; Z4501GN13G; 2-(4-methylaminobutoxy)diphenylmethane; 4-(2-benzylphenoxy)-N-methylbutylamine	CNCCCCOC1=CC=CC=C1CC2=CC=CC=C2	Non_anthelmintic	Bifemelane	269.4	C18H23NO	21.3	238	4.1	20	1	2	8	InChI=1S/C18H23NO/c1-19-13-7-8-14-20-18-12-6-5-11-17(18)15-16-9-3-2-4-10-16/h2-6,9-12,19H,7-8,13-15H2,1H3	CNCCCCOC1=CC=CC=C1CC2=CC=CC=C2	QSQQPMHPCBLLGX-UHFFFAOYSA-N	4-(2-benzylphenoxy)-N-methylbutan-1-amine	269.1779644	269.1779644	0	1	0	0	0	0	0	0	0	187	2674	527	bifemelane	Biological Test Results|Interactions and Pathways|Classification|Drug and Medication Information|Literature|Patents|Pharmacology and Biochemistry|Safety and Hazards|Associated Disorders and Diseases|Spectral Information|Biological Test Results: Active|Biological Test Results: Micromolar	12	410|411|445|447|448|450|451|526|530|584|585|595|596|597|603|605|607|662|875|880|881|883|884|885|886|887|889|891|892|893|894|899|900|901|902|912|923|924|926|938|995|1030|1379|1452|1454|1457|1460|1463|1467|1468|1469|1471|1476|1477|1478|1479|1490|1519|1688|1766|1768|1851|1865|1948|2101|2107|2112|2147|2451|2472|2517|2528|2546|2549|2551|2662|485290|492961|504327|504332|504749|504832|504834|504845|5048…	20050325	001Chemical|10X CHEM|3WAY PHARM INC|A&J Pharmtech CO., LTD.|A2B Chem|AA BLOCKS|AAA Chemistry|Aaron Chemicals LLC|AbaChemScene|ABI Chem|Accel Scientific|Ace Therapeutics|Adooq BioScience|AiFChem, an XtalPi Company|AKos Consulting & Solutions|Aladdin Scientific|Alfa Chemistry|Amadis Chemical|Ambinter|Angel Pharmatech Ltd.|Angene Chemical|ApexBio Technology|AppChem|AstaTech, Inc.|Aurora Fine Chemica…	Chemical Vendors|Curation Efforts|Governmental Organizations|Journal Publishers|Legacy Depositors|NIH Initiatives|Research and Development|Subscription Services	C78272 - Agent Affecting Nervous System|D002491 - Central Nervous System Agents > D011619 - Psychotropic Drugs > D000928 - Antidepressive Agents|N - Nervous system > N06 - Psychoanaleptics > N06A - Antidepressants
Inactive	10772467	4-O-[3-[(1S,2R)-6,7-dimethoxy-2-methyl-1-(3,4,5-trimethoxyphenyl)-3,4-dihydro-1H-isoquinolin-2-ium-2-yl]propyl] 1-O-[3-[(1R,2S)-6,7-dimethoxy-2-methyl-1-[(3,4,5-trimethoxyphenyl)methyl]-3,4-dihydro-1H-isoquinolin-2-ium-2-yl]propyl] (Z)-2-chlorobut-2-enedioate dichloride	Gantacurium chloride; 213998-46-0; GW-280430A; Gantacurium (chloride); GW280430A; LEY8QK99UR; 213998-46-0 (Gantacurium chloride); AV-4430A; GW-280430; (1S,2R)-2-(3-(((Z)-3-chloro-4-(3-((1R,2S)-6,7-dimethoxy-2-methyl-1-(3,4,5-trimethoxybenzyl)-1,2,3,4-tetrahydroisoquinolin-2-ium-2-yl)propoxy)-4-oxobut-2-enoyl)oxy)propyl)-6,7-dimethoxy-2-methyl-1-(3,4,5-trimethoxyphenyl)-1,2,3,4-tetrahydroisoquinol…	C[N@+]1(CCC2=CC(=C(C=C2[C@H]1CC3=CC(=C(C(=C3)OC)OC)OC)OC)OC)CCCOC(=O)/C(=C/C(=O)OCCC[N@+]4(CCC5=CC(=C(C=C5[C@@H]4C6=CC(=C(C(=C6)OC)OC)OC)OC)OC)C)/Cl.[Cl-].[Cl-]	Non_anthelmintic	Gantacurium chloride	1064.5	C53H69Cl3N2O14	145	1640		72	0	16	25	InChI=1S/C53H69ClN2O14.2ClH/c1-55(19-15-34-26-41(59-3)43(61-5)30-37(34)40(55)23-33-24-45(63-7)51(67-11)46(25-33)64-8)17-13-22-70-53(58)39(54)32-49(57)69-21-14-18-56(2)20-16-35-27-42(60-4)44(62-6)31-38(35)50(56)36-28-47(65-9)52(68-12)48(29-36)66-10;;/h24-32,40,50H,13-23H2,1-12H3;2*1H/q+2;;/p-2/b39-32-;;/t40-,50+,55-,56+;;/m1../s1	C[N@+]1(CCC2=CC(=C(C=C2[C@H]1CC3=CC(=C(C(=C3)OC)OC)OC)OC)OC)CCCOC(=O)/C(=C/C(=O)OCCC[N@+]4(CCC5=CC(=C(C=C5[C@@H]4C6=CC(=C(C(=C6)OC)OC)OC)OC)OC)C)/Cl.[Cl-].[Cl-]	SDIFKXLSGXCGEN-WJUBNSBASA-L	4-O-[3-[(1S,2R)-6,7-dimethoxy-2-methyl-1-(3,4,5-trimethoxyphenyl)-3,4-dihydro-1H-isoquinolin-2-ium-2-yl]propyl] 1-O-[3-[(1R,2S)-6,7-dimethoxy-2-methyl-1-[(3,4,5-trimethoxyphenyl)methyl]-3,4-dihydro-1H-isoquinolin-2-ium-2-yl]propyl] (Z)-2-chlorobut-2-enedioate dichloride	1062.381438	1062.381438	0	3	0	4	4	0	1	1	0	20	53	14		Biological Test Results|Interactions and Pathways|Classification|Drug and Medication Information|Literature|Patents|Associated Disorders and Diseases	7	106820|106821|106822|106823|106831|106832|106833|106834|126326|126327|126328|126470|127131|127132|127133|235694	20061026	AbaChemScene|AKos Consulting & Solutions|Alfa Chemistry|BenchChem|Biorbyt|BOC Sciences|ChEMBL|ChemIDplus|ChemSpider|DiscoveryGate|Egon Willighagen, Department of Bioinformatics - BiGCaT, Maastricht University|EPA DSSTox|EvitaChem|FDA Global Substance Registration System (GSRS)|Google Patents|KEGG|MedChemexpress MCE|MolGenie|MuseChem|NextBio|NovoSeek|PATENTSCOPE (WIPO)|Probes & Drugs portal|RR Sci…	Chemical Vendors|Curation Efforts|Governmental Organizations|Journal Publishers|Legacy Depositors|Research and Development|Subscription Services	C78272 - Agent Affecting Nervous System > C66880 - Anticholinergic Agent > C66886 - Nicotinic Antagonist
Inactive	55223	4-[(2-formyl-3-hydroxyphenoxy)methyl]benzoic acid	TUCARESOL; 84290-27-7; 4-[(2-formyl-3-hydroxyphenoxy)methyl]benzoic acid; 4-((2-Formyl-3-hydroxyphenoxy)methyl)benzoic acid; 589C; BW A589C; JH368G5B9M; BW-589C; Benzoic acid, 4-[(2-formyl-3-hydroxyphenoxy)methyl]-; BWA 589C	C1=CC(=C(C(=C1)OCC2=CC=C(C=C2)C(=O)O)C=O)O	Non_anthelmintic	Tucaresol	272.25	C15H12O5	83.8	335	2.6	20	2	5	5	InChI=1S/C15H12O5/c16-8-12-13(17)2-1-3-14(12)20-9-10-4-6-11(7-5-10)15(18)19/h1-8,17H,9H2,(H,18,19)	C1=CC(=C(C(=C1)OCC2=CC=C(C=C2)C(=O)O)C=O)O	XEDONBRPTABQFB-UHFFFAOYSA-N	4-[(2-formyl-3-hydroxyphenoxy)methyl]benzoic acid	272.0684735	272.0684735	0	1	0	0	0	0	0	0	0	67	1149	228	tucaresol	Biological Test Results|Interactions and Pathways|Chemical and Physical Properties|Classification|Drug and Medication Information|Literature|Patents|Associated Disorders and Diseases	8	1678657|1755539|1755540|1755541|1755542|1755543|1755544|1755545|1755546|1755547|1755548	20050808	001Chemical|10X CHEM|A2B Chem|AA BLOCKS|Aaron Chemicals LLC|AbaChemScene|abcr GmbH|ABI Chem|Acadechem|Accel Scientific|AEchem Scientific Corp., USA|AiFChem, an XtalPi Company|AKos Consulting & Solutions|Alfa Chemistry|Alichem|Ambeed|AppChem|AstaTech, Inc.|BenchChem|Biorbyt|BLD Pharm|BOC Sciences|Chem-Space.com Database|ChEMBL|Chemenu Inc.|ChemIDplus|Chemieliva Pharmaceutical Co., Ltd|ChemMol|Chem…	Chemical Vendors|Curation Efforts|Governmental Organizations|Journal Publishers|Legacy Depositors|Research and Development|Subscription Services	C78275 - Agent Affecting Blood or Body Fluid
Inactive	3783	4-[1-hydroxy-2-(1-phenoxypropan-2-ylamino)propyl]phenol	Vasodilian; Isoxuprine; 4-[1-hydroxy-2-(1-phenoxypropan-2-ylamino)propyl]phenol; Vasosurpine; 1-(p-hydroxyphenyl)-1-propanol; Benzenemethanol, 4-hydroxy-.alpha.-[1-[(1-methyl-2-phenoxyethyl)amino]ethyl]-; p-Hydroxy-N-(1-methyl-2-phenoxyethyl)norephedrine; Isoxsuprine (INN); Benzyl alcohol, p-hydroxy-.alpha.-(1-((1-methyl-2-phenoxyethyl)amino)ethyl)-; 2-(3-Phenoxy-2-propylamino)-1-(p-hydroxyphenyl…	CC(COC1=CC=CC=C1)NC(C)C(C2=CC=C(C=C2)O)O	Non_anthelmintic	4-[1-Hydroxy-2-(1-phenoxypropan-2-ylamino)propyl]phenol	301.4	C18H23NO3	61.7	299	2.8	22	3	4	7	InChI=1S/C18H23NO3/c1-13(12-22-17-6-4-3-5-7-17)19-14(2)18(21)15-8-10-16(20)11-9-15/h3-11,13-14,18-21H,12H2,1-2H3	CC(COC1=CC=CC=C1)NC(C)C(C2=CC=C(C=C2)O)O	BMUKKTUHUDJSNZ-UHFFFAOYSA-N	4-[1-hydroxy-2-(1-phenoxypropan-2-ylamino)propyl]phenol	301.1677936	301.1677936	0	1	0	3	0	3	0	0	0	456	6234	1468		Biological Test Results|Chemical and Physical Properties|Classification|Drug and Medication Information|Literature|Patents|Toxicity|Use and Manufacturing|Associated Disorders and Diseases|Spectral Information|Biological Test Results: Active	11	1195|1332|2240|2241|2275|2313|2322|2330|434959|588211|588212|588213|588220|624101|624137|624156|624260|625279|625280|625281|625282|625283|625284|625285|625286|625287|625288|625289|625290|625291|625292|686977|1136412|1159387|1159607|1259325|1259397|1259398|1259399|1259423|1272365|1409605|1449628|1474166|1474167|1671498|1961680|1961685|1961687|1961688|1961693|1961706|1961716|1961718|1961723|1961736…	20050325	001Chemical|10X CHEM|3WAY PHARM INC|A2B Chem|AA BLOCKS|AAA Chemistry|Aaron Chemicals LLC|AbaChemScene|Abe Lab, University of Texas MD Anderson Cancer Center|ABI Chem|Accel Scientific|Achemtek|Acmec Biochemical|Activate Scientific|AHH Chemical co.,ltd|AK Scientific, Inc. (AKSCI)|AKos Consulting & Solutions|Alfa Chemistry|Amadis Chemical|Ambinter|Amerigo Scientific|AN PharmaTech|Angene Chemical|App…	Chemical Vendors|Curation Efforts|Governmental Organizations|Journal Publishers|Legacy Depositors|NIH Initiatives|Research and Development|Subscription Services	C - Cardiovascular system > C04 - Peripheral vasodilators > C04A - Peripheral vasodilators > C04AA - 2-amino-1-phenylethanol derivatives|D002317 - Cardiovascular Agents > D014665 - Vasodilator Agents|D012102 - Reproductive Control Agents > D015149 - Tocolytic Agents|D018373 - Peripheral Nervous System Agents > D001337 - Autonomic Agents > D013566 - Sympathomimetics|D018377 - Neurotransmitter Agen…
Inactive	57347	4-fluoro-N-[2-[4-[(2S)-2-(hydroxymethyl)-2,3-dihydro-1,4-benzodioxin-5-yl]piperazin-1-yl]ethyl]benzamide	Flesinoxan; 98206-10-1; flesinoxano; 3V574S89E1; flesinoxanum; 4-fluoro-N-(2-(4-((3S)-3-(hydroxymethyl)-2,3-dihydro-1,4-benzodioxin-8-yl)piperazin-1-yl)ethyl)benzamide; 4-fluoro-N-[2-[4-[(3S)-3-(hydroxymethyl)-2,3-dihydro-1,4-benzodioxin-8-yl]piperazin-1-yl]ethyl]benzamide; RefChem:140696; p-fluoro-N-(2-(4-(2-(hydroxymethyl)-1,4-benzodioxan-5-yl)-1-piperazinyl)ethyl)benzamide; Flesinoxan [INN]	C1CN(CCN1CCNC(=O)C2=CC=C(C=C2)F)C3=C4C(=CC=C3)O[C@H](CO4)CO	Non_anthelmintic	Flesinoxan	415.5	C22H26FN3O4	74.3	553	2	30	2	7	6	InChI=1S/C22H26FN3O4/c23-17-6-4-16(5-7-17)22(28)24-8-9-25-10-12-26(13-11-25)19-2-1-3-20-21(19)29-15-18(14-27)30-20/h1-7,18,27H,8-15H2,(H,24,28)/t18-/m0/s1	C1CN(CCN1CCNC(=O)C2=CC=C(C=C2)F)C3=C4C(=CC=C3)O[C@H](CO4)CO	NYSDRDDQELAVKP-SFHVURJKSA-N	4-fluoro-N-[2-[4-[(2S)-2-(hydroxymethyl)-2,3-dihydro-1,4-benzodioxin-5-yl]piperazin-1-yl]ethyl]benzamide	415.1907345	415.1907345	0	1	0	1	1	0	0	0	0	187	4304	896	flesinoxan	Biological Test Results|Interactions and Pathways|Classification|Literature|Patents|Pharmacology and Biochemistry|Associated Disorders and Diseases|Biological Test Results: Active|Biological Test Results: Micromolar	9	3524|3528|3904|4029|4417|65108|624210|678901|679246|1079931|1079932|1079933|1079934|1079935|1079936|1079937|1079938|1079939|1079940|1079941|1079942|1079943|1079944|1079945|1079946|1079947|1079948|1079949|1345615	20050808	3WAY PHARM INC|ABI Chem|Amadis Chemical|AN PharmaTech|BenchChem|BindingDB|BOC Sciences|ChemBank|ChEMBL|ChemIDplus|ChemMol|ChemSpider|CymitQuimica|DiscoveryGate|Egon Willighagen, Department of Bioinformatics - BiGCaT, Maastricht University|EPA DSSTox|EvitaChem|FDA Global Substance Registration System (GSRS)|Google Patents|IBM|InvivoChem|IUPHAR/BPS Guide to PHARMACOLOGY|Japan Chemical Substance Dic…	Chemical Vendors|Curation Efforts|Governmental Organizations|Journal Publishers|Legacy Depositors|Research and Development|Subscription Services	C78272 - Agent Affecting Nervous System > C47794 - Serotonin Agonist|D002317 - Cardiovascular Agents > D000959 - Antihypertensive Agents|D002491 - Central Nervous System Agents > D002492 - Central Nervous System Depressants|D002491 - Central Nervous System Agents > D011619 - Psychotropic Drugs > D000928 - Antidepressive Agents|D002491 - Central Nervous System Agents > D011619 - Psychotropic Drugs…
Inactive	2355	4-methoxyfuro[3,2-g]chromen-7-one	Bergapten; 5-Methoxypsoralen; 484-20-8; bergaptene; Heraclin; Majudin; BERGAPTAN; 5-Mop; Psoraderm; O-Methylbergaptol	COC1=C2C=CC(=O)OC2=CC3=C1C=CO3	Non_anthelmintic	Bergapten	216.19	C12H8O4	48.7	325	2.3	16	0	4	1	InChI=1S/C12H8O4/c1-14-12-7-2-3-11(13)16-10(7)6-9-8(12)4-5-15-9/h2-6H,1H3	COC1=C2C=CC(=O)OC2=CC3=C1C=CO3	BGEBZHIAGXMEMV-UHFFFAOYSA-N	4-methoxyfuro[3,2-g]chromen-7-one	216.0422587	216.0422587	0	1	0	0	0	0	0	0	0	2086	5462	2262	5-Methoxypsoralen	Biological Test Results|Interactions and Pathways|Chemical and Physical Properties|Classification|Drug and Medication Information|Food Additives and Ingredients|Identification|Literature|Patents|Pharmacology and Biochemistry|Safety and Hazards|Toxicity|Use and Manufacturing|Associated Disorders and Diseases|Spectral Information|Taxonomy|Biological Test Results: Active|Biological Test Results: Mic…	18	1|3|5|7|9|13|15|19|21|23|25|29|31|33|35|37|39|41|43|45|47|49|53|55|59|65|67|71|77|79|81|83|85|87|89|91|93|95|97|99|101|105|107|109|113|115|119|121|123|125|129|131|133|137|139|141|145|155|157|161|165|167|175|179|330|410|411|421|426|427|433|434|435|445|447|448|450|451|526|530|540|541|542|543|544|545|546|584|585|587|588|589|590|591|592|593|594|595|596|597|603|605|607|608|654|655|656|657|658|659|660|…	20040916	001Chemical|10X CHEM|4C Pharma Scientific Inc|A&J Pharmtech CO., LTD.|A2B Chem|AA BLOCKS|AAA Chemistry|Aaron Chemicals LLC|AbaChemScene|abcr GmbH|Abe Lab, University of Texas MD Anderson Cancer Center|ABI Chem|AbMole Bioscience|AbovChem LLC|Acadechem|Accel Scientific|Accela ChemBio Inc.|Achemo Scientific Limited|Achemtek|Acmec Biochemical|Acorn PharmaTech Product List|Activate Scientific|AEchem S…	Chemical Vendors|Curation Efforts|Governmental Organizations|Journal Publishers|Legacy Depositors|NIH Initiatives|Research and Development|Subscription Services	D - Dermatologicals > D05 - Antipsoriatics > D05B - Antipsoriatics for systemic use > D05BA - Psoralens for systemic use|D000893 - Anti-Inflammatory Agents|D003879 - Dermatologic Agents|D011838 - Radiation-Sensitizing Agents > D017319 - Photosensitizing Agents > D011564 - Furocoumarins
Inactive	701990	4-methyl-3-(2-oxopropoxy)benzo[c]chromen-6-one	4-Methyl-3-(2-oxopropoxy)-6H-benzo[c]chromen-6-one; 307551-49-1; MFCD02081431; 4-methyl-3-(2-oxopropoxy)benzo[c]chromen-6-one; CHEMBL488072; CBMicro_001512; CHEMBRDG-BB 6146055; 3,4-Benzo-7-acetonyloxy-8-methylcoumarin; SMSF0015505; BDBM50246269	CC1=C(C=CC2=C1OC(=O)C3=CC=CC=C23)OCC(=O)C	Non_anthelmintic	4-Methyl-3-(2-oxopropoxy)-6H-benzo[c]chromen-6-one	282.29	C17H14O4	52.6	419	3.1	21	0	4	3	InChI=1S/C17H14O4/c1-10(18)9-20-15-8-7-13-12-5-3-4-6-14(12)17(19)21-16(13)11(15)2/h3-8H,9H2,1-2H3	CC1=C(C=CC2=C1OC(=O)C3=CC=CC=C23)OCC(=O)C	VNVLPLZRLNYOQH-UHFFFAOYSA-N	4-methyl-3-(2-oxopropoxy)benzo[c]chromen-6-one	282.0892089	282.0892089	0	1	0	0	0	0	0	0	0	2	0	0		Biological Test Results|Interactions and Pathways|Classification|Literature|Biological Test Results: Active	5	372|425|521|583|689|1240|1992|409942|409943|409944|687043|720485|720486|720487|720488|720489|1259310|1259374|1259398|1259399|1259422|1259423|1508602|1508609|1508611	20050707	001Chemical|10X CHEM|A&J Pharmtech CO., LTD.|A2B Chem|AA BLOCKS|abcr GmbH|ABI Chem|Activate Scientific|AgroIntelBioScan.com|AKos Consulting & Solutions|Alfa Chemistry|Amadis Chemical|Ambinter|Angene Chemical|AppChem|Aurora Fine Chemicals LLC|Aurum Pharmatech LLC|BenchChem|Bic Biotech|BindingDB|BLD Pharm|BOC Sciences|Chem-Space.com Database|ChemBank|ChEMBL|ChemBridge|ChemDB|ChemDiv|Chemenu Inc.|Ch…	Chemical Vendors|Curation Efforts|Governmental Organizations|Journal Publishers|Legacy Depositors|NIH Initiatives|Research and Development|Subscription Services
Inactive	4493	5,5-dimethyl-3-[4-nitro-3-(trifluoromethyl)phenyl]imidazolidine-2,4-dione	nilutamide; 63612-50-0; Anandron; Nilandron; 5,5-dimethyl-3-(4-nitro-3-(trifluoromethyl)phenyl)imidazolidine-2,4-dione; Nilutamida; Nilutamidum; RU-23908; 5,5-dimethyl-3-[4-nitro-3-(trifluoromethyl)phenyl]imidazolidine-2,4-dione; RU 23908	CC1(C(=O)N(C(=O)N1)C2=CC(=C(C=C2)[N+](=O)[O-])C(F)(F)F)C	Non_anthelmintic	Nilutamide	317.22	C12H10F3N3O4	95.2	515	2	22	1	7	1	InChI=1S/C12H10F3N3O4/c1-11(2)9(19)17(10(20)16-11)6-3-4-8(18(21)22)7(5-6)12(13,14)15/h3-5H,1-2H3,(H,16,20)	CC1(C(=O)N(C(=O)N1)C2=CC(=C(C=C2)[N+](=O)[O-])C(F)(F)F)C	XWXYUMMDTVBTOU-UHFFFAOYSA-N	5,5-dimethyl-3-[4-nitro-3-(trifluoromethyl)phenyl]imidazolidine-2,4-dione	317.0623403	317.0623403	0	1	0	0	0	0	0	0	0	1047	95487	14616	nilutamide	Biological Test Results|Interactions and Pathways|Chemical and Physical Properties|Classification|Drug and Medication Information|Literature|Patents|Pharmacology and Biochemistry|Safety and Hazards|Toxicity|Use and Manufacturing|Associated Disorders and Diseases|Spectral Information|Biological Test Results: Active|Biological Test Results: Micromolar	15	357|410|411|422|429|436|444|445|446|447|448|450|451|526|530|547|584|585|587|588|589|590|591|592|593|594|595|596|597|603|605|607|662|694|732|875|879|880|881|883|884|885|886|887|889|891|892|893|894|895|899|900|901|902|910|912|914|915|917|918|923|924|925|926|927|928|930|938|940|943|944|945|954|957|958|959|992|995|997|998|1030|1332|1379|1422|1452|1454|1457|1458|1459|1460|1461|1463|1467|1468|1469|1471…	20050325	001Chemical|10X CHEM|3WAY PHARM INC|4C Pharma Scientific Inc|A&J Pharmtech CO., LTD.|A2B Chem|AA BLOCKS|Aaron Chemicals LLC|AbaChemScene|abcr GmbH|Abe Lab, University of Texas MD Anderson Cancer Center|ABI Chem|AbMole Bioscience|Acadechem|Accel Scientific|Activate Scientific|AHH Chemical co.,ltd|AiFChem, an XtalPi Company|AK Scientific, Inc. (AKSCI)|AKos Consulting & Solutions|Aladdin Scientific|…	Chemical Vendors|Curation Efforts|Governmental Organizations|Journal Publishers|Legacy Depositors|NIH Initiatives|Research and Development|Subscription Services	C147908 - Hormone Therapy Agent > C547 - Hormone Antagonist > C242 - Anti-Androgen|C274 - Antineoplastic Agent > C163758 - Targeted Therapy Agent > C146993 - Androgen Receptor Inhibitor|D000970 - Antineoplastic Agents|D006730 - Hormones, Hormone Substitutes, and Hormone Antagonists > D006727 - Hormone Antagonists > D000726 - Androgen Antagonists|L - Antineoplastic and immunomodulating agents > L0…
Inactive	301798	5,7-dihydroxy-2-(4-hydroxyphenyl)-6-methyl-2,3-dihydrochromen-4-one	Poriol; 14348-16-4; 5,7-Dihydroxy-2-(4-hydroxyphenyl)-6-methyl-2,3-dihydro-4H-chromen-4-one; DTXSID001029318; RefChem:1096511; DTXCID901514588; 5,7-dihydroxy-2-(4-hydroxyphenyl)-6-methyl-2,3-dihydrochromen-4-one; 5,7-dihydroxy-2-(4-hydroxyphenyl)-6-methylchroman-4-one; (2S)-4',5,7-Trihydroxy-6-methylflavanone; NSC180246	CC1=C(C2=C(C=C1O)OC(CC2=O)C3=CC=C(C=C3)O)O	Non_anthelmintic	Poriol	286.28	C16H14O5	87	390	2.8	21	3	5	1	InChI=1S/C16H14O5/c1-8-11(18)6-14-15(16(8)20)12(19)7-13(21-14)9-2-4-10(17)5-3-9/h2-6,13,17-18,20H,7H2,1H3	CC1=C(C2=C(C=C1O)OC(CC2=O)C3=CC=C(C=C3)O)O	SLFZBNOERHGNMI-UHFFFAOYSA-N	5,7-dihydroxy-2-(4-hydroxyphenyl)-6-methyl-2,3-dihydrochromen-4-one	286.0841235	286.0841235	0	1	0	1	0	1	0	0	0	8	39	23		Biological Test Results|Interactions and Pathways|Chemical and Physical Properties|Classification|Literature|Patents|Spectral Information|Taxonomy|Biological Test Results: Active	9	179|248|485|631|731|757|758|759|760|761|764|781|782|797|798|800|861|868|873|878|880|920|932|940|950|951|952|1001|1006|1007|1008|1009|1012|1016|1018|1019|1020|1021|1022|1027|1030|1032|1040|1046|1048|1049|1051|1063|1066|1085|1135|1136|1203|1209|1214|1216|1217|1220|1222|1229|1230|1236|1239|1242|1251|1274|1276|1285|1304|1321|1325|1326|1359|1362|1376|1377|1381|1385|1415|1416|1417|1422|1423|1424|1430|1…	20050326	10X CHEM|A2B Chem|ABI Chem|AbMole Bioscience|Accel Scientific|Achemtek|AiFChem, an XtalPi Company|Amadis Chemical|Ambeed|AstaTech, Inc.|AvaChem Scientific|BenchChem|BindingDB|BioCrick|Biorbyt|Biosynth|BLD Pharm|BOC Sciences|Broad Institute|ChEBI|Chem-Space.com Database|ChemBank|Chembase.cn|ChEMBL|ChemDB|ChemIDplus|Cheminformatics Friedrich-Schiller-University Jena|ChemoSapiens|ChemSpider|Clearsyn…	Chemical Vendors|Curation Efforts|Governmental Organizations|Journal Publishers|Legacy Depositors|NIH Initiatives|Research and Development|Subscription Services
Inactive	6483316	5,7-dihydroxy-8-(3-methylbutanoyl)-4-phenylchromen-2-one	ISODISPAR B; CHEMBL198873; 98192-64-4; orb1744458; SCHEMBL29516983; BDBM50172747; HY-N10304; CS-0373938; 5,7-Dihydroxy-8-(3-methyl-butyryl)-4-phenyl-chromen-2-one; 5,7-dihydroxy-8-(3-methylbutanoyl)-4-phenyl-chromen-2-one	CC(C)CC(=O)C1=C(C=C(C2=C1OC(=O)C=C2C3=CC=CC=C3)O)O	Non_anthelmintic	Isodispar B	338.4	C20H18O5	83.8	546	3.9	25	2	5	4	InChI=1S/C20H18O5/c1-11(2)8-14(21)19-16(23)10-15(22)18-13(9-17(24)25-20(18)19)12-6-4-3-5-7-12/h3-7,9-11,22-23H,8H2,1-2H3	CC(C)CC(=O)C1=C(C=C(C2=C1OC(=O)C=C2C3=CC=CC=C3)O)O	GKEWZBRIASMMCY-UHFFFAOYSA-N	5,7-dihydroxy-8-(3-methylbutanoyl)-4-phenylchromen-2-one	338.1154237	338.1154237	0	1	0	0	0	0	0	0	0	5	9	4		Biological Test Results|Chemical and Physical Properties|Classification|Literature|Patents|Spectral Information|Taxonomy|Biological Test Results: Active	8	254940|256243|256284|256297|256298|256308|256309|377461|377462|377463|1949630|1963987	20060429	AbaChemScene|ABI Chem|BindingDB|Biorbyt|BLD Pharm|ChEMBL|Cheminformatics Friedrich-Schiller-University Jena|ChemSpider|DiscoveryGate|Google Patents|Japan Chemical Substance Dictionary (Nikkaji)|MedChemexpress MCE|MolGenie|NextBio|NIAID ChemDB|NMRShiftDB|Probes & Drugs portal|SureChEMBL|TargetMol|Therapeutic Target Database (TTD)|Thomson Pharma|Wikidata	Chemical Vendors|Curation Efforts|Governmental Organizations|Journal Publishers|Legacy Depositors|Research and Development|Subscription Services
Inactive	3059	5-(2,4-difluorophenyl)-2-hydroxybenzoic acid	diflunisal; 22494-42-4; Dolobid; Dolobis; Flovacil; 5-(2,4-Difluorophenyl)salicylic acid; 5-(2,4-difluorophenyl)-2-hydroxybenzoic acid; Diflunisalum; 2',4'-Difluoro-4-hydroxy-3-biphenylcarboxylic acid; 2-(Hydroxy)-5-(2,4-difluorophenyl)benzoic acid	C1=CC(=C(C=C1C2=C(C=C(C=C2)F)F)C(=O)O)O	Non_anthelmintic	Diflunisal	250.2	C13H8F2O3	57.5	311	4.4	18	2	5	2	InChI=1S/C13H8F2O3/c14-8-2-3-9(11(15)6-8)7-1-4-12(16)10(5-7)13(17)18/h1-6,16H,(H,17,18)	C1=CC(=C(C=C1C2=C(C=C(C=C2)F)F)C(=O)O)O	HUPFGZXOMWLGNK-UHFFFAOYSA-N	5-(2,4-difluorophenyl)-2-hydroxybenzoic acid	250.0441504	250.0441504	0	1	0	0	0	0	0	0	0	2021	80251	14808	Diflunisal	Biological Test Results|Interactions and Pathways|Chemical and Physical Properties|Classification|Drug and Medication Information|Literature|Patents|Pharmacology and Biochemistry|Safety and Hazards|Toxicity|Use and Manufacturing|Associated Disorders and Diseases|Spectral Information|Biological Test Results: Active|Biological Test Results: Micromolar	15	357|361|364|368|371|373|374|375|410|411|422|425|429|430|431|432|436|438|440|441|444|445|446|447|448|449|450|451|453|454|455|456|457|460|461|483|485|487|488|501|518|521|522|524|525|526|527|528|529|530|538|539|552|555|556|559|560|561|565|567|568|570|571|572|573|574|575|576|577|580|581|583|584|585|587|588|589|590|591|592|593|594|595|596|597|598|601|602|603|604|605|606|607|609|614|615|618|620|622|623…	20050325	001Chemical|10X CHEM|A&J Pharmtech CO., LTD.|A2B Chem|AA BLOCKS|AAA Chemistry|Aaron Chemicals LLC|AbaChemScene|abcr GmbH|Abe Lab, University of Texas MD Anderson Cancer Center|ABI Chem|AbMole Bioscience|Acadechem|Accel Scientific|Accela ChemBio Inc.|Achemo Scientific Limited|Achemtek|Acmec Biochemical|Adooq BioScience|AEchem Scientific Corp., USA|AHH Chemical co.,ltd|AiFChem, an XtalPi Company|AK…	Chemical Vendors|Curation Efforts|Governmental Organizations|Journal Publishers|Legacy Depositors|NIH Initiatives|Research and Development|Subscription Services	C78272 - Agent Affecting Nervous System > C241 - Analgesic Agent > C2198 - Nonnarcotic Analgesic|D000893 - Anti-Inflammatory Agents > D000894 - Anti-Inflammatory Agents, Non-Steroidal > D012459 - Salicylates|D002491 - Central Nervous System Agents > D000700 - Analgesics|D004791 - Enzyme Inhibitors|D018373 - Peripheral Nervous System Agents > D018689 - Sensory System Agents|D018501 - Antirheumatic…
Inactive	6450158	5-(2-carboxyethyl)-6-[(E)-6-(4-methoxyphenyl)hex-5-enoxy]-9-oxoxanthene-2-carboxylic acid	148291-65-0; LY210073; LY 210073; LY-210073; RefChem:154490; CHEMBL49210; 9H-Xanthene-4-propanoic acid, 7-carboxy-3-((6-(4-methoxyphenyl)-5-hexenyl)oxy)-9-oxo-, (E)-; 5-(2-carboxyethyl)-6-[(E)-6-(4-methoxyphenyl)hex-5-enoxy]-9-oxoxanthene-2-carboxylic acid; (E)-7-Carboxy-3-((6-(4-methoxyphenyl)-5-hexenyl)oxy)-9-oxo-9H-xanthene-4-propanoic acid; 7-Carboxy-3-((6-(methoxyphenyl)-5(E)-hexenyl)oxy)-9-…	COC1=CC=C(C=C1)/C=C/CCCCOC2=C(C3=C(C=C2)C(=O)C4=C(O3)C=CC(=C4)C(=O)O)CCC(=O)O	Non_anthelmintic	LY 210073	516.5	C30H28O8	119	832	5.5	38	2	8	12	InChI=1S/C30H28O8/c1-36-21-10-7-19(8-11-21)6-4-2-3-5-17-37-25-15-12-23-28(33)24-18-20(30(34)35)9-14-26(24)38-29(23)22(25)13-16-27(31)32/h4,6-12,14-15,18H,2-3,5,13,16-17H2,1H3,(H,31,32)(H,34,35)/b6-4+	COC1=CC=C(C=C1)/C=C/CCCCOC2=C(C3=C(C=C2)C(=O)C4=C(O3)C=CC(=C4)C(=O)O)CCC(=O)O	MTTBGOLFCYOWSV-GQCTYLIASA-N	5-(2-carboxyethyl)-6-[(E)-6-(4-methoxyphenyl)hex-5-enoxy]-9-oxoxanthene-2-carboxylic acid	516.1784179	516.1784179	0	1	0	0	0	0	1	1	0	1	12	8	LY 210073	Biological Test Results|Interactions and Pathways|Classification|Literature|Patents|Associated Disorders and Diseases|Spectral Information|Biological Test Results: Active|Biological Test Results: Micromolar	9	88842|101311|101318|102465|102474|102644|102652|147691|147692|147693|147694	20060429	10X CHEM|1st Scientific|A2B Chem|AA BLOCKS|AbaChemScene|ABI Chem|AKos Consulting & Solutions|Amadis Chemical|BenchChem|BindingDB|Biorbyt|BLD Pharm|BOC Sciences|ChEMBL|ChemIDplus|ChemSpider|CymitQuimica|Debye Scientific Co., Ltd|DiscoveryGate|EvitaChem|GLIDA, GPCR-Ligand Database|Google Patents|Japan Chemical Substance Dictionary (Nikkaji)|MedChemexpress MCE|MolGenie|MuseChem|NextBio|PATENTSCOPE (…	Chemical Vendors|Curation Efforts|Governmental Organizations|Journal Publishers|Legacy Depositors|Research and Development|Subscription Services
Inactive	3380	5-(2-fluorophenyl)-1-methyl-7-nitro-3H-1,4-benzodiazepin-2-one	flunitrazepam; Rohypnol; Narcozep; 1622-62-4; Roipnol; Primun; flunipam; Flunitrazepamum; Fluridrazepam; Silece	CN1C(=O)CN=C(C2=C1C=CC(=C2)[N+](=O)[O-])C3=CC=CC=C3F	Non_anthelmintic	Flunitrazepam	313.28	C16H12FN3O3	78.5	519	2.1	23	0	5	1	InChI=1S/C16H12FN3O3/c1-19-14-7-6-10(20(22)23)8-12(14)16(18-9-15(19)21)11-4-2-3-5-13(11)17/h2-8H,9H2,1H3	CN1C(=O)CN=C(C2=C1C=CC(=C2)[N+](=O)[O-])C3=CC=CC=C3F	PPTYJKAXVCCBDU-UHFFFAOYSA-N	5-(2-fluorophenyl)-1-methyl-7-nitro-3H-1,4-benzodiazepin-2-one	313.0862694	313.0862694	0	1	0	0	0	0	0	0	0	6355	20205	4403	Flunitrazepam	Biological Test Results|Interactions and Pathways|Chemical and Physical Properties|Classification|Drug and Medication Information|Literature|Patents|Pharmacology and Biochemistry|Safety and Hazards|Toxicity|Use and Manufacturing|Associated Disorders and Diseases|Spectral Information|Biological Test Results: Active|Biological Test Results: Micromolar	15	1195|1580|1581|1582|1583|1584|1585|1586|1587|1588|1589|1590|1593|1594|1595|1596|1597|1598|1599|1600|1601|1602|1603|1604|1605|1606|1607|1608|1609|1610|1612|1613|1614|1616|13304|13305|13306|13307|13308|22293|26304|29360|29811|40817|40826|40827|40987|40995|42335|52275|52280|52410|52413|71266|71267|72448|72640|72927|73077|73089|73232|73244|73523|73529|139100|219791|219938|219953|226385|227697|227698|…	20050325	ABI Chem|AHH Chemical co.,ltd|AKos Consulting & Solutions|Alsachim|Amadis Chemical|AN PharmaTech|Anward|ApexBio Technology|Aurora Fine Chemicals LLC|BenchChem|BindingDB|BioCrick|Biosynth|CCSbase|ChEBI|ChemBank|Chembase.cn|ChEMBL|ChemDB|Chemical Carcinogenesis Research Information System (CCRIS)|ChemIDplus|Chemieliva Pharmaceutical Co., Ltd|ChemMol|ChemSpider|ChemTik|Collaborative Drug Discovery, …	Chemical Vendors|Curation Efforts|Governmental Organizations|Journal Publishers|Legacy Depositors|NIH Initiatives|Research and Development|Subscription Services	C78272 - Agent Affecting Nervous System > C28197 - Antianxiety Agent|C78272 - Agent Affecting Nervous System > C29756 - Sedative and Hypnotic > C1012 - Benzodiazepine|D002491 - Central Nervous System Agents > D002492 - Central Nervous System Depressants|D002491 - Central Nervous System Agents > D011619 - Psychotropic Drugs > D014149 - Tranquilizing Agents|D002492 - Central Nervous System Depressa…
Inactive	47319	5-[3-[1-[(3,4-dimethoxyphenyl)methyl]-6,7-dimethoxy-2-methyl-3,4-dihydro-1H-isoquinolin-2-ium-2-yl]propanoyloxy]pentyl 3-[1-[(3,4-dimethoxyphenyl)methyl]-6,7-dimethoxy-2-methyl-3,4-dihydro-1H-isoquinolin-2-ium-2-yl]propanoate	Atracurium; 64228-79-1; 5-[3-[1-[(3,4-dimethoxyphenyl)methyl]-6,7-dimethoxy-2-methyl-3,4-dihydro-1H-isoquinolin-2-ium-2-yl]propanoyloxy]pentyl 3-[1-[(3,4-dimethoxyphenyl)methyl]-6,7-dimethoxy-2-methyl-3,4-dihydro-1H-isoquinolin-2-ium-2-yl]propanoate; Atracurium ion; Atracurium cation; 2GQ1IRY63P; CHEBI:2914; DTXSID9043726; 1-[(3,4-dimethoxyphenyl)methyl]-2-[3-({5-[(3-{1-[(3,4-dimethoxyphenyl)meth…	C[N+]1(CCC2=CC(=C(C=C2C1CC3=CC(=C(C=C3)OC)OC)OC)OC)CCC(=O)OCCCCCOC(=O)CC[N+]4(CCC5=CC(=C(C=C5C4CC6=CC(=C(C=C6)OC)OC)OC)OC)C	Non_anthelmintic	Atracurium	929.1	C53H72N2O12+2	126	1390	7.9	67	0	12	26	InChI=1S/C53H72N2O12/c1-54(22-18-38-32-48(62-7)50(64-9)34-40(38)42(54)28-36-14-16-44(58-3)46(30-36)60-5)24-20-52(56)66-26-12-11-13-27-67-53(57)21-25-55(2)23-19-39-33-49(63-8)51(65-10)35-41(39)43(55)29-37-15-17-45(59-4)47(31-37)61-6/h14-17,30-35,42-43H,11-13,18-29H2,1-10H3/q+2	C[N+]1(CCC2=CC(=C(C=C2C1CC3=CC(=C(C=C3)OC)OC)OC)OC)CCC(=O)OCCCCCOC(=O)CC[N+]4(CCC5=CC(=C(C=C5C4CC6=CC(=C(C=C6)OC)OC)OC)OC)C	YXSLJKQTIDHPOT-UHFFFAOYSA-N	5-[3-[1-[(3,4-dimethoxyphenyl)methyl]-6,7-dimethoxy-2-methyl-3,4-dihydro-1H-isoquinolin-2-ium-2-yl]propanoyloxy]pentyl 3-[1-[(3,4-dimethoxyphenyl)methyl]-6,7-dimethoxy-2-methyl-3,4-dihydro-1H-isoquinolin-2-ium-2-yl]propanoate	928.5085257	928.5085257	2	1	0	4	0	4	0	0	0	2012	3593	923	Atracurium	Biological Test Results|Interactions and Pathways|Chemical and Physical Properties|Classification|Drug and Medication Information|Literature|Patents|Pharmacology and Biochemistry|Toxicity|Use and Manufacturing|Associated Disorders and Diseases|Biological Test Results: Active|Biological Test Results: Micromolar	13	1332|21877|219378|219382|219386|219389|219390|219391|219534|241212|346945|346946|540209|540210|540211|540212|540213|588214|588215|588216|588217|588218|588219|588220|624349|625278|625279|625280|625281|625282|625283|625284|625285|625286|625287|625288|625289|625290|625291|625292|651828|686977|720641|720717|1159607|1224863|1224905|1259325|1259397|1259398|1259399|1259423|1259426|1259427|1272365|134654…	20050624	001Chemical|10X CHEM|A2B Chem|AA BLOCKS|Aaron Chemicals LLC|AbaChemScene|ABBLIS Chemicals|abcr GmbH|ABI Chem|AbMole Bioscience|AbovChem LLC|Accel Scientific|Acmec Biochemical|Acorn PharmaTech Product List|Activate Scientific|AHH Chemical co.,ltd|AiFChem, an XtalPi Company|AK Scientific, Inc. (AKSCI)|AKos Consulting & Solutions|Aladdin Scientific|Alfa Chemistry|Amadis Chemical|Ambeed|Ambinter|Amer…	Chemical Vendors|Curation Efforts|Governmental Organizations|Journal Publishers|Legacy Depositors|NIH Initiatives|Research and Development|Subscription Services	C78272 - Agent Affecting Nervous System > C66880 - Anticholinergic Agent > C66886 - Nicotinic Antagonist|D018373 - Peripheral Nervous System Agents > D009465 - Neuromuscular Agents > D009466 - Neuromuscular Blocking Agents|D018377 - Neurotransmitter Agents > D018678 - Cholinergic Agents > D018680 - Cholinergic Antagonists|M - Musculo-skeletal system > M03 - Muscle relaxants > M03A - Muscle relaxa…
Inactive	4450	5-methyl-1-phenyl-1,3,4,6-tetrahydro-2,5-benzoxazocine	nefopam; 13669-70-0; Fenazoxine; Nefopamum; 1H-2,5-Benzoxazocine, 3,4,5,6-tetrahydro-5-methyl-1-phenyl-; 4UP8060B7J; DTXSID2048535; 3,4,5,6-Tetrahydro-5-methyl-1-phenyl-1H-2,5-benzoxazocin; Nefopam, Silentan; RefChem:832138	CN1CCOC(C2=CC=CC=C2C1)C3=CC=CC=C3	Non_anthelmintic	Nefopam	253.34	C17H19NO	12.5	274	2.9	19	0	2	1	InChI=1S/C17H19NO/c1-18-11-12-19-17(14-7-3-2-4-8-14)16-10-6-5-9-15(16)13-18/h2-10,17H,11-13H2,1H3	CN1CCOC(C2=CC=CC=C2C1)C3=CC=CC=C3	RGPDEAGGEXEMMM-UHFFFAOYSA-N	5-methyl-1-phenyl-1,3,4,6-tetrahydro-2,5-benzoxazocine	253.1466642	253.1466642	0	1	0	1	0	1	0	0	0	952	7600	1561	Nefopam	Biological Test Results|Interactions and Pathways|Chemical and Physical Properties|Classification|Drug and Medication Information|Literature|Patents|Pharmacology and Biochemistry|Safety and Hazards|Toxicity|Use and Manufacturing|Associated Disorders and Diseases|Spectral Information|Biological Test Results: Active|Biological Test Results: Micromolar	15	875|880|881|884|885|887|889|892|893|894|900|902|910|923|924|927|930|940|995|1030|1332|1379|1422|1452|1454|1457|1458|1460|1463|1467|1468|1469|1471|1476|1477|1478|1479|1490|1519|1580|1581|1582|1583|1584|1585|1586|1587|1588|1589|1590|1593|1594|1595|1596|1597|1598|1599|1600|1601|1602|1603|1604|1605|1606|1607|1608|1609|1610|1612|1613|1614|1616|1766|1768|1865|1948|2101|2107|2112|2147|2240|2241|2275|231…	20050325	001Chemical|10X CHEM|1st Scientific|3WAY PHARM INC|4C Pharma Scientific Inc|A2B Chem|AA BLOCKS|AAA Chemistry|Aaron Chemicals LLC|AbaChemScene|abcr GmbH|Abe Lab, University of Texas MD Anderson Cancer Center|ABI Chem|AbMole Bioscience|AbovChem LLC|Acadechem|Accel Scientific|Accela ChemBio Inc.|Achemica|Achemtek|Acmec Biochemical|Acorn PharmaTech Product List|ACT Chemical|Activate Scientific|AEchem…	Chemical Vendors|Curation Efforts|Governmental Organizations|Journal Publishers|Legacy Depositors|NIH Initiatives|Research and Development|Subscription Services	C78272 - Agent Affecting Nervous System > C28197 - Antianxiety Agent|C78272 - Agent Affecting Nervous System > C29756 - Sedative and Hypnotic > C1012 - Benzodiazepine|D002491 - Central Nervous System Agents > D000700 - Analgesics|D018373 - Peripheral Nervous System Agents > D018689 - Sensory System Agents|N - Nervous system > N02 - Analgesics
Inactive	4184	5-methyl-2,5-diazatetracyclo[13.4.0.02,7.08,13]nonadeca-1(19),8,10,12,15,17-hexaene	mianserin; Mianserine; 24219-97-4; Mianserina; Mianserinum; Tolvon; 1,2,3,4,10,14b-Hexahydro-2-methyldibenzo(c,f)pyrazino(1,2-a)azepine; 250PJI13LM; DTXSID6023317; J16.389I	CN1CCN2C(C1)C3=CC=CC=C3CC4=CC=CC=C42	Non_anthelmintic	Mianserin	264.4	C18H20N2	6.5	342	3.4	20	0	2	0	InChI=1S/C18H20N2/c1-19-10-11-20-17-9-5-3-7-15(17)12-14-6-2-4-8-16(14)18(20)13-19/h2-9,18H,10-13H2,1H3	CN1CCN2C(C1)C3=CC=CC=C3CC4=CC=CC=C42	UEQUQVLFIPOEMF-UHFFFAOYSA-N	5-methyl-2,5-diazatetracyclo[13.4.0.02,7.08,13]nonadeca-1(19),8,10,12,15,17-hexaene	264.1626486	264.1626486	0	1	0	1	0	1	0	0	0	6105	23295	4658	Mianserin	Biological Test Results|Interactions and Pathways|Chemical and Physical Properties|Classification|Drug and Medication Information|Literature|Patents|Pharmacology and Biochemistry|Safety and Hazards|Toxicity|Use and Manufacturing|Associated Disorders and Diseases|Spectral Information|Biological Test Results: Active|Biological Test Results: Micromolar|Biological Test Results: Nanomolar	16	880|1030|1195|1332|1457|1458|1460|1463|1468|1469|1471|1477|1479|1487|1490|1688|1766|1768|1865|2062|2101|2107|2112|2240|2241|2275|2313|2316|2322|2330|2517|2528|2546|2549|2551|2660|2666|2667|2668|2701|2707|3695|3855|3914|3915|4541|4643|4644|4699|4745|4747|5242|5262|5270|5273|5407|5499|5578|5638|5739|5906|5999|6000|6008|6418|6514|6603|6648|6670|6685|6690|19006|22293|22432|22538|23708|25866|26300|263…	20050325	001Chemical|10X CHEM|1st Scientific|3WAY PHARM INC|A2B Chem|AA BLOCKS|AAA Chemistry|Aaron Chemicals LLC|AbaChemScene|ABBLIS Chemicals|abcr GmbH|Abe Lab, University of Texas MD Anderson Cancer Center|ABI Chem|AbMole Bioscience|AbovChem LLC|Accel Scientific|Accela ChemBio Inc.|Ace Therapeutics|Achemtek|Acmec Biochemical|Activate Scientific|AHH Chemical co.,ltd|AK Scientific, Inc. (AKSCI)|AKos Consu…	Chemical Vendors|Curation Efforts|Governmental Organizations|Journal Publishers|Legacy Depositors|NIH Initiatives|Research and Development|Subscription Services	C78272 - Agent Affecting Nervous System > C265 - Antidepressant Agent|C78272 - Agent Affecting Nervous System > C29747 - Adrenergic Agent > C72900 - Adrenergic Antagonist|C78272 - Agent Affecting Nervous System > C66885 - Serotonin Antagonist|D002491 - Central Nervous System Agents > D011619 - Psychotropic Drugs > D000928 - Antidepressive Agents|D018377 - Neurotransmitter Agents > D018490 - Serot…
Inactive	2099	5-methyl-2-[(5-methyl-1H-imidazol-4-yl)methyl]-3,4-dihydropyrido[4,3-b]indol-1-one	alosetron; 122852-42-0; GR68755; GR 68755; 5-methyl-2-[(5-methyl-1H-imidazol-4-yl)methyl]-3,4-dihydropyrido[4,3-b]indol-1-one; A03AE01; CHEBI:253342; 13Z9HTH115; 2,3,4,5-Tetrahydro-5-methyl-2-((5-methyl-1H-imidazol-4-yl)methyl)-1H-pyrido(4,3-b)indol-1-one; 1H-Pyrido(4,3-b)indol-1-one, 2,3,4,5-tetrahydro-5-methyl-2-((5-methyl-1H-imidazol-4-yl)methyl)-	CC1=C(N=CN1)CN2CCC3=C(C2=O)C4=CC=CC=C4N3C	Non_anthelmintic	Alosetron	294.35	C17H18N4O	53.9	442	1.6	22	1	2	2	InChI=1S/C17H18N4O/c1-11-13(19-10-18-11)9-21-8-7-15-16(17(21)22)12-5-3-4-6-14(12)20(15)2/h3-6,10H,7-9H2,1-2H3,(H,18,19)	CC1=C(N=CN1)CN2CCC3=C(C2=O)C4=CC=CC=C4N3C	JSWZEAMFRNKZNL-UHFFFAOYSA-N	5-methyl-2-[(5-methyl-1H-imidazol-4-yl)methyl]-3,4-dihydropyrido[4,3-b]indol-1-one	294.1480612	294.1480612	0	1	0	0	0	0	0	0	0	879	6268	1457	alosetron	Biological Test Results|Interactions and Pathways|Chemical and Physical Properties|Classification|Drug and Medication Information|Literature|Patents|Pharmacology and Biochemistry|Toxicity|Associated Disorders and Diseases|Spectral Information|Biological Test Results: Active|Biological Test Results: Micromolar|Biological Test Results: Nanomolar	14	1471|1490|1688|1766|1768|2528|2546|2551|2662|161281|243151|311524|397743|408340|492961|493017|504327|504332|504749|504832|504834|504847|504865|526452|526453|526454|526455|526456|526462|537019|540209|540210|540211|540212|540213|552106|552110|552297|552299|552300|552301|552302|552303|552304|552305|552309|588579|589031|602332|624030|624031|624032|624044|624170|624172|624173|624296|624297|625144|6251…	20050325	001Chemical|10X CHEM|1st Scientific|3WAY PHARM INC|A2B Chem|AA BLOCKS|Aaron Chemicals LLC|AbaChemScene|Abbott Labs|abcr GmbH|ABI Chem|AbMole Bioscience|AbovChem LLC|Accel Scientific|Acmec Biochemical|Adooq BioScience|AHH Chemical co.,ltd|AK Scientific, Inc. (AKSCI)|AKos Consulting & Solutions|Aladdin Scientific|Alfa Chemistry|Alichem|Alsachim|Amadis Chemical|AN PharmaTech|Angel Pharmatech Ltd.|Ap…	Chemical Vendors|Curation Efforts|Governmental Organizations|Journal Publishers|Legacy Depositors|NIH Initiatives|Research and Development|Subscription Services	A - Alimentary tract and metabolism > A03 - Drugs for functional gastrointestinal disorders > A03A - Drugs for functional gastrointestinal disorders > A03AE - Serotonin receptor antagonists|C78272 - Agent Affecting Nervous System > C66885 - Serotonin Antagonist > C94726 - 5-HT3 Receptor Antagonist|D005765 - Gastrointestinal Agents|D018377 - Neurotransmitter Agents > D018490 - Serotonin Agents > D…
Inactive	2048	6,7-dimethyl-2-phenylquinoxaline	ag1295; AG 1295; AG-1295; RefChem:915241; 6,7-Dimethyl-2-phenylquinoxaline; 71897-07-9; 6,7-Dimethyl-2-phenyl-quinoxaline; TYRPHOSTIN AG 1295; 2-Phenyl-6,7-dimethylquinoxaline; CHEMBL7724	CC1=CC2=NC=C(N=C2C=C1C)C3=CC=CC=C3	Non_anthelmintic	AG1295	234.29	C16H14N2	25.8	272	3.6	18	0	2	1	InChI=1S/C16H14N2/c1-11-8-14-15(9-12(11)2)18-16(10-17-14)13-6-4-3-5-7-13/h3-10H,1-2H3	CC1=CC2=NC=C(N=C2C=C1C)C3=CC=CC=C3	FQNCLVJEQCJWSU-UHFFFAOYSA-N	6,7-dimethyl-2-phenylquinoxaline	234.1156985	234.1156985	0	1	0	0	0	0	0	0	0	128	535	152	6,7-dimethoxy-2-phenylquinoxaline	Biological Test Results|Interactions and Pathways|Chemical and Physical Properties|Classification|Literature|Patents|Spectral Information|Biological Test Results: Active|Biological Test Results: Micromolar	9	330|880|1030|1457|1458|1460|1463|1468|1469|1471|1477|1479|1490|1511|1527|1529|1530|1531|1554|1556|1566|1578|1621|1654|1662|1663|1672|1700|1706|1721|1722|1766|1768|1777|1778|1779|1789|1800|1813|1814|1817|1822|1825|1832|1845|1850|1861|1865|1868|1875|1885|1899|1903|1906|1910|1947|1950|1961|1962|1974|1979|1984|1986|1987|1996|2006|2012|2013|2014|2016|2023|2025|2029|2052|2057|2058|2066|2071|2073|2094|2…	20050325	001Chemical|10X CHEM|3WAY PHARM INC|A&J Pharmtech CO., LTD.|A2B Chem|AA BLOCKS|AAA Chemistry|Aaron Chemicals LLC|AbaChemScene|Abbott Labs|ABI Chem|Accel Scientific|AKos Consulting & Solutions|Alfa Chemistry|Allbio Pharm Co., Ltd|Amadis Chemical|Ambinter|AppChem|AstaTech, Inc.|Aurora Fine Chemicals LLC|Aurum Pharmatech LLC|BenchChem|BindingDB|Biorbyt|Biosynth|BLD Pharm|BOC Sciences|Broad Institute…	Chemical Vendors|Curation Efforts|Governmental Organizations|Journal Publishers|Legacy Depositors|NIH Initiatives|Research and Development|Subscription Services	D000970 - Antineoplastic Agents > D020032 - Tyrphostins
Inactive	71330	6-[imidazol-1-yl(phenyl)methyl]-2-methyl-1H-benzimidazole	Irtemazole; 115574-30-6; Irtemazol; Irtemazolum; AAK27WY74I; R-60844; DTXSID80869596; R60844; 5-((1H-imidazol-1-yl)phenylmethyl)-2-methyl-1H-benzimidazole; 1H-Benzimidazole, 5-(1H-imidazol-1-ylphenylmethyl)-2-methyl-, (+-)-	CC1=NC2=C(N1)C=C(C=C2)C(C3=CC=CC=C3)N4C=CN=C4	Non_anthelmintic	Irtemazole	288.3	C18H16N4	46.5	368	3.3	22	1	2	3	InChI=1S/C18H16N4/c1-13-20-16-8-7-15(11-17(16)21-13)18(22-10-9-19-12-22)14-5-3-2-4-6-14/h2-12,18H,1H3,(H,20,21)	CC1=NC2=C(N1)C=C(C=C2)C(C3=CC=CC=C3)N4C=CN=C4	DCGOMTSIZLGUOK-UHFFFAOYSA-N	6-[imidazol-1-yl(phenyl)methyl]-2-methyl-1H-benzimidazole	288.1374965	288.1374965	0	1	0	1	0	1	0	0	0	19	370	82	irtemazole	Biological Test Results|Classification|Literature|Patents|Associated Disorders and Diseases	5	1671498	20050808	001Chemical|10X CHEM|A2B Chem|AAA Chemistry|ABI Chem|Accel Scientific|Achemica|AKos Consulting & Solutions|Alfa Chemistry|BenchChem|Biorbyt|BOC Sciences|ChEMBL|ChemIDplus|ChemSpider|ChemTik|Collaborative Drug Discovery, Inc.|DiscoveryGate|Egon Willighagen, Department of Bioinformatics - BiGCaT, Maastricht University|eMolecules|eNovation Chemicals|EPA DSSTox|EvitaChem|FDA Global Substance Registra…	Chemical Vendors|Curation Efforts|Governmental Organizations|Journal Publishers|Legacy Depositors|Research and Development|Subscription Services	C26170 - Protective Agent > C921 - Uricosuric Agent
Inactive	5705744	6-acetyl-7-hydroxychromen-2-one	6-acetyl-7-hydroxychromen-2-one; 6-Acetyl-7-hydroxy-2H-1-benzopyran-2-one; 2H-1-Benzopyran-2-one, 6-acetyl-7-hydroxy-; 59LFP758NA; 6835-55-8; 6-Ethanoyl-7-oxidanyl-chromen-2-one; UNII-59LFP758NA; CHEMBL1288534; 6-Acetyl-7-hydroxy-2H-chromen-2-one; 6-acetyl-7-hydroxycoumarin	CC(=O)C1=C(C=C2C(=C1)C=CC(=O)O2)O	Non_anthelmintic	6-Acetyl-7-hydroxychromen-2-one	204.18	C11H8O4	63.6	321	1.8	15	1	4	1	InChI=1S/C11H8O4/c1-6(12)8-4-7-2-3-11(14)15-10(7)5-9(8)13/h2-5,13H,1H3	CC(=O)C1=C(C=C2C(=C1)C=CC(=O)O2)O	MYJIZBGGFRMXEM-UHFFFAOYSA-N	6-acetyl-7-hydroxychromen-2-one	204.0422587	204.0422587	0	1	0	0	0	0	0	0	0	6	6	2		Biological Test Results|Interactions and Pathways|Classification|Literature|Patents|Biological Test Results: Active	6	539679|539680|539681|539682	20050719	ABI Chem|AKos Consulting & Solutions|Ambinter|BindingDB|ChEMBL|ChemDB|ChemExper Chemical Directory|Chemhere|ChemIDplus|Chemieliva Pharmaceutical Co., Ltd|Cheminformatics Friedrich-Schiller-University Jena|Day Biochem|DiscoveryGate|FDA Global Substance Registration System (GSRS)|Google Patents|IBM|Japan Chemical Substance Dictionary (Nikkaji)|MolGenie|MolMall|NextBio|PATENTSCOPE (WIPO)|Probes & Dr…	Chemical Vendors|Curation Efforts|Governmental Organizations|Journal Publishers|Legacy Depositors|Research and Development|Subscription Services
Inactive	44563082	6-amino-9-methoxyfuro[3,2-g]chromen-7-one	CHEMBL504356; 6-amino-9-methoxy-7H-furo[3,2-g]chromen-7-one; BDBM50246308; PD182826	COC1=C2C(=CC3=C1OC(=O)C(=C3)N)C=CO2	Non_anthelmintic	6-amino-9-methoxy-7H-furo[3,2-g]chromen-7-one	231.2	C12H9NO4	74.7	368	1.5	17	1	5	1	InChI=1S/C12H9NO4/c1-15-11-9-6(2-3-16-9)4-7-5-8(13)12(14)17-10(7)11/h2-5H,13H2,1H3	COC1=C2C(=CC3=C1OC(=O)C(=C3)N)C=CO2	YFAQAXXPQHHTHA-UHFFFAOYSA-N	6-amino-9-methoxyfuro[3,2-g]chromen-7-one	231.0531578	231.0531578	0	1	0	0	0	0	0	0	0	1	0	0		Biological Test Results|Interactions and Pathways|Classification|Literature	4	409942|409943|409944	20100126	BindingDB|ChEMBL|MolGenie|Probes & Drugs portal|Therapeutic Target Database (TTD)	Curation Efforts|Research and Development
Inactive	5546	6-phenylpteridine-2,4,7-triamine	triamterene; 396-01-0; 6-phenylpteridine-2,4,7-triamine; 2,4,7-Triamino-6-phenylpteridine; Dyrenium; Dytac; Pterophene; Triamteren; Diurene; Noridil	C1=CC=C(C=C1)C2=NC3=C(N=C(N=C3N=C2N)N)N	Non_anthelmintic	Triamterene	253.26	C12H11N7	130	306	1	19	3	7	1	InChI=1S/C12H11N7/c13-9-7(6-4-2-1-3-5-6)16-8-10(14)18-12(15)19-11(8)17-9/h1-5H,(H6,13,14,15,17,18,19)	C1=CC=C(C=C1)C2=NC3=C(N=C(N=C3N=C2N)N)N	FNYLWPVRPXGIIP-UHFFFAOYSA-N	6-phenylpteridine-2,4,7-triamine	253.1075934	253.1075934	0	1	0	0	0	0	0	0	0	4167	37330	9400	Triamterene	Biological Test Results|Interactions and Pathways|Chemical and Physical Properties|Classification|Drug and Medication Information|Identification|Literature|Patents|Pharmacology and Biochemistry|Safety and Hazards|Toxicity|Use and Manufacturing|Associated Disorders and Diseases|Spectral Information|Biological Test Results: Active|Biological Test Results: Micromolar|Biological Test Results: Nanomol…	17	179|248|256|357|361|364|368|371|373|374|375|410|411|421|422|425|426|427|429|430|431|432|433|434|435|436|438|440|441|444|445|446|447|448|449|450|451|453|454|455|456|457|460|483|485|487|488|501|518|521|522|524|525|526|527|528|529|530|538|539|540|541|542|543|544|545|546|547|552|555|556|559|560|561|565|567|568|570|571|572|573|574|575|576|577|580|581|583|584|585|587|588|589|590|591|592|593|594|595|596…	20050325	001Chemical|10X CHEM|3WAY PHARM INC|A&J Pharmtech CO., LTD.|A2B Chem|AA BLOCKS|AAA Chemistry|Aaron Chemicals LLC|AbaChemScene|abcr GmbH|Abe Lab, University of Texas MD Anderson Cancer Center|ABI Chem|AbMole Bioscience|AbovChem LLC|Acadechem|Achemica|Achemo Scientific Limited|Achemtek|Acorn PharmaTech Product List|Activate Scientific|AgroIntelBioScan.com|AHH Chemical co.,ltd|AK Scientific, Inc. (A…	Chemical Vendors|Curation Efforts|Governmental Organizations|Journal Publishers|Legacy Depositors|NIH Initiatives|Research and Development|Subscription Services	C - Cardiovascular system > C03 - Diuretics > C03D - Aldosterone antagonists and other potassium-sparing agents|C78275 - Agent Affecting Blood or Body Fluid > C448 - Diuretic > C49186 - Potassium-Sparing Diuretic|D002317 - Cardiovascular Agents > D026941 - Sodium Channel Blockers|D002317 - Cardiovascular Agents > D045283 - Natriuretic Agents|D045283 - Natriuretic Agents > D004232 - Diuretics|D049…
Inactive	17925	7-chloro-5-(2-chlorophenyl)-1,3-dihydro-1,4-benzodiazepin-2-one	Delorazepam; Chlordemethyldiazepam; 2894-67-9; B1, Benzodiazepine; Cl-DMDZ; 2-Chloronordiazepam; 2'-chloronordiazepam; Dadumir; Ro 5-3027; RV-12165	C1C(=O)NC2=C(C=C(C=C2)Cl)C(=N1)C3=CC=CC=C3Cl	Non_anthelmintic	Delorazepam	305.2	C15H10Cl2N2O	41.5	413	3.1	20	1	2	1	InChI=1S/C15H10Cl2N2O/c16-9-5-6-13-11(7-9)15(18-8-14(20)19-13)10-3-1-2-4-12(10)17/h1-7H,8H2,(H,19,20)	C1C(=O)NC2=C(C=C(C=C2)Cl)C(=N1)C3=CC=CC=C3Cl	CHIFCDOIPRCHCF-UHFFFAOYSA-N	7-chloro-5-(2-chlorophenyl)-1,3-dihydro-1,4-benzodiazepin-2-one	304.0170183	304.0170183	0	1	0	0	0	0	0	0	0	253	1904	375	chlordesmethyldiazepam	Biological Test Results|Interactions and Pathways|Chemical and Physical Properties|Classification|Drug and Medication Information|Literature|Patents|Pharmacology and Biochemistry|Safety and Hazards|Toxicity|Use and Manufacturing|Associated Disorders and Diseases|Spectral Information|Taxonomy|Biological Test Results: Active|Biological Test Results: Micromolar	16	192|248|7783|8002|13304|13305|13306|13307|13308|23479|26380|40974|40987|40995|131353|194131|194132|194134|227697|227698|228469|407138|407139|407140|407141|407142|540209|540210|540211|540212|540213|599144|1123456|1123457|1123458|1123459|1123460|1123461|1123462|1123463|1123464|1123465|1123467|1123468|1123469|1123470|1123471|1123472|1123473|1123474|1123475|1123476|1123477|1123478|1123479|1123480|112…	20050326	A&J Pharmtech CO., LTD.|ABI Chem|AHH Chemical co.,ltd|AKos Consulting & Solutions|Alsachim|Aurora Fine Chemicals LLC|BenchChem|BindingDB|Boerchem|ChEBI|Chem-Space.com Database|ChemBank|Chembase.cn|ChEMBL|ChemBridge|ChemDB|ChemIDplus|Chemieliva Pharmaceutical Co., Ltd|ChemMol|ChemSpider|Clearsynth|Clinivex|Collaborative Drug Discovery, Inc.|Comparative Toxicogenomics Database (CTD)|CymitQuimica|De…	Chemical Vendors|Curation Efforts|Governmental Organizations|Journal Publishers|Legacy Depositors|NIH Initiatives|Research and Development|Subscription Services	C78272 - Agent Affecting Nervous System > C28197 - Antianxiety Agent|C78272 - Agent Affecting Nervous System > C29756 - Sedative and Hypnotic > C1012 - Benzodiazepine|D002491 - Central Nervous System Agents > D000927 - Anticonvulsants
Inactive	13314	7-chloro-5-(2-chlorophenyl)-3-hydroxy-1-methyl-3H-1,4-benzodiazepin-2-one	Lormetazepam; Methyllorazepam; N-Methyllorazepam; Loramet; 848-75-9; Lormetazepamum; Chlorotemazepam; WY-4082; 7-Chloro-5-(2-chlorophenyl)-1,3-dihydro-3-hydroxy-1-methyl-2H-1,4-benzodiazepin-2-one; 7-Chloro-5-(o-chlorophenyl)-1,3-dihydro-3-hydroxy-1-methyl-2H-1,4-benzodiazepin-2-one	CN1C2=C(C=C(C=C2)Cl)C(=NC(C1=O)O)C3=CC=CC=C3Cl	Non_anthelmintic	Lormetazepam	335.2	C16H12Cl2N2O2	52.9	471	2.4	22	1	3	1	InChI=1S/C16H12Cl2N2O2/c1-20-13-7-6-9(17)8-11(13)14(19-15(21)16(20)22)10-4-2-3-5-12(10)18/h2-8,15,21H,1H3	CN1C2=C(C=C(C=C2)Cl)C(=NC(C1=O)O)C3=CC=CC=C3Cl	FJIKWRGCXUCUIG-UHFFFAOYSA-N	7-chloro-5-(2-chlorophenyl)-3-hydroxy-1-methyl-3H-1,4-benzodiazepin-2-one	334.027583	334.027583	0	1	0	1	0	1	0	0	0	1257	6817	1763	lormetazepam	Biological Test Results|Interactions and Pathways|Chemical and Physical Properties|Classification|Drug and Medication Information|Food Additives and Ingredients|Literature|Patents|Pharmacology and Biochemistry|Safety and Hazards|Toxicity|Use and Manufacturing|Associated Disorders and Diseases|Spectral Information|Taxonomy	15	7783|8002|19424|19427|23479|26380|27580|28233|28235|28236|29421|29423|29925|194131|194132|194134|425652|425653|444050|444051|444052|444053|444054|444055|444056|444057|444058|476929|540209|540210|540211|540212|540213|1097336|1671498|1961681|1961683|1961684|1961686|1961691|1961694|1961695|1961697|1961699|1961701|1961703|1961704|1961707|1961708|1961710|1961712|1961714|1961715|1961720|1961721|1961724…	20050327	ABI Chem|Alsachim|Ambinter|Aurora Fine Chemicals LLC|BindingDB|Biosynth|CCSbase|ChEBI|Chembase.cn|ChEMBL|ChemIDplus|Chemieliva Pharmaceutical Co., Ltd|Cheminformatics Friedrich-Schiller-University Jena|ChemoSapiens|ChemSpider|Clearsynth|Clinivex|Collaborative Drug Discovery, Inc.|Comparative Toxicogenomics Database (CTD)|CymitQuimica|DiscoveryGate|DrugBank|DrugCentral|Egon Willighagen, Department…	Chemical Vendors|Curation Efforts|Governmental Organizations|Journal Publishers|Legacy Depositors|NIH Initiatives|Research and Development|Subscription Services	C78272 - Agent Affecting Nervous System > C28197 - Antianxiety Agent|C78272 - Agent Affecting Nervous System > C29756 - Sedative and Hypnotic > C1012 - Benzodiazepine|D002491 - Central Nervous System Agents > D002492 - Central Nervous System Depressants > D006993 - Hypnotics and Sedatives|N - Nervous system > N05 - Psycholeptics > N05C - Hypnotics and sedatives > N05CD - Benzodiazepine derivatives
Inactive	46914767	7-cyclopentyloxy-3-(4-hydroxyphenyl)chromen-4-one	SCHEMBL1700973; CHEMBL1214902; PD183100	C1CCC(C1)OC2=CC3=C(C=C2)C(=O)C(=CO3)C4=CC=C(C=C4)O	Non_anthelmintic	7-Cyclopentyloxy-3-(4-hydroxyphenyl)chromen-4-one	322.4	C20H18O4	55.8	486	4.1	24	1	4	3	InChI=1S/C20H18O4/c21-14-7-5-13(6-8-14)18-12-23-19-11-16(9-10-17(19)20(18)22)24-15-3-1-2-4-15/h5-12,15,21H,1-4H2	C1CCC(C1)OC2=CC3=C(C=C2)C(=O)C(=CO3)C4=CC=C(C=C4)O	RFDBJXQLCPTPCX-UHFFFAOYSA-N	7-cyclopentyloxy-3-(4-hydroxyphenyl)chromen-4-one	322.1205091	322.1205091	0	1	0	0	0	0	0	0	0	2	12	2		Biological Test Results|Interactions and Pathways|Classification|Literature|Patents|Biological Test Results: Active	6	499815|499819|499820|499821|1065094|1065105|1065107	20101018	ChEMBL|DiscoveryGate|Google Patents|IBM|MolGenie|PATENTSCOPE (WIPO)|Probes & Drugs portal|SureChEMBL|Therapeutic Target Database (TTD)|Thomson Pharma	Curation Efforts|Governmental Organizations|Journal Publishers|Legacy Depositors|Research and Development|Subscription Services
Inactive	4063835	7-hydroxy-2-[4-hydroxy-3,5-bis(3-methylbut-2-enyl)phenyl]-2,3-dihydrochromen-4-one	Abyssinone IV; 7-Hydroxy-2-[4-hydroxy-3,5-bis-(3-methylbut-2-enyl)phenyl]chroman-4-one; Abysinnone IV; SCHEMBL29377956; CHEBI:186357; LMPK12140038; 7-hydroxy-2-[4-hydroxy-3,5-bis(3-methylbut-2-enyl)phenyl]-2,3-dihydrochromen-4-one; AO-166/21204006; 2,3-dihydro-7-hydroxy-2-[4-hydroxy-3,5-bis(3-methyl-2-butenyl)phenyl]-4h -1-benzopyran-4-one	CC(=CCC1=CC(=CC(=C1O)CC=C(C)C)C2CC(=O)C3=C(O2)C=C(C=C3)O)C	Non_anthelmintic	Abyssinone IV	392.5	C25H28O4	66.8	599	6	29	2	4	5	InChI=1S/C25H28O4/c1-15(2)5-7-17-11-19(12-18(25(17)28)8-6-16(3)4)23-14-22(27)21-10-9-20(26)13-24(21)29-23/h5-6,9-13,23,26,28H,7-8,14H2,1-4H3	CC(=CCC1=CC(=CC(=C1O)CC=C(C)C)C2CC(=O)C3=C(O2)C=C(C=C3)O)C	JBQLRZGPTDOWQA-UHFFFAOYSA-N	7-hydroxy-2-[4-hydroxy-3,5-bis(3-methylbut-2-enyl)phenyl]-2,3-dihydrochromen-4-one	392.1987594	392.1987594	0	1	0	1	0	1	0	0	0	6	13	4		Chemical and Physical Properties|Classification|Literature|Patents|Spectral Information|Taxonomy	6		20050913	ABI Chem|AHH Chemical co.,ltd|Bic Biotech|BLD Pharm|ChEBI|ChemDB|Cheminformatics Friedrich-Schiller-University Jena|ChemSpider|ChemTik|Collaborative Drug Discovery, Inc.|DiscoveryGate|Google Patents|LIPID MAPS|Metabolomics Workbench|MolGenie|Molport|NextBio|Pi Chemicals|Probes & Drugs portal|Specs|Springer Nature|SureChEMBL|Therapeutic Target Database (TTD)|Thomson Pharma|Wikidata	Chemical Vendors|Curation Efforts|Journal Publishers|Legacy Depositors|NIH Initiatives|Research and Development|Subscription Services
Inactive	1890	7-hydroxy-2-phenyl-2,3-dihydrochromen-4-one	7-Hydroxyflavanone; 6515-36-2; 7-hydroxy-2-phenyl-2,3-dihydrochromen-4-one; DTXSID0022430; 4H-1-Benzopyran-4-one, 2,3-dihydro-7-hydroxy-2-phenyl-; CC64495H41; 2,3-dihydro-7-hydroxy-2-phenyl-4H-1-benzopyran-4-one; J502.873F; CHEBI:34483; RefChem:546584	C1C(OC2=C(C1=O)C=CC(=C2)O)C3=CC=CC=C3	Non_anthelmintic	7-Hydroxyflavanone	240.25	C15H12O3	46.5	309	2.5	18	1	3	1	InChI=1S/C15H12O3/c16-11-6-7-12-13(17)9-14(18-15(12)8-11)10-4-2-1-3-5-10/h1-8,14,16H,9H2	C1C(OC2=C(C1=O)C=CC(=C2)O)C3=CC=CC=C3	SWAJPHCXKPCPQZ-UHFFFAOYSA-N	7-hydroxy-2-phenyl-2,3-dihydrochromen-4-one	240.0786442	240.0786442	0	1	0	1	0	1	0	0	0	98	750	164	7-hydroxyflavanone	Biological Test Results|Interactions and Pathways|Chemical and Physical Properties|Classification|Literature|Patents|Pharmacology and Biochemistry|Safety and Hazards|Spectral Information|Taxonomy|Biological Test Results: Active	11	1204|1490|1511|1527|1529|1530|1531|1554|1556|1565|1566|1578|1621|1654|1656|1662|1663|1672|1700|1706|1721|1722|1766|1768|1777|1778|1779|1789|1800|1813|1814|1817|1822|1825|1832|1845|1850|1861|1863|1868|1875|1885|1899|1903|1906|1910|1947|1950|1961|1962|1974|1979|1984|1986|1987|2006|2012|2013|2014|2016|2023|2025|2029|2052|2057|2058|2066|2071|2073|2094|2097|2098|2099|2100|2101|2129|2130|2156|2174|2177…	20050325	001Chemical|10X CHEM|3WAY PHARM INC|A2B Chem|AA BLOCKS|AAA Chemistry|Aaron Chemicals LLC|AbaChemScene|abcr GmbH|ABI Chem|Acadechem|Accel Scientific|Accela ChemBio Inc.|Achemica|Achemtek|Acmec Biochemical|Activate Scientific|AEchem Scientific Corp., USA|AHH Chemical co.,ltd|AK Scientific, Inc. (AKSCI)|AKos Consulting & Solutions|Aladdin Scientific|Alfa Chemistry|Alichem|Amadis Chemical|Ambeed|Anwa…	Chemical Vendors|Curation Efforts|Governmental Organizations|Journal Publishers|Legacy Depositors|NIH Initiatives|Research and Development|Subscription Services
Inactive	5281807	7-hydroxy-3-(4-hydroxyphenyl)-8-[(2S,3R,4R,5S,6R)-3,4,5-trihydroxy-6-(hydroxymethyl)oxan-2-yl]chromen-4-one	Puerarin; 3681-99-0; Kakonein; Daidzein-8-C-glucoside; Puerarin 80 mm; Daidzein 8-c-glucoside; CHEBI:8633; NPI 031G; DTXSID30958020; 7-hydroxy-3-(4-hydroxyphenyl)-8-[(2S,3R,4R,5S,6R)-3,4,5-trihydroxy-6-(hydroxymethyl)oxan-2-yl]chromen-4-one	C1=CC(=CC=C1C2=COC3=C(C2=O)C=CC(=C3[C@H]4[C@@H]([C@H]([C@@H]([C@H](O4)CO)O)O)O)O)O	Non_anthelmintic	Puerarin	416.4	C21H20O9	157	659	0	30	6	9	3	InChI=1S/C21H20O9/c22-7-14-17(26)18(27)19(28)21(30-14)15-13(24)6-5-11-16(25)12(8-29-20(11)15)9-1-3-10(23)4-2-9/h1-6,8,14,17-19,21-24,26-28H,7H2/t14-,17-,18+,19-,21+/m1/s1	C1=CC(=CC=C1C2=COC3=C(C2=O)C=CC(=C3[C@H]4[C@@H]([C@H]([C@@H]([C@H](O4)CO)O)O)O)O)O	HKEAFJYKMMKDOR-VPRICQMDSA-N	7-hydroxy-3-(4-hydroxyphenyl)-8-[(2S,3R,4R,5S,6R)-3,4,5-trihydroxy-6-(hydroxymethyl)oxan-2-yl]chromen-4-one	416.1107322	416.1107322	0	1	0	5	5	0	0	0	0	2467	7185	4667	puerarin	Biological Test Results|Interactions and Pathways|Chemical and Physical Properties|Classification|Drug and Medication Information|Literature|Patents|Pharmacology and Biochemistry|Safety and Hazards|Toxicity|Use and Manufacturing|Associated Disorders and Diseases|Spectral Information|Taxonomy|Biological Test Results: Active|Biological Test Results: Micromolar	16	1987|2016|2023|2025|2029|2052|2057|2066|2099|2129|2130|2174|2177|2234|2235|2280|2300|2380|2391|2435|2445|2462|2517|2520|2521|2524|2540|2544|2557|2599|2606|2629|2650|2661|2676|2685|2690|2716|2717|2718|2751|2796|2797|2805|2806|2825|355931|355932|355933|355934|355935|355936|355937|355938|355939|355940|355941|355942|355943|402365|434955|434962|434973|434989|435003|435005|435022|435030|449728|449762|4…	20050624	10X CHEM|3WAY PHARM INC|A2B Chem|AbaChemScene|abcr GmbH|ABI Chem|Accel Scientific|Accela ChemBio Inc.|Achemtek|Acorn PharmaTech Product List|Adooq BioScience|AEchem Scientific Corp., USA|AHH Chemical co.,ltd|AiFChem, an XtalPi Company|AK Scientific, Inc. (AKSCI)|AKos Consulting & Solutions|Aladdin Scientific|Alfa Chemistry|Allbio Pharm Co., Ltd|Amadis Chemical|Ambeed|Ambinter|AN PharmaTech|ApexBi…	Chemical Vendors|Curation Efforts|Governmental Organizations|Journal Publishers|Legacy Depositors|NIH Initiatives|Research and Development|Subscription Services	D002317 - Cardiovascular Agents > D014665 - Vasodilator Agents
Inactive	52949920	7-hydroxy-6-propanoylchromen-2-one	7-hydroxy-6-propanoylcoumarin; F7TK7AU3MZ; UNII-F7TK7AU3MZ; 144582-52-5; 7-Oxidanyl-6-propanoyl-chromen-2-one; CHEMBL1288535; 7-hydroxy-6-propionyl-2H-chromen-2-one; BDBM50332034; PD183127	CCC(=O)C1=C(C=C2C(=C1)C=CC(=O)O2)O	Non_anthelmintic	7-Hydroxy-6-propanoylcoumarin	218.2	C12H10O4	63.6	334	2.3	16	1	4	2	InChI=1S/C12H10O4/c1-2-9(13)8-5-7-3-4-12(15)16-11(7)6-10(8)14/h3-6,14H,2H2,1H3	CCC(=O)C1=C(C=C2C(=C1)C=CC(=O)O2)O	GJOCMGDMAGUOKE-UHFFFAOYSA-N	7-hydroxy-6-propanoylchromen-2-one	218.0579088	218.0579088	0	1	0	0	0	0	0	0	0	1	0	0		Biological Test Results|Interactions and Pathways|Classification|Literature|Spectral Information|Biological Test Results: Active	6	539679|539680|539681|539682	20110616	BindingDB|ChEMBL|Chemhere|ChemIDplus|Chemieliva Pharmaceutical Co., Ltd|FDA Global Substance Registration System (GSRS)|MolGenie|Probes & Drugs portal|RR Scientific|Starshine Chemical|Therapeutic Target Database (TTD)	Chemical Vendors|Curation Efforts|Governmental Organizations|Legacy Depositors|Research and Development
Inactive	52943164	7-hydroxy-8-propanoylchromen-2-one	7-hydroxy-8-propionyl-coumarin; 7-hydroxy-8-propionylcoumarin; XFH3YU7A9E; UNII-XFH3YU7A9E; 67752-18-5; 7-Oxidanyl-8-propanoyl-chromen-2-one; CHEMBL1288557; 7-Hydroxy-8-(1-oxopropyl)-2H-1-benzopyran-2-one; 2H-1-Benzopyran-2-one, 7-hydroxy-8-(1-oxopropyl)-; 7-hydroxy-8-propionyl-2H-chromen-2-one	CCC(=O)C1=C(C=CC2=C1OC(=O)C=C2)O	Non_anthelmintic	7-Hydroxy-8-propionyl-coumarin	218.2	C12H10O4	63.6	334	2.3	16	1	4	2	InChI=1S/C12H10O4/c1-2-8(13)11-9(14)5-3-7-4-6-10(15)16-12(7)11/h3-6,14H,2H2,1H3	CCC(=O)C1=C(C=CC2=C1OC(=O)C=C2)O	DVLIOVBNBOBBGS-UHFFFAOYSA-N	7-hydroxy-8-propanoylchromen-2-one	218.0579088	218.0579088	0	1	0	0	0	0	0	0	0	2	0	0		Biological Test Results|Interactions and Pathways|Classification|Literature|Biological Test Results: Active|Biological Test Results: Micromolar	6	539679|539680|539681|539682	20110616	BindingDB|ChEMBL|Chemhere|ChemIDplus|Chemieliva Pharmaceutical Co., Ltd|FDA Global Substance Registration System (GSRS)|MolGenie|Probes & Drugs portal|RR Scientific|Springer Nature|Starshine Chemical|Therapeutic Target Database (TTD)	Chemical Vendors|Curation Efforts|Governmental Organizations|Journal Publishers|Legacy Depositors|Research and Development
Inactive	15098246	7-methoxy-2-(4-methylphenyl)-2,3-dihydrochromen-4-one	(+/-)-7-methoxy-2-p-tolylchroman-4-one; CHEMBL602141; SCHEMBL13394439; BDBM50310191	CC1=CC=C(C=C1)C2CC(=O)C3=C(O2)C=C(C=C3)OC	Non_anthelmintic	(+/-)-7-Methoxy-2-p-tolylchroman-4-one	268.31	C17H16O3	35.5	346	3.2	20	0	3	2	InChI=1S/C17H16O3/c1-11-3-5-12(6-4-11)16-10-15(18)14-8-7-13(19-2)9-17(14)20-16/h3-9,16H,10H2,1-2H3	CC1=CC=C(C=C1)C2CC(=O)C3=C(O2)C=C(C=C3)OC	JVZDRFASOQJJTF-UHFFFAOYSA-N	7-methoxy-2-(4-methylphenyl)-2,3-dihydrochromen-4-one	268.1099444	268.1099444	0	1	0	1	0	1	0	0	0	1	2	1		Biological Test Results|Interactions and Pathways|Classification|Literature|Patents|Biological Test Results: Active|Biological Test Results: Micromolar	7	461710|461712|461713	20070209	Aurora Fine Chemicals LLC|BindingDB|ChEMBL|DiscoveryGate|Google Patents|IBM|MolGenie|Probes & Drugs portal|SCRIPDB|SureChEMBL|Therapeutic Target Database (TTD)	Chemical Vendors|Curation Efforts|Legacy Depositors|Research and Development|Subscription Services
Inactive	930709	7-methoxy-2-(4-methylphenyl)chromen-4-one	108980-49-0; 7-methoxy-2-(4-methylphenyl)chromen-4-one; 7-methoxy-2-(4-methylphenyl)-4H-chromen-4-one; CHEMBL17052; 7-methoxy-2-(p-tolyl)-4H-chromen-4-one; 7-methoxy-2-p-tolyl-4H-chromen-4-one; 7-Methoxy-2-p-tolyl-chromen-4-one; BDBM50310185; STK893155; AKOS002182021	CC1=CC=C(C=C1)C2=CC(=O)C3=C(O2)C=C(C=C3)OC	Non_anthelmintic	7-Methoxy-2-(4-methylphenyl)chromen-4-one	266.29	C17H14O3	35.5	393	4.3	20	0	3	2	InChI=1S/C17H14O3/c1-11-3-5-12(6-4-11)16-10-15(18)14-8-7-13(19-2)9-17(14)20-16/h3-10H,1-2H3	CC1=CC=C(C=C1)C2=CC(=O)C3=C(O2)C=C(C=C3)OC	OBNQAKAHHNLJHT-UHFFFAOYSA-N	7-methoxy-2-(4-methylphenyl)chromen-4-one	266.0942943	266.0942943	0	1	0	0	0	0	0	0	0	6	2	1		Biological Test Results|Interactions and Pathways|Classification|Literature|Patents|Spectral Information	6	166388|461710|461712|461713|1259245|1347041|1347165|1347428|1347430|1671190|1671202|1745856|1745857|1794808	20050709	A2B Chem|AA BLOCKS|ABI Chem|AKos Consulting & Solutions|Ambinter|BenchChem|BindingDB|Chem-Space.com Database|ChEMBL|ChemDB|Cheminformatics Friedrich-Schiller-University Jena|ChemSpider|DiscoveryGate|Google Patents|J&H Chemical Co.,ltd|Japan Chemical Substance Dictionary (Nikkaji)|LabNetwork, a WuXi AppTec Company|Life Chemicals|Mcule|MolGenie|Molport|National Center for Advancing Translational Sc…	Chemical Vendors|Curation Efforts|Governmental Organizations|Journal Publishers|Legacy Depositors|NIH Initiatives|Research and Development|Subscription Services
Inactive	4506	7-nitro-5-phenyl-1,3-dihydro-1,4-benzodiazepin-2-one	nitrazepam; Benzalin; 146-22-5; Mogadon; Radedorm; Apodorm; Calsmin; Eunoctin; Neozepam; Neuchlonic	C1C(=O)NC2=C(C=C(C=C2)[N+](=O)[O-])C(=N1)C3=CC=CC=C3	Non_anthelmintic	Nitrazepam	281.27	C15H11N3O3	87.3	452	2.2	21	1	4	1	InChI=1S/C15H11N3O3/c19-14-9-16-15(10-4-2-1-3-5-10)12-8-11(18(20)21)6-7-13(12)17-14/h1-8H,9H2,(H,17,19)	C1C(=O)NC2=C(C=C(C=C2)[N+](=O)[O-])C(=N1)C3=CC=CC=C3	KJONHKAYOJNZEC-UHFFFAOYSA-N	7-nitro-5-phenyl-1,3-dihydro-1,4-benzodiazepin-2-one	281.0800412	281.0800412	0	1	0	0	0	0	0	0	0	3983	25019	6301	Nitrazepam	Biological Test Results|Interactions and Pathways|Chemical and Physical Properties|Classification|Drug and Medication Information|Literature|Patents|Pharmacology and Biochemistry|Safety and Hazards|Toxicity|Use and Manufacturing|Associated Disorders and Diseases|Spectral Information|Taxonomy|Biological Test Results: Active|Biological Test Results: Micromolar|Biological Test Results: Nanomolar	17	192|248|880|881|894|1030|1195|1379|1452|1457|1460|1463|1467|1468|1469|1471|1476|1477|1478|1479|1487|1490|1688|1766|1768|1865|1948|1996|2016|2023|2025|2029|2052|2066|2101|2107|2112|2280|2314|2315|2380|2435|2445|2451|2472|2517|2520|2521|2524|2528|2540|2544|2546|2549|2551|2557|2599|2606|2662|2690|2751|2796|2797|2805|2806|2825|13304|13305|13306|13307|13308|22293|23479|26304|29360|29811|40987|40995|41…	20050325	ABI Chem|AHH Chemical co.,ltd|AiFChem, an XtalPi Company|AKos Consulting & Solutions|Alsachim|Amadis Chemical|Ambinter|AN PharmaTech|Angene Chemical|Aurora Fine Chemicals LLC|BenchChem|BindingDB|Biosynth|BLD Pharm|Boerchem|C. David Weaver Laboratory, Vanderbilt University|CATO Research Chemicals Inc.|CCSbase|Center for Chemical Genomics, University of Michigan|Changzhou Highassay Chemical Co., Lt…	Chemical Vendors|Curation Efforts|Governmental Organizations|Journal Publishers|Legacy Depositors|NIH Initiatives|Research and Development|Subscription Services	C78272 - Agent Affecting Nervous System > C28197 - Antianxiety Agent|C78272 - Agent Affecting Nervous System > C29756 - Sedative and Hypnotic > C1012 - Benzodiazepine|D002491 - Central Nervous System Agents > D000927 - Anticonvulsants|D002491 - Central Nervous System Agents > D002492 - Central Nervous System Depressants > D006993 - Hypnotics and Sedatives|D002491 - Central Nervous System Agents >…
Inactive	5411574	8-acetyl-7-hydroxychromen-2-one	8-Acetyl-7-hydroxycoumarin; 6748-68-1; 8-acetyl-7-hydroxychromen-2-one; QD6QWL7EQR; DTXSID40419935; RefChem:547536; DTXCID70370782; 623-154-6; 8-acetyl-7-hydroxy-2H-chromen-2-one; CHEMBL446518	CC(=O)C1=C(C=CC2=C1OC(=O)C=C2)O	Non_anthelmintic	8-Acetyl-7-hydroxycoumarin	204.18	C11H8O4	63.6	321	1.8	15	1	4	1	InChI=1S/C11H8O4/c1-6(12)10-8(13)4-2-7-3-5-9(14)15-11(7)10/h2-5,13H,1H3	CC(=O)C1=C(C=CC2=C1OC(=O)C=C2)O	XWYMACPLPPQCHC-UHFFFAOYSA-N	8-acetyl-7-hydroxychromen-2-one	204.0422587	204.0422587	0	1	0	0	0	0	0	0	0	11	30	14	8-acetyl-7-hydroxycoumarin	Biological Test Results|Interactions and Pathways|Classification|Literature|Patents|Safety and Hazards|Spectral Information|Taxonomy|Biological Test Results: Active|Biological Test Results: Micromolar	10	373105|539679|539680|539681|539682|1347404	20050709	001Chemical|10X CHEM|3WAY PHARM INC|A2B Chem|AA BLOCKS|AbaChemScene|abcr GmbH|ABI Chem|Accel Scientific|Achemo Scientific Limited|Acmec Biochemical|AHH Chemical co.,ltd|AiFChem, an XtalPi Company|AK Scientific, Inc. (AKSCI)|AKos Consulting & Solutions|Aladdin Scientific|Alfa Chemistry|Alichem|Amadis Chemical|Ambinter|AppChem|AstaTech, Inc.|Aurora Fine Chemicals LLC|BenchChem|Bic Biotech|BindingDB…	Chemical Vendors|Curation Efforts|Governmental Organizations|Journal Publishers|Legacy Depositors|NIH Initiatives|Research and Development|Subscription Services
Inactive	14101447	8-acetyl-7-phenylmethoxychromen-2-one	4SJE4EN2VV; 65535-49-1; UNII-4SJE4EN2VV; 8-Ethanoyl-7-phenylmethoxy-chromen-2-one; CHEMBL1290111; 8-acetyl-7-(benzyloxy)-2H-chromen-2-one; SCHEMBL7518570; DTXSID60555920; BDBM50332028; PD183246	CC(=O)C1=C(C=CC2=C1OC(=O)C=C2)OCC3=CC=CC=C3	Non_anthelmintic	8-acetyl-7-(benzyloxy)-2H-chromen-2-one	294.3	C18H14O4	52.6	450	3.1	22	0	4	4	InChI=1S/C18H14O4/c1-12(19)17-15(21-11-13-5-3-2-4-6-13)9-7-14-8-10-16(20)22-18(14)17/h2-10H,11H2,1H3	CC(=O)C1=C(C=CC2=C1OC(=O)C=C2)OCC3=CC=CC=C3	QMLSJCDSHGYBMT-UHFFFAOYSA-N	8-acetyl-7-phenylmethoxychromen-2-one	294.0892089	294.0892089	0	1	0	0	0	0	0	0	0	1	2	1		Biological Test Results|Interactions and Pathways|Classification|Literature|Patents|Biological Test Results: Active|Biological Test Results: Micromolar	7	539679|539680|539681|539682	20070209	BindingDB|ChEMBL|ChemIDplus|Chemieliva Pharmaceutical Co., Ltd|ChemTik|EPA DSSTox|FDA Global Substance Registration System (GSRS)|IBM|J&H Chemical Co.,ltd|MolGenie|PATENTSCOPE (WIPO)|Probes & Drugs portal|RR Scientific|Starshine Chemical|SureChEMBL|Therapeutic Target Database (TTD)|Wikidata	Chemical Vendors|Curation Efforts|Governmental Organizations|Legacy Depositors|Research and Development
Inactive	72038	8-fluoro-2-(2-pyridin-4-ylethyl)-1,3,4,5-tetrahydropyrido[4,3-b]indole	Carvotroline; 107266-08-0; carvotrolina; Wy-47791; 1Q63WWP8G5; DTXSID10147990; 1H-Pyrido(4,3-b)indole, 8-fluoro-2,3,4,5-tetrahydro-2-(2-(4-pyridinyl)ethyl)-; carvotrolinum; RefChem:123850; DTXCID6070481	C1CN(CC2=C1NC3=C2C=C(C=C3)F)CCC4=CC=NC=C4	Non_anthelmintic	Carvotroline	295.4	C18H18FN3	31.9	371	2.9	22	1	3	3	InChI=1S/C18H18FN3/c19-14-1-2-17-15(11-14)16-12-22(10-6-18(16)21-17)9-5-13-3-7-20-8-4-13/h1-4,7-8,11,21H,5-6,9-10,12H2	C1CN(CC2=C1NC3=C2C=C(C=C3)F)CCC4=CC=NC=C4	PMXOASNGMJAYTN-UHFFFAOYSA-N	8-fluoro-2-(2-pyridin-4-ylethyl)-1,3,4,5-tetrahydropyrido[4,3-b]indole	295.1484758	295.1484758	0	1	0	0	0	0	0	0	0	3	323	70	carvotroline	Biological Test Results|Classification|Literature|Patents|Biological Test Results: Active	5	2062	20050808	001Chemical|AAA Chemistry|ABI Chem|Achemica|Alfa Chemistry|Amadis Chemical|BenchChem|BindingDB|BLD Pharm|BOC Sciences|ChEMBL|ChemIDplus|ChemSpider|ChemTik|Collaborative Drug Discovery, Inc.|CymitQuimica|DiscoveryGate|Egon Willighagen, Department of Bioinformatics - BiGCaT, Maastricht University|EPA DSSTox|EvitaChem|Excenen Pharmatech|FDA Global Substance Registration System (GSRS)|GLIDA, GPCR-Lig…	Chemical Vendors|Curation Efforts|Governmental Organizations|Journal Publishers|Legacy Depositors|Research and Development|Subscription Services	C78272 - Agent Affecting Nervous System > C29710 - Antipsychotic Agent
Inactive	11708692	9-(3-aminopropoxy)furo[3,2-g]chromen-7-one	119802-72-1; 4BME3JM45W; UNII-4BME3JM45W; CHEMBL382645; 9-(3-Azanylpropoxy)furo(3,2-g)chromen-7-one; 7H-Furo(3,2-g)(1)benzopyran-7-one, 9-(3-aminopropoxy)-; 9-(3-aminopropoxy)furo[3,2-g]chromen-7-one; 9-(3-aminopropoxy)-7H-furo[3,2-g]chromen-7-one; SCHEMBL17373028; DTXSID90470955	C1=CC(=O)OC2=C(C3=C(C=CO3)C=C21)OCCCN	Non_anthelmintic	9-(3-aminopropoxy)-7H-furo[3,2-g]chromen-7-one	259.26	C14H13NO4	74.7	370	1.3	19	1	5	4	InChI=1S/C14H13NO4/c15-5-1-6-17-14-12-10(4-7-18-12)8-9-2-3-11(16)19-13(9)14/h2-4,7-8H,1,5-6,15H2	C1=CC(=O)OC2=C(C3=C(C=CO3)C=C21)OCCCN	ZTTJBZXILLQBLD-UHFFFAOYSA-N	9-(3-aminopropoxy)furo[3,2-g]chromen-7-one	259.0844579	259.0844579	0	1	0	0	0	0	0	0	0	1	7	2		Biological Test Results|Interactions and Pathways|Classification|Literature|Patents|Biological Test Results: Active	6	260085	20061026	Achemica|BindingDB|ChEMBL|ChemIDplus|Chemieliva Pharmaceutical Co., Ltd|ChemTik|DiscoveryGate|EPA DSSTox|FDA Global Substance Registration System (GSRS)|Google Patents|IBM|J&H Chemical Co.,ltd|MolGenie|NextBio|PATENTSCOPE (WIPO)|Probes & Drugs portal|RR Scientific|Starshine Chemical|SureChEMBL|Therapeutic Target Database (TTD)|Thomson Pharma|Wikidata	Chemical Vendors|Curation Efforts|Governmental Organizations|Journal Publishers|Legacy Depositors|Research and Development|Subscription Services
Inactive	15546808	9-methoxy-10-(3-methylbut-2-enyl)-6H-[1]benzofuro[3,2-c]chromen-3-ol	eryvarin D; 9-methoxy-10-(3-methylbut-2-enyl)-6H-(1)benzofuro(3,2-c)chromen-3-ol; 9-methoxy-10-(3-methylbut-2-enyl)-6H-[1]benzofuro[3,2-c]chromen-3-ol; RefChem:137815; 406676-79-7; CHEMBL1097045; BDBM50317434	CC(=CCC1=C(C=CC2=C1OC3=C2COC4=C3C=CC(=C4)O)OC)C	Non_anthelmintic	Eryvarin D	336.4	C21H20O4	51.8	500	5.1	25	1	4	3	InChI=1S/C21H20O4/c1-12(2)4-6-15-18(23-3)9-8-14-17-11-24-19-10-13(22)5-7-16(19)21(17)25-20(14)15/h4-5,7-10,22H,6,11H2,1-3H3	CC(=CCC1=C(C=CC2=C1OC3=C2COC4=C3C=CC(=C4)O)OC)C	BYZVMAQRPFEPSV-UHFFFAOYSA-N	9-methoxy-10-(3-methylbut-2-enyl)-6H-[1]benzofuro[3,2-c]chromen-3-ol	336.1361591	336.1361591	0	1	0	0	0	0	0	0	0	12	2	1		Biological Test Results|Classification|Literature|Patents|Spectral Information|Taxonomy|Biological Test Results: Active	7	480945|480947|480949|480951|480952|480953|480954|480955|480957	20070210	BindingDB|ChEMBL|Cheminformatics Friedrich-Schiller-University Jena|ChemSpider|DiscoveryGate|Google Patents|Japan Chemical Substance Dictionary (Nikkaji)|MolGenie|Probes & Drugs portal|PubChem Reference Collection|Therapeutic Target Database (TTD)|Thomson Pharma|Wikidata	Curation Efforts|Governmental Organizations|Journal Publishers|Legacy Depositors|Research and Development|Subscription Services
Inactive	119461	9-oxo-6-propan-2-yloxyxanthene-2-carboxylic acid	33458-93-4; 6-Isopropoxy-9-oxoxanthene-2-carboxylic acid; AH-6809; 6-(1-Methylethoxy)-9-oxo-9H-xanthene-2-carboxylic acid; 9H-Xanthene-2-carboxylic acid, 6-(1-methylethoxy)-9-oxo-; DTXSID80187106; NU957VN2AW; RefChem:104882; DTXCID50109597; AH 6809	CC(C)OC1=CC2=C(C=C1)C(=O)C3=C(O2)C=CC(=C3)C(=O)O	Non_anthelmintic	6-Isopropoxy-9-oxoxanthene-2-carboxylic acid	298.29	C17H14O5	72.8	446	3.9	22	1	5	3	InChI=1S/C17H14O5/c1-9(2)21-11-4-5-12-15(8-11)22-14-6-3-10(17(19)20)7-13(14)16(12)18/h3-9H,1-2H3,(H,19,20)	CC(C)OC1=CC2=C(C=C1)C(=O)C3=C(O2)C=CC(=C3)C(=O)O	AQFFXPQJLZFABJ-UHFFFAOYSA-N	9-oxo-6-propan-2-yloxyxanthene-2-carboxylic acid	298.0841235	298.0841235	0	1	0	0	0	0	0	0	0	197	57	30	6-isopropoxy-9-oxoxanthene-2-carboxylic acid	Biological Test Results|Interactions and Pathways|Classification|Literature|Patents|Pharmacology and Biochemistry|Associated Disorders and Diseases|Spectral Information|Biological Test Results: Active|Biological Test Results: Micromolar|Biological Test Results: Nanomolar	11	410|411|445|447|448|450|451|526|530|584|585|595|596|597|603|605|607|662|875|880|881|883|884|885|886|887|889|891|892|893|894|899|900|901|902|912|923|924|926|938|995|1030|1379|1452|1454|1457|1460|1463|1467|1468|1469|1471|1476|1477|1478|1479|1490|1519|1766|1768|1851|1865|1948|2064|2101|2107|2112|2147|2451|2472|2517|2528|2546|2549|2551|485290|504327|504845|504847|504865|588379|588579|602332|624101|62…	20050808	001Chemical|10X CHEM|A2B Chem|AA BLOCKS|AAA Chemistry|AbaChemScene|ABI Chem|AbMole Bioscience|AbovChem LLC|Accel Scientific|Acmec Biochemical|AK Scientific, Inc. (AKSCI)|AKos Consulting & Solutions|Aladdin Scientific|Alfa Chemistry|Amadis Chemical|Ambeed|Ambinter|Angel Pharmatech Ltd.|Angene Chemical|ApexBio Technology|AppChem|AstaTech, Inc.|Aurora Fine Chemicals LLC|Aurum Pharmatech LLC|AvaChem …	Chemical Vendors|Curation Efforts|Governmental Organizations|Journal Publishers|Legacy Depositors|NIH Initiatives|Research and Development|Subscription Services	D006730 - Hormones, Hormone Substitutes, and Hormone Antagonists > D006727 - Hormone Antagonists > D011448 - Prostaglandin Antagonists
Inactive	5311	N'-hydroxy-N-phenyloctanediamide	Vorinostat; 149647-78-9; SAHA; suberoylanilide hydroxamic acid; N-hydroxy-N'-phenyloctanediamide; Zolinza; N1-hydroxy-N8-phenyloctanediamide; Suberanilohydroxamic acid; MK-0683; MK0683	C1=CC=C(C=C1)NC(=O)CCCCCCC(=O)NO	Non_anthelmintic	Vorinostat	264.32	C14H20N2O3	78.4	276	1.9	19	3	3	8	InChI=1S/C14H20N2O3/c17-13(15-12-8-4-3-5-9-12)10-6-1-2-7-11-14(18)16-19/h3-5,8-9,19H,1-2,6-7,10-11H2,(H,15,17)(H,16,18)	C1=CC=C(C=C1)NC(=O)CCCCCCC(=O)NO	WAEXFXRVDQXREF-UHFFFAOYSA-N	N'-hydroxy-N-phenyloctanediamide	264.1473925	264.1473925	0	1	0	0	0	0	0	0	0	8332	70378	13684	Vorinostat	Biological Test Results|Interactions and Pathways|Chemical and Physical Properties|Classification|Drug and Medication Information|Literature|Patents|Pharmacology and Biochemistry|Safety and Hazards|Toxicity|Use and Manufacturing|Associated Disorders and Diseases|Spectral Information|Taxonomy|Biological Test Results: Active|Biological Test Results: Micromolar|Biological Test Results: Nanomolar	17	1|3|5|7|9|13|15|19|21|23|25|29|31|33|35|37|39|41|43|45|47|49|53|55|59|65|67|71|73|77|79|81|83|85|87|89|91|93|95|97|99|101|103|105|107|109|113|115|119|121|123|125|129|131|133|137|139|141|143|145|1376|1385|1422|1465|1511|1529|1530|1531|1532|1554|1621|1626|1662|1663|1672|1811|1813|1814|1832|1850|1875|1885|1899|1903|1906|1910|1933|1934|1935|1936|1947|1950|1956|1962|1974|1979|1987|1999|2002|2003|2016|…	20050325	001Chemical|10X CHEM|A2B Chem|A2Z Chemical|AA BLOCKS|Aaron Chemicals LLC|AbaChemScene|abcr GmbH|ABI Chem|AbMole Bioscience|AbovChem LLC|Acadechem|Accel Scientific|Accela ChemBio Inc.|Acesobio|Achemo Scientific Limited|Acorn PharmaTech Product List|Activate Scientific|Adooq BioScience|AiFChem, an XtalPi Company|AK Scientific, Inc. (AKSCI)|AKos Consulting & Solutions|Aladdin Scientific|Alfa Chemist…	Chemical Vendors|Curation Efforts|Governmental Organizations|Journal Publishers|Legacy Depositors|NIH Initiatives|Research and Development|Subscription Services	C274 - Antineoplastic Agent > C163758 - Targeted Therapy Agent|C471 - Enzyme Inhibitor > C1946 - Histone Deacetylase Inhibitor|D000970 - Antineoplastic Agents|D004791 - Enzyme Inhibitors > D056572 - Histone Deacetylase Inhibitors|L - Antineoplastic and immunomodulating agents > L01 - Antineoplastic agents > L01X - Other antineoplastic agents > L01XH - Histone deacetylase (hdac) inhibitors
Inactive	21855	N,N-dimethyl-2-[3-(1-pyridin-2-ylethyl)-1H-inden-2-yl]ethanamine	DIMETHINDENE; Dimetindene; 5636-83-9; Dimethpyrindene; Forhistal; Dimetindeno; Dimetindenum; Feniallerg; N,N-dimethyl-2-[3-(1-pyridin-2-ylethyl)-1H-inden-2-yl]ethanamine; 2-(1-(2-(2-Dimethylaminoethyl)inden-3-yl)ethyl)pyridine	CC(C1=CC=CC=N1)C2=C(CC3=CC=CC=C32)CCN(C)C	Non_anthelmintic	(+-)-Dimethindene	292.4	C20H24N2	16.1	399	2.7	22	0	2	5	InChI=1S/C20H24N2/c1-15(19-10-6-7-12-21-19)20-17(11-13-22(2)3)14-16-8-4-5-9-18(16)20/h4-10,12,15H,11,13-14H2,1-3H3	CC(C1=CC=CC=N1)C2=C(CC3=CC=CC=C32)CCN(C)C	MVMQESMQSYOVGV-UHFFFAOYSA-N	N,N-dimethyl-2-[3-(1-pyridin-2-ylethyl)-1H-inden-2-yl]ethanamine	292.1939488	292.1939488	0	1	0	1	0	1	0	0	0	906	7972	1723	Dimethindene	Biological Test Results|Interactions and Pathways|Chemical and Physical Properties|Classification|Drug and Medication Information|Literature|Patents|Pharmacology and Biochemistry|Safety and Hazards|Toxicity|Use and Manufacturing|Associated Disorders and Diseases|Spectral Information|Biological Test Results: Active|Biological Test Results: Micromolar|Biological Test Results: Nanomolar	16	1195|87370|141302|141590|142001|142273|142646|237685|431645|431646|610131|1272365|1409598|1640020|1645758|1671498|1749710|1749711|1961680|1961685|1961687|1961688|1961693|1961706|1961716|1961718|1961723|1961736|1961739|1961749|1961751|1961757|1961769|1961772|1961777|1961785|1961786|1961787|1961812|1961813|1961814|1961820|1961826|1961828|1961838|1961839|1961840|1961844|1961845|2061329	20050326	001Chemical|10X CHEM|3WAY PHARM INC|A2B Chem|AA BLOCKS|Aaron Chemicals LLC|AbaChemScene|abcr GmbH|ABI Chem|AbMole Bioscience|Accel Scientific|AHH Chemical co.,ltd|AKos Consulting & Solutions|Amadis Chemical|AppChem|AstaTech, Inc.|Axon Medchem|BenchChem|BindingDB|BioChemPartner|Biocore|Biorbyt|Biosynth|BLD Pharm|BOC Sciences|Broad Institute|CAPOT|CATO Research Chemicals Inc.|ChEBI|Chem-Space.com D…	Chemical Vendors|Curation Efforts|Governmental Organizations|Journal Publishers|Legacy Depositors|NIH Initiatives|Research and Development|Subscription Services	C308 - Immunotherapeutic Agent > C29578 - Histamine-1 Receptor Antagonist|D - Dermatologicals > D04 - Antipruritics, incl. antihistamines, anesthetics, etc. > D04A - Antipruritics, incl. antihistamines, anesthetics, etc. > D04AA - Antihistamines for topical use|D003879 - Dermatologic Agents > D000982 - Antipruritics|D018377 - Neurotransmitter Agents > D018494 - Histamine Agents > D006633 - Histam…
Inactive	36354	N-(2,6-dichlorophenyl)-N-prop-2-enyl-4,5-dihydro-1H-imidazol-2-amine	Alinidine; 33178-86-8; ST-567; Alinidina; Alinidinum; DTXSID4022571; E7IDJ8DS1D; St 567 br (as hbr); St 567-br (as hbr); St-567-br-(as-hbr)	C=CCN(C1=C(C=CC=C1Cl)Cl)C2=NCCN2	Non_anthelmintic	Alinidine	270.15	C12H13Cl2N3	27.6	296	2.7	17	1	1	4	InChI=1S/C12H13Cl2N3/c1-2-8-17(12-15-6-7-16-12)11-9(13)4-3-5-10(11)14/h2-5H,1,6-8H2,(H,15,16)	C=CCN(C1=C(C=CC=C1Cl)Cl)C2=NCCN2	OXTYVEUAQHPPMV-UHFFFAOYSA-N	N-(2,6-dichlorophenyl)-N-prop-2-enyl-4,5-dihydro-1H-imidazol-2-amine	269.0486528	269.0486528	0	1	0	0	0	0	0	0	0	283	664	149	alinidine	Biological Test Results|Interactions and Pathways|Classification|Literature|Patents|Pharmacology and Biochemistry|Safety and Hazards|Toxicity|Associated Disorders and Diseases|Spectral Information|Biological Test Results: Active	11	1195|1469|1471|1477|1479|1490|1688|1766|1768|2101|2107|2112|2314|2315|2451|2472|2517|2528|2546|2549|2551|2660|2662|2666|2667|2668|24224|25620|175392|189698|197543|463106|485281|485290|485295|485297|485298|485313|485342|485345|485366|485368|488772|488773|488816|488837|488949|488953|488978|488981|488982|488983|492961|493106|493107|493153|493164|504327|504332|504536|504547|504548|504749|504810|50481…	20050327	10X CHEM|3WAY PHARM INC|A2B Chem|AA BLOCKS|AAA Chemistry|AbaChemScene|ABI Chem|Accel Scientific|AHH Chemical co.,ltd|AKos Consulting & Solutions|Alfa Chemistry|Amadis Chemical|AstaTech, Inc.|Aurora Fine Chemicals LLC|BenchChem|BindingDB|Biocore|Biorbyt|BLD Pharm|BOC Sciences|Chem-Space.com Database|Chembase.cn|ChEMBL|ChemIDplus|Chemieliva Pharmaceutical Co., Ltd|ChemMol|ChemShuttle|ChemSpider|Col…	Chemical Vendors|Curation Efforts|Governmental Organizations|Journal Publishers|Legacy Depositors|NIH Initiatives|Research and Development|Subscription Services	C78272 - Agent Affecting Nervous System > C29747 - Adrenergic Agent > C87053 - Adrenergic Agonist|D002317 - Cardiovascular Agents > D000889 - Anti-Arrhythmia Agents
Inactive	4906	N-(2-methylphenyl)-2-(propylamino)propanamide	prilocaine; 721-50-6; Propitocaine; prilocaine base; N-(2-Methylphenyl)-2-(propylamino)propanamide; Prilocaina; Prilocainum; Astra 1515; Propanamide, N-(2-methylphenyl)-2-(propylamino)-; o-Methyl-2-propylaminopropionanilide	CCCNC(C)C(=O)NC1=CC=CC=C1C	Non_anthelmintic	Prilocaine	220.31	C13H20N2O	41.1	218	2.1	16	2	2	5	InChI=1S/C13H20N2O/c1-4-9-14-11(3)13(16)15-12-8-6-5-7-10(12)2/h5-8,11,14H,4,9H2,1-3H3,(H,15,16)	CCCNC(C)C(=O)NC1=CC=CC=C1C	MVFGUOIZUNYYSO-UHFFFAOYSA-N	N-(2-methylphenyl)-2-(propylamino)propanamide	220.1575633	220.1575633	0	1	0	1	0	1	0	0	0	5590	21958	4650	Prilocaine	Biological Test Results|Interactions and Pathways|Chemical and Physical Properties|Classification|Drug and Medication Information|Literature|Patents|Pharmacology and Biochemistry|Safety and Hazards|Toxicity|Use and Manufacturing|Associated Disorders and Diseases|Spectral Information|Biological Test Results: Active|Biological Test Results: Micromolar	15	1332|2240|2241|2275|2313|2322|2330|2660|2666|2667|2668|205267|205268|205269|312895|312896|350216|350218|350219|350220|409953|409954|434959|450269|450273|463106|467611|467612|467613|485295|485297|485298|485313|485342|485345|485366|485368|488772|488773|488816|488837|488949|488953|488978|488981|488982|488983|493106|493107|493153|493164|504327|504332|504536|504547|504548|504810|504812|504836|504845|5…	20050325	001Chemical|10X CHEM|1st Scientific|3WAY PHARM INC|4C Pharma Scientific Inc|A2B Chem|AA BLOCKS|Aaron Chemicals LLC|AbaChemScene|ABBLIS Chemicals|abcr GmbH|Abe Lab, University of Texas MD Anderson Cancer Center|ABI Chem|AbMole Bioscience|AbovChem LLC|Acadechem|Accel Scientific|Accela ChemBio Inc.|Ace Therapeutics|Achemo Scientific Limited|Achemtek|Acorn PharmaTech Product List|ACT Chemical|Activat…	Chemical Vendors|Curation Efforts|Governmental Organizations|Journal Publishers|Legacy Depositors|NIH Initiatives|Research and Development|Subscription Services	C78272 - Agent Affecting Nervous System > C245 - Anesthetic Agent|D002491 - Central Nervous System Agents > D002492 - Central Nervous System Depressants > D000777 - Anesthetics|D018373 - Peripheral Nervous System Agents > D018689 - Sensory System Agents|N - Nervous system > N01 - Anesthetics > N01B - Anesthetics, local > N01BB - Amides
Inactive	51349239	N-[(2S)-6-amino-1-[3-[[(2S)-6-amino-1-[3-[[(2S)-6-amino-1-(3-carbamoyl-4-methoxyanilino)-1-oxohexan-2-yl]carbamoyl]-4-methoxyanilino]-1-oxohexan-2-yl]carbamoyl]-4-methoxyanilino]-1-oxohexan-2-yl]-5-[[(2S)-2,6-diaminohexanoyl]amino]-2-methoxybenzamide	DELPARANTAG; PMX-60056; Delparantag [USAN]; Delparantag [USAN:INN]; UNII-FSY46235ZO; PMX 60056; FSY46235ZO; DELPARANTAG [INN]; DELPARANTAG [WHO-DD]; DTXSID50236236	COC1=C(C=C(C=C1)NC(=O)[C@H](CCCCN)N)C(=O)N[C@@H](CCCCN)C(=O)NC2=CC(=C(C=C2)OC)C(=O)N[C@@H](CCCCN)C(=O)NC3=CC(=C(C=C3)OC)C(=O)N[C@@H](CCCCN)C(=O)NC4=CC(=C(C=C4)OC)C(=O)N	Non_anthelmintic	Delparantag	1126.3	C56H79N13O12	414	1980	0.2	81	13	17	35	InChI=1S/C56H79N13O12/c1-78-45-21-17-33(29-37(45)49(62)70)64-54(75)42(14-6-10-26-58)67-51(72)39-31-35(19-23-47(39)80-3)66-56(77)44(16-8-12-28-60)69-52(73)40-32-36(20-24-48(40)81-4)65-55(76)43(15-7-11-27-59)68-50(71)38-30-34(18-22-46(38)79-2)63-53(74)41(61)13-5-9-25-57/h17-24,29-32,41-44H,5-16,25-28,57-61H2,1-4H3,(H2,62,70)(H,63,74)(H,64,75)(H,65,76)(H,66,77)(H,67,72)(H,68,71)(H,69,73)/t41-,42-,43…	COC1=C(C=C(C=C1)NC(=O)[C@H](CCCCN)N)C(=O)N[C@@H](CCCCN)C(=O)NC2=CC(=C(C=C2)OC)C(=O)N[C@@H](CCCCN)C(=O)NC3=CC(=C(C=C3)OC)C(=O)N[C@@H](CCCCN)C(=O)NC4=CC(=C(C=C4)OC)C(=O)N	PWFIFNGOPQUNIT-ITMZJIMRSA-N	N-[(2S)-6-amino-1-[3-[[(2S)-6-amino-1-[3-[[(2S)-6-amino-1-(3-carbamoyl-4-methoxyanilino)-1-oxohexan-2-yl]carbamoyl]-4-methoxyanilino]-1-oxohexan-2-yl]carbamoyl]-4-methoxyanilino]-1-oxohexan-2-yl]-5-[[(2S)-2,6-diaminohexanoyl]amino]-2-methoxybenzamide	1125.597115	1125.597115	0	1	0	4	4	0	0	0	0	2	55	11		Interactions and Pathways|Classification|Drug and Medication Information|Literature|Patents|Associated Disorders and Diseases	6		20110509	AbaChemScene|AKos Consulting & Solutions|BenchChem|Biorbyt|ChEBI|ChEMBL|ChemIDplus|CymitQuimica|Debye Scientific Co., Ltd|DrugBank|Egon Willighagen, Department of Bioinformatics - BiGCaT, Maastricht University|EPA DSSTox|EvitaChem|FDA Global Substance Registration System (GSRS)|Google Patents|KEGG|Mcule|MedChemexpress MCE|MolGenie|PATENTSCOPE (WIPO)|Probes & Drugs portal|PubChem Reference Collect…	Chemical Vendors|Curation Efforts|Governmental Organizations|Journal Publishers|Legacy Depositors|Research and Development|Subscription Services	C78272 - Agent Affecting Nervous System > C241 - Analgesic Agent > C2198 - Nonnarcotic Analgesic
Inactive	82148	N-[2-(7-methoxynaphthalen-1-yl)ethyl]acetamide	Agomelatine; 138112-76-2; Thymanax; Valdoxan; S20098; S-20098; AGO-178; S 20098; Agomelatina; N-(2-(7-methoxy-1-naphthyl)ethyl)acetamide	CC(=O)NCCC1=CC=CC2=C1C=C(C=C2)OC	Non_anthelmintic	Agomelatine	243.3	C15H17NO2	38.3	280	2.7	18	1	2	4	InChI=1S/C15H17NO2/c1-11(17)16-9-8-13-5-3-4-12-6-7-14(18-2)10-15(12)13/h3-7,10H,8-9H2,1-2H3,(H,16,17)	CC(=O)NCCC1=CC=CC2=C1C=C(C=C2)OC	YJYPHIXNFHFHND-UHFFFAOYSA-N	N-[2-(7-methoxynaphthalen-1-yl)ethyl]acetamide	243.1259288	243.1259288	0	1	0	0	0	0	0	0	0	2138	6658	1396	agomelatine	Biological Test Results|Interactions and Pathways|Chemical and Physical Properties|Classification|Drug and Medication Information|Literature|Patents|Pharmacology and Biochemistry|Safety and Hazards|Toxicity|Use and Manufacturing|Associated Disorders and Diseases|Spectral Information|Biological Test Results: Active|Biological Test Results: Micromolar|Biological Test Results: Nanomolar	16	2062|107394|107396|107397|107400|107539|107546|107547|107700|107704|107706|107707|107710|107712|107713|107726|107862|107867|107877|107879|108026|108030|108034|108041|108043|219422|219425|232480|387606|387607|387608|387609|387610|387611|387612|481610|481611|481612|481613|481614|481615|481616|481617|567992|567993|567994|567995|567996|567997|568000|568001|568002|568003|568004|624218|624223|644421|64…	20050808	001Chemical|10X CHEM|3WAY PHARM INC|4C Pharma Scientific Inc|A&J Pharmtech CO., LTD.|A2B Chem|A2Z Chemical|AA BLOCKS|Aaron Chemicals LLC|AbaChemScene|ABBLIS Chemicals|abcr GmbH|ABI Chem|AbMole Bioscience|AbovChem LLC|Acadechem|Accel Scientific|Accela ChemBio Inc.|Ace Therapeutics|Acesobio|Achemo Scientific Limited|Achemtek|Acmec Biochemical|Acorn PharmaTech Product List|Activate Scientific|Active…	Chemical Vendors|Curation Efforts|Governmental Organizations|Journal Publishers|Legacy Depositors|NIH Initiatives|Research and Development|Subscription Services	C78272 - Agent Affecting Nervous System > C28197 - Antianxiety Agent|C78272 - Agent Affecting Nervous System > C66885 - Serotonin Antagonist|D002491 - Central Nervous System Agents > D002492 - Central Nervous System Depressants > D006993 - Hypnotics and Sedatives|N - Nervous system > N06 - Psychoanaleptics > N06A - Antidepressants
Inactive	3034756	N-[2-hydroxy-5-[(1S)-1-hydroxy-2-[[(2S)-1-(4-methoxyphenyl)propan-2-yl]amino]ethyl]phenyl]formamide	(+)-formoterol; 67346-48-9; DTXSID80110070; RefChem:1048948; DTXCID7065330; (S,S)-Formoterol; N-[2-hydroxy-5-[(1S)-1-hydroxy-2-[[(2S)-1-(4-methoxyphenyl)propan-2-yl]amino]ethyl]phenyl]formamide; N-{2-hydroxy-5-[(1S)-1-hydroxy-2-{[(2S)-1-(4-methoxyphenyl)propan-2-yl]amino}ethyl]phenyl}formamide; (S,S)-N-[2-hydroxy-5-[1-hydroxy-2-[[2-(4-methoxyphenyl)-1-methylethyl]amino]ethyl]phenyl]formaldehyde; …	C[C@@H](CC1=CC=C(C=C1)OC)NC[C@H](C2=CC(=C(C=C2)O)NC=O)O	Non_anthelmintic	(+)-Formoterol	344.4	C19H24N2O4	90.8	388	1.8	25	4	5	8	InChI=1S/C19H24N2O4/c1-13(9-14-3-6-16(25-2)7-4-14)20-11-19(24)15-5-8-18(23)17(10-15)21-12-22/h3-8,10,12-13,19-20,23-24H,9,11H2,1-2H3,(H,21,22)/t13-,19+/m0/s1	C[C@@H](CC1=CC=C(C=C1)OC)NC[C@H](C2=CC(=C(C=C2)O)NC=O)O	BPZSYCZIITTYBL-ORAYPTAESA-N	N-[2-hydroxy-5-[(1S)-1-hydroxy-2-[[(2S)-1-(4-methoxyphenyl)propan-2-yl]amino]ethyl]phenyl]formamide	344.1736073	344.1736073	0	1	0	2	2	0	0	0	0	9	247	69		Biological Test Results|Classification|Literature|Patents|Associated Disorders and Diseases|Biological Test Results: Active|Biological Test Results: Micromolar	7	410|411|445|447|448|450|451|526|530|584|585|595|596|597|603|605|607|662|875|880|881|883|884|885|886|887|889|891|892|893|894|899|900|901|902|912|923|924|926|938|995|1030|1379|1452|1454|1457|1460|1463|1467|1468|1469|1471|1476|1477|1478|1479|1490|1519|1688|1766|1768|1851|1865|1948|2101|2107|2112|2147|2451|2472|2528|2546|2549|2551|2662|485290|492961|504327|504332|504749|504832|504834|504845|504847|50…	20050808	001Chemical|A&J Pharmtech CO., LTD.|A2B Chem|AA BLOCKS|Aaron Chemicals LLC|AbaChemScene|ABBLIS Chemicals|ABI Chem|Acmec Biochemical|Adooq BioScience|AEchem Scientific Corp., USA|AK Scientific, Inc. (AKSCI)|AKos Consulting & Solutions|Aladdin Scientific|Ambinter|ApexBio Technology|Aurora Fine Chemicals LLC|Aurum Pharmatech LLC|BenchChem|Bic Biotech|BIDD|Biorbyt|BOC Sciences|Broad Institute|C. Davi…	Chemical Vendors|Curation Efforts|Governmental Organizations|Journal Publishers|Legacy Depositors|NIH Initiatives|Research and Development|Subscription Services	D019141 - Respiratory System Agents > D018927 - Anti-Asthmatic Agents > D001993 - Bronchodilator Agents|R - Respiratory system > R03 - Drugs for obstructive airway diseases > R03C - Adrenergics for systemic use > R03CC - Selective beta-2-adrenoreceptor agonists|D018377 - Neurotransmitter Agents > D018663 - Adrenergic Agents > D000322 - Adrenergic Agonists|D018373 - Peripheral Nervous System Agent…
Inactive	1978	N-[3-acetyl-4-[2-hydroxy-3-(propan-2-ylamino)propoxy]phenyl]butanamide	acebutolol; 37517-30-9; Acetobutolol; Acebutololo; Acebutololum; (+-)-Acebutolol; 5'-Butyramido-2'-(2-hydroxy-3-isopropylaminopropoxy)acetophenone; N-(3-acetyl-4-{2-hydroxy-3-[(propan-2-yl)amino]propoxy}phenyl)butanamide; CHEBI:2379; 3'-Acetyl-4'-(2-hydroxy-3-(isopropylamino)propoxy)butyranilide	CCCC(=O)NC1=CC(=C(C=C1)OCC(CNC(C)C)O)C(=O)C	Non_anthelmintic	Acebutolol	336.4	C18H28N2O4	87.7	400	1.7	24	3	5	10	InChI=1S/C18H28N2O4/c1-5-6-18(23)20-14-7-8-17(16(9-14)13(4)21)24-11-15(22)10-19-12(2)3/h7-9,12,15,19,22H,5-6,10-11H2,1-4H3,(H,20,23)	CCCC(=O)NC1=CC(=C(C=C1)OCC(CNC(C)C)O)C(=O)C	GOEMGAFJFRBGGG-UHFFFAOYSA-N	N-[3-acetyl-4-[2-hydroxy-3-(propan-2-ylamino)propoxy]phenyl]butanamide	336.2049074	336.2049074	0	1	0	1	0	1	0	0	0	2738	29939	5619	Acebutolol	Biological Test Results|Interactions and Pathways|Chemical and Physical Properties|Classification|Drug and Medication Information|Literature|Patents|Pharmacology and Biochemistry|Safety and Hazards|Toxicity|Use and Manufacturing|Associated Disorders and Diseases|Spectral Information|Biological Test Results: Active|Biological Test Results: Micromolar	15	1332|2062|2240|2241|2275|2313|2316|2322|2330|4411|7783|8002|19006|19424|26362|27167|28233|28235|28236|28681|29337|29359|29423|29812|29925|40539|41489|41891|41895|91481|211857|211859|211864|211866|237416|237474|239884|288184|288185|288192|312895|312896|350216|350217|350218|350219|350220|361985|361986|386623|395325|395328|409954|409956|425652|425653|434959|444050|444051|444052|444053|444054|444055|…	20040916	001Chemical|10X CHEM|3WAY PHARM INC|4C Pharma Scientific Inc|A2B Chem|AA BLOCKS|Aaron Chemicals LLC|AbaChemScene|abcr GmbH|Abe Lab, University of Texas MD Anderson Cancer Center|ABI Chem|AbMole Bioscience|AbovChem LLC|Accel Scientific|Achemtek|Acmec Biochemical|Acorn PharmaTech Product List|Activate Scientific|AEchem Scientific Corp., USA|AHH Chemical co.,ltd|AK Scientific, Inc. (AKSCI)|AKos Cons…	Chemical Vendors|Curation Efforts|Governmental Organizations|Journal Publishers|Legacy Depositors|NIH Initiatives|Research and Development|Subscription Services	C - Cardiovascular system > C07 - Beta blocking agents > C07A - Beta blocking agents > C07AB - Beta blocking agents, selective|C78272 - Agent Affecting Nervous System > C29747 - Adrenergic Agent > C72900 - Adrenergic Antagonist|D002317 - Cardiovascular Agents > D000889 - Anti-Arrhythmia Agents|D002317 - Cardiovascular Agents > D000959 - Antihypertensive Agents|D018373 - Peripheral Nervous System …
Inactive	151171	N-[4-(2-methyl-4,5-dihydro-3H-imidazo[4,5-d][1]benzazepine-6-carbonyl)phenyl]-2-phenylbenzamide	Conivaptan; 210101-16-9; YM087; YM-087; YM 087; 0NJ98Y462X; 4'-((4,5-dihydro-2-methylimidazo(4,5-d)(1)benzazepin-6(1H)-yl)carbonyl)-2-biphenylcarboxanilide; CHEBI:681850; DTXSID80175220; [1,1'-Biphenyl]-2-carboxamide, N-[4-[(4,5-dihydro-2-methylimidazo[4,5-d][1]benzazepin-6(1H)-yl)carbonyl]phenyl]-	CC1=NC2=C(N1)CCN(C3=CC=CC=C32)C(=O)C4=CC=C(C=C4)NC(=O)C5=CC=CC=C5C6=CC=CC=C6	Non_anthelmintic	Conivaptan	498.6	C32H26N4O2	78.1	820	5.7	38	2	3	4	InChI=1S/C32H26N4O2/c1-21-33-28-19-20-36(29-14-8-7-13-27(29)30(28)34-21)32(38)23-15-17-24(18-16-23)35-31(37)26-12-6-5-11-25(26)22-9-3-2-4-10-22/h2-18H,19-20H2,1H3,(H,33,34)(H,35,37)	CC1=NC2=C(N1)CCN(C3=CC=CC=C32)C(=O)C4=CC=C(C=C4)NC(=O)C5=CC=CC=C5C6=CC=CC=C6	IKENVDNFQMCRTR-UHFFFAOYSA-N	N-[4-(2-methyl-4,5-dihydro-3H-imidazo[4,5-d][1]benzazepine-6-carbonyl)phenyl]-2-phenylbenzamide	498.2055761	498.2055761	0	1	0	0	0	0	0	0	0	563	4332	800	conivaptan	Biological Test Results|Interactions and Pathways|Chemical and Physical Properties|Classification|Drug and Medication Information|Literature|Patents|Pharmacology and Biochemistry|Toxicity|Associated Disorders and Diseases|Biological Test Results: Active|Biological Test Results: Micromolar|Biological Test Results: Nanomolar	13	2063|444050|444051|444052|444053|444054|444055|444056|444057|444058|483981|483982|483983|483984|483985|483986|483987|483988|483989|483990|483991|483992|540209|540210|540211|540212|540213|743344|743345|743346|743347|1203549|1203551|1224824|1224825|1224857|1224859|1259252|1259253|1259255|1259256|1259398|1259399|1259416|1259421|1259423|1296008|1296009|1345084|1346432|1346453|1346986|1346987|1347053|…	20050624	001Chemical|10X CHEM|1st Scientific|3WAY PHARM INC|A2B Chem|A2Z Chemical|AA BLOCKS|AAA Chemistry|Aaron Chemicals LLC|AbaChemScene|ABBLIS Chemicals|abcr GmbH|ABI Chem|AbMole Bioscience|AbovChem LLC|Accel Scientific|Accela ChemBio Inc.|Acmec Biochemical|Acorn PharmaTech Product List|Activate Scientific|AEchem Scientific Corp., USA|AiFChem, an XtalPi Company|AK Scientific, Inc. (AKSCI)|AKos Consulti…	Chemical Vendors|Curation Efforts|Governmental Organizations|Journal Publishers|Legacy Depositors|NIH Initiatives|Research and Development|Subscription Services	C - Cardiovascular system > C03 - Diuretics > C03X - Other diuretics > C03XA - Vasopressin antagonists|C147908 - Hormone Therapy Agent > C547 - Hormone Antagonist > C2180 - Vasopressin Antagonist|D002317 - Cardiovascular Agents > D045283 - Natriuretic Agents|D045283 - Natriuretic Agents > D065092 - Antidiuretic Hormone Receptor Antagonists
Inactive	119369	N-[4-[5-(dimethylamino)-2,3,4,5-tetrahydro-1-benzazepine-1-carbonyl]phenyl]-2-methylbenzamide	Mozavaptan; 137975-06-5; Opc-31260; Opc 31260; Mozavaptane; DTXSID8057641; 17OJ42922Y; DTXCID9031430; 5-Dimethylamino-1-(4-(2-methylbenzoylamino)benzoyl)-2,3,4,5-tetrahydro-1H-benzazepine; N-(4-(((5RS)-5-(Dimethylamino)-2,3,4,5-tetrahydro-1H-1-benzazepin-1-yl)carbonyl)phenyl)-2-methylbenzamide	CC1=CC=CC=C1C(=O)NC2=CC=C(C=C2)C(=O)N3CCCC(C4=CC=CC=C43)N(C)C	Non_anthelmintic	Mozavaptan	427.5	C27H29N3O2	52.7	643	4.5	32	1	3	4	InChI=1S/C27H29N3O2/c1-19-9-4-5-10-22(19)26(31)28-21-16-14-20(15-17-21)27(32)30-18-8-13-24(29(2)3)23-11-6-7-12-25(23)30/h4-7,9-12,14-17,24H,8,13,18H2,1-3H3,(H,28,31)	CC1=CC=CC=C1C(=O)NC2=CC=C(C=C2)C(=O)N3CCCC(C4=CC=CC=C43)N(C)C	WRNXUQJJCIZICJ-UHFFFAOYSA-N	N-[4-[5-(dimethylamino)-2,3,4,5-tetrahydro-1-benzazepine-1-carbonyl]phenyl]-2-methylbenzamide	427.2259772	427.2259772	0	1	0	1	0	1	0	0	0	286	745	198	mozavaptan	Biological Test Results|Interactions and Pathways|Classification|Literature|Patents|Pharmacology and Biochemistry|Toxicity|Associated Disorders and Diseases|Biological Test Results: Active|Biological Test Results: Micromolar	10	2063|179604|181606|181609|181612|181615|188449|188451|191000|191004|191022|191024|216936|217052|217226|217388|217521|217680|217685|224797|224987|651635|703459|703460|703463|703464|703465|743191|743194|743199|743202|743203|743209|743210|743211|743212|743213|743215|743217|743218|743219|743220|743221|743222|743223|743224|743225|743226|743227|743228|743239|743240|743241|743242|1117298|1117304|1117305…	20050624	001Chemical|10X CHEM|1st Scientific|4C Pharma Scientific Inc|A2B Chem|AA BLOCKS|Aaron Chemicals LLC|AbaChemScene|abcr GmbH|ABI Chem|AbMole Bioscience|Accel Scientific|Acesobio|Achemtek|Acmec Biochemical|Acorn PharmaTech Product List|Activate Scientific|AK Scientific, Inc. (AKSCI)|AKos Consulting & Solutions|Alfa Chemistry|Amadis Chemical|Ambeed|Ambinter|AN PharmaTech|AppChem|Ark Pharm, Inc.|Ark P…	Chemical Vendors|Curation Efforts|Governmental Organizations|Journal Publishers|Legacy Depositors|NIH Initiatives|Research and Development|Subscription Services	C147908 - Hormone Therapy Agent > C547 - Hormone Antagonist > C2180 - Vasopressin Antagonist|D002317 - Cardiovascular Agents > D045283 - Natriuretic Agents|D045283 - Natriuretic Agents > D065092 - Antidiuretic Hormone Receptor Antagonists
Inactive	2200	N-benzyl-N-(4,5-dihydro-1H-imidazol-2-ylmethyl)aniline	antazoline; 91-75-8; Phenazoline; Antihistal; Antastan; Antasten; Antistine; Histostab; Imidamine; Azalone	C1CN=C(N1)CN(CC2=CC=CC=C2)C3=CC=CC=C3	Non_anthelmintic	Antazoline	265.35	C17H19N3	27.6	314	2.6	20	1	2	5	InChI=1S/C17H19N3/c1-3-7-15(8-4-1)13-20(14-17-18-11-12-19-17)16-9-5-2-6-10-16/h1-10H,11-14H2,(H,18,19)	C1CN=C(N1)CN(CC2=CC=CC=C2)C3=CC=CC=C3	REYFJDPCWQRWAA-UHFFFAOYSA-N	N-benzyl-N-(4,5-dihydro-1H-imidazol-2-ylmethyl)aniline	265.1578976	265.1578976	0	1	0	0	0	0	0	0	0	1052	13108	2822	Antazoline	Biological Test Results|Interactions and Pathways|Chemical and Physical Properties|Classification|Drug and Medication Information|Identification|Literature|Patents|Pharmacology and Biochemistry|Safety and Hazards|Toxicity|Use and Manufacturing|Associated Disorders and Diseases|Spectral Information|Biological Test Results: Active|Biological Test Results: Micromolar	16	357|410|411|444|445|446|447|448|450|451|526|530|584|585|587|588|589|590|591|592|593|594|595|596|597|603|605|607|662|875|880|881|883|884|885|886|887|889|891|892|893|894|899|900|901|902|912|914|915|923|924|925|926|927|938|995|1030|1195|1332|1379|1452|1454|1457|1458|1460|1463|1467|1468|1469|1471|1476|1477|1478|1479|1487|1490|1519|1688|1766|1768|1851|1865|1948|2062|2101|2107|2112|2147|2240|2241|2275|…	20050325	001Chemical|10X CHEM|1st Scientific|3WAY PHARM INC|A&J Pharmtech CO., LTD.|A2B Chem|AA BLOCKS|AAA Chemistry|Aaron Chemicals LLC|AbaChemScene|ABBLIS Chemicals|abcr GmbH|Abe Lab, University of Texas MD Anderson Cancer Center|ABI Chem|AbMole Bioscience|AbovChem LLC|Accel Scientific|Achemica|Achemtek|Acmec Biochemical|Activate Scientific|Adooq BioScience|AgroIntelBioScan.com|AHH Chemical co.,ltd|AiFC…	Chemical Vendors|Curation Efforts|Governmental Organizations|Journal Publishers|Legacy Depositors|NIH Initiatives|Research and Development|Subscription Services	C308 - Immunotherapeutic Agent > C29578 - Histamine-1 Receptor Antagonist|D018377 - Neurotransmitter Agents > D018494 - Histamine Agents > D006633 - Histamine Antagonists|D018926 - Anti-Allergic Agents|R - Respiratory system > R01 - Nasal preparations > R01A - Decongestants and other nasal preparations for topical use > R01AC - Antiallergic agents, excl. corticosteroids|R - Respiratory system > R…
Inactive	6918848	N-hydroxy-4-[[(2S)-3-methyl-2-phenylbutanoyl]amino]benzamide	AR-42; 935881-37-1; (S)-N-Hydroxy-4-(3-methyl-2-phenylbutanamido)benzamide; (S)-HDAC-42; OSU-HDAC42; HDAC-42; (S)-HDAC 42; AR 42; OSU-HDAC 42; E0GG29V0AQ	CC(C)[C@@H](C1=CC=CC=C1)C(=O)NC2=CC=C(C=C2)C(=O)NO	Non_anthelmintic	Ar-42	312.4	C18H20N2O3	78.4	397	2.8	23	3	3	5	InChI=1S/C18H20N2O3/c1-12(2)16(13-6-4-3-5-7-13)18(22)19-15-10-8-14(9-11-15)17(21)20-23/h3-12,16,23H,1-2H3,(H,19,22)(H,20,21)/t16-/m0/s1	CC(C)[C@@H](C1=CC=CC=C1)C(=O)NC2=CC=C(C=C2)C(=O)NO	LAMIXXKAWNLXOC-INIZCTEOSA-N	N-hydroxy-4-[[(2S)-3-methyl-2-phenylbutanoyl]amino]benzamide	312.1473925	312.1473925	0	1	0	1	1	0	0	0	0	68	1932	741	HDAC-42	Biological Test Results|Interactions and Pathways|Chemical and Physical Properties|Classification|Drug and Medication Information|Literature|Patents|Safety and Hazards|Use and Manufacturing|Associated Disorders and Diseases|Biological Test Results: Active|Biological Test Results: Micromolar	12	242794|248462|624476|624478|624479|651645|651646|651696|651712|651713|686947|686950|743244|743322|743323|743324|743344|743345|743346|743347|743364|743365|743366|1053194|1053195|1159510|1159511|1159512|1159513|1159530|1224824|1224825|1224857|1224859|1259252|1259253|1259255|1259256|1259325|1259357|1259358|1259359|1259360|1259361|1259362|1259374|1259389|1259398|1259399|1259416|1259421|1259423|129600…	20060728	001Chemical|10X CHEM|A&J Pharmtech CO., LTD.|A2B Chem|AA BLOCKS|Aaron Chemicals LLC|AbaChemScene|ABI Chem|AbMole Bioscience|Accel Scientific|Acesobio|Acmec Biochemical|Activate Scientific|Active Biopharma|Adooq BioScience|AiFChem, an XtalPi Company|AK Scientific, Inc. (AKSCI)|AKos Consulting & Solutions|Aladdin Scientific|Amadis Chemical|Ambeed|Ambinter|Angene Chemical|Anward|AOBIOUS INC|ApexBio …	Chemical Vendors|Curation Efforts|Governmental Organizations|Journal Publishers|Legacy Depositors|NIH Initiatives|Research and Development|Subscription Services	C471 - Enzyme Inhibitor > C129825 - Antineoplastic Enzyme Inhibitor|C274 - Antineoplastic Agent > C2189 - Signal Transduction Inhibitor > C129824 - Antineoplastic Protein Inhibitor|C471 - Enzyme Inhibitor > C1946 - Histone Deacetylase Inhibitor|C274 - Antineoplastic Agent > C163758 - Targeted Therapy Agent
Inactive	3345	N-phenyl-N-[1-(2-phenylethyl)piperidin-4-yl]propanamide	fentanyl; Phentanyl; Fentanil; Fentanest; Duragesic; 437-38-7; Fentanila; Fentanylum; Sublimase; Durogesic	CCC(=O)N(C1CCN(CC1)CCC2=CC=CC=C2)C3=CC=CC=C3	Non_anthelmintic	Fentanyl	336.5	C22H28N2O	23.6	391	4	25	0	2	6	InChI=1S/C22H28N2O/c1-2-22(25)24(20-11-7-4-8-12-20)21-14-17-23(18-15-21)16-13-19-9-5-3-6-10-19/h3-12,21H,2,13-18H2,1H3	CCC(=O)N(C1CCN(CC1)CCC2=CC=CC=C2)C3=CC=CC=C3	PJMPHNIQZUBGLI-UHFFFAOYSA-N	N-phenyl-N-[1-(2-phenylethyl)piperidin-4-yl]propanamide	336.2201635	336.2201635	0	1	0	0	0	0	0	0	0	53857	86133	19021	Fentanyl	Biological Test Results|Interactions and Pathways|Chemical and Physical Properties|Classification|Drug and Medication Information|Identification|Literature|Patents|Pharmacology and Biochemistry|Safety and Hazards|Toxicity|Use and Manufacturing|Associated Disorders and Diseases|Spectral Information|Biological Test Results: Active|Biological Test Results: Micromolar|Biological Test Results: Nanomol…	17	1195|1471|1490|1688|1766|1768|2063|2528|2546|2551|2662|7783|8002|23709|25826|26362|26789|28233|28235|28236|29337|29423|29925|56292|73902|76095|78840|95209|113103|114189|127629|127630|128340|129027|129029|129034|129194|131732|131734|132687|134893|137451|138330|138856|147859|147962|148078|148708|148995|149047|149117|149185|149261|149667|149771|149784|150088|150260|150261|150396|150397|150408|150412…	20050325	AAA Chemistry|AbaChemScene|ABI Chem|Acorn PharmaTech Product List|AHH Chemical co.,ltd|AKos Consulting & Solutions|Alsachim|Ambinter|AN PharmaTech|ApexBio Technology|Aurora Fine Chemicals LLC|BenchChem|BIDD|BindingDB|BioCrick|BioCyc|Biosynth|CCSbase|ChEBI|ChemBank|Chembase.cn|ChEMBL|ChemDB|ChemIDplus|Chemieliva Pharmaceutical Co., Ltd|Cheminformatics Friedrich-Schiller-University Jena|ChemMol|Che…	Chemical Vendors|Curation Efforts|Governmental Organizations|Journal Publishers|Legacy Depositors|NIH Initiatives|Research and Development|Subscription Services	C78272 - Agent Affecting Nervous System > C67413 - Opioid Receptor Agonist|D002491 - Central Nervous System Agents > D000700 - Analgesics|D002491 - Central Nervous System Agents > D002492 - Central Nervous System Depressants > D000777 - Anesthetics|D002491 - Central Nervous System Agents > D002492 - Central Nervous System Depressants > D009294 - Narcotics|D018373 - Peripheral Nervous System Agent…
Inactive	60838	[(19S)-10,19-diethyl-19-hydroxy-14,18-dioxo-17-oxa-3,13-diazapentacyclo[11.8.0.02,11.04,9.015,20]henicosa-1(21),2,4(9),5,7,10,15(20)-heptaen-7-yl] 4-piperidin-1-ylpiperidine-1-carboxylate	irinotecan; 97682-44-5; (+)-Irinotecan; Irinophore C; Irinotecanum; Biotecan; Irinotecan lactone; Irinotecan mylan; HSDB 7607; NSC-728073	CCC1=C2CN3C(=CC4=C(C3=O)COC(=O)[C@@]4(CC)O)C2=NC5=C1C=C(C=C5)OC(=O)N6CCC(CC6)N7CCCCC7	Non_anthelmintic	Irinotecan	586.7	C33H38N4O6	113	1200	3	43	1	8	5	InChI=1S/C33H38N4O6/c1-3-22-23-16-21(43-32(40)36-14-10-20(11-15-36)35-12-6-5-7-13-35)8-9-27(23)34-29-24(22)18-37-28(29)17-26-25(30(37)38)19-42-31(39)33(26,41)4-2/h8-9,16-17,20,41H,3-7,10-15,18-19H2,1-2H3/t33-/m0/s1	CCC1=C2CN3C(=CC4=C(C3=O)COC(=O)[C@@]4(CC)O)C2=NC5=C1C=C(C=C5)OC(=O)N6CCC(CC6)N7CCCCC7	UWKQSNNFCGGAFS-XIFFEERXSA-N	[(19S)-10,19-diethyl-19-hydroxy-14,18-dioxo-17-oxa-3,13-diazapentacyclo[11.8.0.02,11.04,9.015,20]henicosa-1(21),2,4(9),5,7,10,15(20)-heptaen-7-yl] 4-piperidin-1-ylpiperidine-1-carboxylate	586.2791349	586.2791349	0	1	0	1	1	0	0	0	0	27034	55714	16718	Irinotecan	Biological Test Results|Interactions and Pathways|Chemical and Physical Properties|Classification|Drug and Medication Information|Identification|Literature|Patents|Pharmacology and Biochemistry|Safety and Hazards|Toxicity|Use and Manufacturing|Associated Disorders and Diseases|Spectral Information|Taxonomy|Biological Test Results: Active|Biological Test Results: Micromolar|Biological Test Results…	18	1|3|5|7|9|13|15|19|21|23|25|29|31|33|35|37|39|41|43|45|47|49|53|55|59|65|67|71|73|77|79|81|83|85|89|91|93|95|97|99|101|103|105|107|109|113|119|129|131|133|137|139|141|143|145|1811|46871|48315|48320|48321|56562|56880|81704|100463|103243|110083|110084|110085|110096|110797|114264|115120|115745|115747|120408|120410|120412|120899|121350|121407|121410|121411|121413|121416|121417|121420|131159|133755|16…	20050624	001Chemical|10X CHEM|3WAY PHARM INC|A2B Chem|AA BLOCKS|AAA Chemistry|Aaron Chemicals LLC|AbaChemScene|ABBLIS Chemicals|abcr GmbH|ABI Chem|AbMole Bioscience|AbovChem LLC|Accel Scientific|Accela ChemBio Inc.|Aceschem Inc|Achemo Scientific Limited|Achemtek|Acmec Biochemical|Acorn PharmaTech Product List|Activate Scientific|Active Biopharma|Adooq BioScience|AEchem Scientific Corp., USA|AHH Chemical c…	Chemical Vendors|Curation Efforts|Governmental Organizations|Journal Publishers|Legacy Depositors|NIH Initiatives|Research and Development|Subscription Services	D000970 - Antineoplastic Agents > D059003 - Topoisomerase Inhibitors > D059004 - Topoisomerase I Inhibitors|D004791 - Enzyme Inhibitors|L - Antineoplastic and immunomodulating agents > L01 - Antineoplastic agents > L01C - Plant alkaloids and other natural products > L01CE - Topoisomerase 1 (top1) inhibitors
Inactive	53232	[(1S,3R,7S,8S,8aR)-8-[2-[(2R,4R)-4-hydroxy-6-oxooxan-2-yl]ethyl]-3,7-dimethyl-1,2,3,7,8,8a-hexahydronaphthalen-1-yl] (2S)-2-methylbutanoate	lovastatin; 75330-75-5; mevinolin; Monacolin K; Mevacor; Altoprev; Mevlor; Sivlor; Altocor; MK-803	CC[C@H](C)C(=O)O[C@H]1C[C@H](C=C2[C@H]1[C@H]([C@H](C=C2)C)CC[C@@H]3C[C@H](CC(=O)O3)O)C	Non_anthelmintic	Lovastatin	404.5	C24H36O5	72.8	666	4.3	29	1	5	7	InChI=1S/C24H36O5/c1-5-15(3)24(27)29-21-11-14(2)10-17-7-6-16(4)20(23(17)21)9-8-19-12-18(25)13-22(26)28-19/h6-7,10,14-16,18-21,23,25H,5,8-9,11-13H2,1-4H3/t14-,15-,16-,18+,19+,20-,21-,23-/m0/s1	CC[C@H](C)C(=O)O[C@H]1C[C@H](C=C2[C@H]1[C@H]([C@H](C=C2)C)CC[C@@H]3C[C@H](CC(=O)O3)O)C	PCZOHLXUXFIOCF-BXMDZJJMSA-N	[(1S,3R,7S,8S,8aR)-8-[2-[(2R,4R)-4-hydroxy-6-oxooxan-2-yl]ethyl]-3,7-dimethyl-1,2,3,7,8,8a-hexahydronaphthalen-1-yl] (2S)-2-methylbutanoate	404.2562742	404.2562742	0	1	0	8	8	0	0	0	0	6943	133412	25958	Lovastatin	Biological Test Results|Interactions and Pathways|Chemical and Physical Properties|Classification|Drug and Medication Information|Identification|Literature|Patents|Pharmacology and Biochemistry|Safety and Hazards|Toxicity|Use and Manufacturing|Associated Disorders and Diseases|Spectral Information|Taxonomy|Biological Test Results: Active|Biological Test Results: Micromolar|Biological Test Results…	18	1|3|5|7|9|11|13|15|17|19|21|23|25|27|29|31|33|35|37|39|41|43|45|47|49|51|53|55|57|59|61|63|65|67|69|71|73|75|77|79|81|83|85|89|91|93|95|97|99|101|103|105|107|109|113|115|119|121|123|125|129|131|133|135|137|139|141|143|145|357|361|364|368|371|373|374|375|377|411|421|422|425|426|427|429|430|431|432|433|434|435|436|438|440|441|444|445|446|449|450|453|454|455|456|457|460|483|485|487|488|501|518|521|5…	20050624	10X CHEM|A&J Pharmtech CO., LTD.|A2B Chem|AA BLOCKS|Aaron Chemicals LLC|AbaChemScene|abcr GmbH|Abe Lab, University of Texas MD Anderson Cancer Center|ABI Chem|AbMole Bioscience|AbovChem LLC|Accel Scientific|Achemtek|Acmec Biochemical|Acorn PharmaTech Product List|ACT Chemical|Activate Scientific|AgroIntelBioScan.com|AiFChem, an XtalPi Company|AK Scientific, Inc. (AKSCI)|AKos Consulting & Solution…	Chemical Vendors|Curation Efforts|Governmental Organizations|Journal Publishers|Legacy Depositors|NIH Initiatives|Research and Development|Subscription Services	C - Cardiovascular system > C10 - Lipid modifying agents > C10A - Lipid modifying agents, plain > C10AA - Hmg coa reductase inhibitors|C471 - Enzyme Inhibitor > C1655 - HMG-CoA Reductase Inhibitor|C78276 - Agent Affecting Digestive System or Metabolism > C29703 - Antilipidemic Agent|D004791 - Enzyme Inhibitors > D019161 - Hydroxymethylglutaryl-CoA Reductase Inhibitors|D009676 - Noxae > D000963 - …
Inactive	5491960	[(7-nitro-2,3-dioxo-1,4-dihydroquinoxalin-5-yl)methylamino]methylphosphonic acid	Becampanel; 188696-80-2; AMP-397; X3D0O800AJ; DTXSID50172241; ((7-Nitro-2,3-dioxo-1,2,3,4-tetrahydroquinoxalin-5-yl)methylamino)methylphosphonic acid; becampanelum; RefChem:116854; DTXCID0094732; AMP397	C1=C(C=C2C(=C1CNCP(=O)(O)O)NC(=O)C(=O)N2)[N+](=O)[O-]	Non_anthelmintic	Becampanel	330.19	C10H11N4O7P	174	530	-4.4	22	5	8	4	InChI=1S/C10H11N4O7P/c15-9-10(16)13-8-5(3-11-4-22(19,20)21)1-6(14(17)18)2-7(8)12-9/h1-2,11H,3-4H2,(H,12,15)(H,13,16)(H2,19,20,21)	C1=C(C=C2C(=C1CNCP(=O)(O)O)NC(=O)C(=O)N2)[N+](=O)[O-]	ABFMMCZFKUIJGQ-UHFFFAOYSA-N	[(7-nitro-2,3-dioxo-1,4-dihydroquinoxalin-5-yl)methylamino]methylphosphonic acid	330.0365357	330.0365357	0	1	0	0	0	0	0	0	0	3	191	52	((7-nitro-2,3-dioxo-1,4-dihydroquinoxalin-5-yl)methylamino)methylphosphonic acid	Biological Test Results|Interactions and Pathways|Classification|Literature|Patents|Associated Disorders and Diseases|Biological Test Results: Active|Biological Test Results: Micromolar	8	31578|113160|143064|496834|496835|496836|496837|496849|496850|496879	20050809	A2B Chem|AbaChemScene|ABI Chem|AKos Consulting & Solutions|Amadis Chemical|BenchChem|Biorbyt|Biosynth|BLD Pharm|BOC Sciences|ChEMBL|ChemIDplus|Chemieliva Pharmaceutical Co., Ltd|ChemSpider|ChemTik|Collaborative Drug Discovery, Inc.|CymitQuimica|DC Chemicals|DiscoveryGate|Egon Willighagen, Department of Bioinformatics - BiGCaT, Maastricht University|EPA DSSTox|EvitaChem|FDA Global Substance Regist…	Chemical Vendors|Curation Efforts|Governmental Organizations|Journal Publishers|Legacy Depositors|Research and Development|Subscription Services	C78272 - Agent Affecting Nervous System > C47795 - CNS Stimulant
Inactive	443958	[2-[(1S,2S,4R,8S,9S,11S,12R,13S)-12-fluoro-11-hydroxy-9,13-dimethyl-16-oxospiro[5,7-dioxapentacyclo[10.8.0.02,9.04,8.013,18]icosa-14,17-diene-6,1'-cyclopentane]-8-yl]-2-oxoethyl] acetate	amcinonide; 51022-69-6; Cyclocort; Amcinonidum; Visderm; amcinonida; CL-34699; Triamcinolonacetatcyclopentanonid; CL 34699; DTXSID6045905	CC(=O)OCC(=O)[C@@]12[C@@H](C[C@@H]3[C@@]1(C[C@@H]([C@]4([C@H]3CCC5=CC(=O)C=C[C@@]54C)F)O)C)OC6(O2)CCCC6	Non_anthelmintic	Amcinonide	502.6	C28H35FO7	99.1	1090	3.6	36	1	8	4	InChI=1S/C28H35FO7/c1-16(30)34-15-22(33)28-23(35-26(36-28)9-4-5-10-26)13-20-19-7-6-17-12-18(31)8-11-24(17,2)27(19,29)21(32)14-25(20,28)3/h8,11-12,19-21,23,32H,4-7,9-10,13-15H2,1-3H3/t19-,20-,21-,23+,24-,25-,27-,28+/m0/s1	CC(=O)OCC(=O)[C@@]12[C@@H](C[C@@H]3[C@@]1(C[C@@H]([C@]4([C@H]3CCC5=CC(=O)C=C[C@@]54C)F)O)C)OC6(O2)CCCC6	ILKJAFIWWBXGDU-MOGDOJJUSA-N	[2-[(1S,2S,4R,8S,9S,11S,12R,13S)-12-fluoro-11-hydroxy-9,13-dimethyl-16-oxospiro[5,7-dioxapentacyclo[10.8.0.02,9.04,8.013,18]icosa-14,17-diene-6,1'-cyclopentane]-8-yl]-2-oxoethyl] acetate	502.2366816	502.2366816	0	1	0	8	8	0	0	0	0	202	21731	4634	amcinonide	Biological Test Results|Interactions and Pathways|Chemical and Physical Properties|Classification|Drug and Medication Information|Literature|Patents|Pharmacology and Biochemistry|Safety and Hazards|Toxicity|Use and Manufacturing|Associated Disorders and Diseases|Spectral Information|Biological Test Results: Active|Biological Test Results: Micromolar	15	357|361|364|368|371|373|374|375|411|422|425|429|430|431|432|436|438|440|441|444|446|449|450|453|454|455|456|457|460|461|483|485|487|488|501|518|521|522|524|525|527|528|529|538|539|552|555|556|559|560|561|565|567|568|570|571|572|573|574|575|576|577|580|581|583|587|588|589|590|591|592|593|594|597|598|601|602|604|606|609|614|615|618|620|622|623|624|625|626|628|629|630|631|633|639|641|645|648|680|684…	20050624	001Chemical|10X CHEM|3WAY PHARM INC|A2B Chem|AA BLOCKS|Aaron Chemicals LLC|AbaChemScene|Abe Lab, University of Texas MD Anderson Cancer Center|ABI Chem|AbovChem LLC|Accel Scientific|Achemtek|AK Scientific, Inc. (AKSCI)|AKos Consulting & Solutions|Alfa Chemistry|Amadis Chemical|Apexmol|AppChem|Aurora Fine Chemicals LLC|AvaChem Scientific|BenchChem|Biorbyt|BOC Sciences|Broad Institute|CATO Research…	Chemical Vendors|Curation Efforts|Governmental Organizations|Journal Publishers|Legacy Depositors|NIH Initiatives|Research and Development|Subscription Services	C147908 - Hormone Therapy Agent > C548 - Therapeutic Hormone > C1636 - Therapeutic Steroid Hormone|C308 - Immunotherapeutic Agent > C574 - Immunosuppressant > C211 - Therapeutic Corticosteroid|D - Dermatologicals > D07 - Corticosteroids, dermatological preparations > D07A - Corticosteroids, plain > D07AC - Corticosteroids, potent (group iii)|D006730 - Hormones, Hormone Substitutes, and Hormone An…
Inactive	60169	bis[3-[6,7,8-trimethoxy-2-methyl-1-[(3,4,5-trimethoxyphenyl)methyl]-3,4-dihydro-1H-isoquinolin-2-ium-2-yl]propyl] butanedioate	Doxacurium; Doxacurium ion; Doxacurium cation; bis[3-[6,7,8-trimethoxy-2-methyl-1-[(3,4,5-trimethoxyphenyl)methyl]-3,4-dihydro-1H-isoquinolin-2-ium-2-yl]propyl] butanedioate; DTXSID401019852; P40015Y3WW; bis(3-(6,7,8-trimethoxy-2-methyl-1-((3,4,5-trimethoxyphenyl)methyl)-3,4-dihydro-1H-isoquinolin-2-ium-2-yl)propyl) butanedioate; 7560511IZ6; RefChem:590412; CHEBI:4706	C[N+]1(CCC2=CC(=C(C(=C2C1CC3=CC(=C(C(=C3)OC)OC)OC)OC)OC)OC)CCCOC(=O)CCC(=O)OCCC[N+]4(CCC5=CC(=C(C(=C5C4CC6=CC(=C(C(=C6)OC)OC)OC)OC)OC)OC)C	Non_anthelmintic	Doxacurium	1035.2	C56H78N2O16+2	163	1540	7.4	74	0	16	29	InChI=1S/C56H78N2O16/c1-57(23-19-37-33-45(65-7)53(69-11)55(71-13)49(37)39(57)27-35-29-41(61-3)51(67-9)42(30-35)62-4)21-15-25-73-47(59)17-18-48(60)74-26-16-22-58(2)24-20-38-34-46(66-8)54(70-12)56(72-14)50(38)40(58)28-36-31-43(63-5)52(68-10)44(32-36)64-6/h29-34,39-40H,15-28H2,1-14H3/q+2	C[N+]1(CCC2=CC(=C(C(=C2C1CC3=CC(=C(C(=C3)OC)OC)OC)OC)OC)OC)CCCOC(=O)CCC(=O)OCCC[N+]4(CCC5=CC(=C(C(=C5C4CC6=CC(=C(C(=C6)OC)OC)OC)OC)OC)OC)C	GBLRQXKSCRCLBZ-UHFFFAOYSA-N	bis[3-[6,7,8-trimethoxy-2-methyl-1-[(3,4,5-trimethoxyphenyl)methyl]-3,4-dihydro-1H-isoquinolin-2-ium-2-yl]propyl] butanedioate	1034.535134	1034.535134	2	1	0	4	0	4	0	0	0	82	6	3	doxacurium	Biological Test Results|Interactions and Pathways|Chemical and Physical Properties|Classification|Drug and Medication Information|Literature|Patents|Pharmacology and Biochemistry|Toxicity|Associated Disorders and Diseases|Biological Test Results: Active	11	2062|540209|540210|540211|540212|540213|625279|625280|625281|625282|625283|625284|625285|625286|625287|625288|625289|625290|625291|625292	20050624	3WAY PHARM INC|A2B Chem|AA BLOCKS|AbaChemScene|ABI Chem|AKos Consulting & Solutions|AN PharmaTech|BenchChem|Biorbyt|Chembase.cn|ChEMBL|ChemDB|ChemIDplus|Chemieliva Pharmaceutical Co., Ltd|ChemMol|ChemSpider|Collaborative Drug Discovery, Inc.|Cooke Chemical Co., Ltd|DiscoveryGate|DrugBank|DrugCentral|Egon Willighagen, Department of Bioinformatics - BiGCaT, Maastricht University|Enamine|EvitaChem|G…	Chemical Vendors|Curation Efforts|Governmental Organizations|Journal Publishers|Legacy Depositors|Research and Development|Subscription Services	D018373 - Peripheral Nervous System Agents > D009465 - Neuromuscular Agents > D009466 - Neuromuscular Blocking Agents
Inactive	313	chlorane	hydrochloric acid; hydrogen chloride; 7647-01-0; Muriatic acid; chlorane; Chlorohydric acid; Anhydrous hydrochloric acid; Acide chlorhydrique; Chlorwasserstoff; Muriaticum acidum	Cl	Non_anthelmintic	Hydrochloric Acid	36.46	ClH	0	0	0.8	1	1	0	0	InChI=1S/ClH/h1H	Cl	VEXZGXHMUGYJMC-UHFFFAOYSA-N	chlorane	35.9766777	35.9766777	0	1	0	0	0	0	0	0	0	169535	1739733	945685	Hydrochloric Acid	Biological Test Results|Interactions and Pathways|Chemical and Physical Properties|Classification|Drug and Medication Information|Food Additives and Ingredients|Identification|Literature|Patents|Pharmacology and Biochemistry|Safety and Hazards|Toxicity|Use and Manufacturing|Associated Disorders and Diseases|Spectral Information|Taxonomy|Biological Test Results: Active|Biological Test Results: Mic…	18	248|330|1189|1208|238317|238327|238328|238513|238515|238542|238544|238546|238607|238687|238688|238715|238853|238896|265737|552127|552128|552129|552130|552131|730518|730519|730874|730875|1087574|1087576|1087578|1087580|1087581|1087583|1087585|1087587|1087589|1087591|1087593|1087595|1087597|1087598|1087601|1087603|1249576|1249577|1249578|1249579|1249580|1249581|1259370|1259408|1262263|1262264|12622…	20040916	001Chemical|10X CHEM|1st Scientific|3A SpeedChemical Inc|3WAY PHARM INC|4C Pharma Scientific Inc|A1 BioChem Labs|A2B Chem|A2Z Chemical|AA BLOCKS|AAA Chemistry|Aaron Chemicals LLC|AAT Bioquest|AbaChemScene|ABBLIS Chemicals|abcr GmbH|Abe Lab, University of Texas MD Anderson Cancer Center|ABI Chem|AbMole Bioscience|AbovChem LLC|Acadechem|ACBlock-Lab|Accel Scientific|Accela ChemBio Inc.|Ace Therapeut…	Chemical Vendors|Curation Efforts|Governmental Organizations|Journal Publishers|Legacy Depositors|NIH Initiatives|Research and Development|Subscription Services	A - Alimentary tract and metabolism > A09 - Digestives, incl. enzymes > A09A - Digestives, incl. enzymes > A09AB - Acid preparations|B - Blood and blood forming organs > B05 - Blood substitutes and perfusion solutions > B05X - I.v. solution additives > B05XA - Electrolyte solutions
Inactive	11643509	methyl (1S,2R,3S,4R,5R,6S,8R,11R,12R,15S,16S,22R,23R,24S)-3,4,23,24-tetraacetyloxy-22-(1-acetyloxyethyl)-11-hydroxy-2,5,15-trimethyl-9-methylidene-19-oxo-7,20-dioxahexacyclo[13.9.0.02,12.05,11.06,8.016,22]tetracos-17-ene-6-carboxylate	Correolide; methyl (1S,2R,3S,4R,5R,6S,8R,11R,12R,15S,16S,22R,23R,24S)-3,4,23,24-tetraacetyloxy-22-(1-acetyloxyethyl)-11-hydroxy-2,5,15-trimethyl-9-methylidene-19-oxo-7,20-dioxahexacyclo(13.9.0.02,12.05,11.06,8.016,22)tetracos-17-ene-6-carboxylate; methyl (1S,2R,3S,4R,5R,6S,8R,11R,12R,15S,16S,22R,23R,24S)-3,4,23,24-tetraacetyloxy-22-(1-acetyloxyethyl)-11-hydroxy-2,5,15-trimethyl-9-methylidene-19-o…	CC([C@]12COC(=O)C=C[C@H]1[C@@]3(CC[C@@H]4[C@@]([C@H]3[C@@H]([C@@H]2OC(=O)C)OC(=O)C)([C@@H]([C@@H]([C@@]5([C@]4(CC(=C)[C@@H]6[C@]5(O6)C(=O)OC)O)C)OC(=O)C)OC(=O)C)C)C)OC(=O)C	Non_anthelmintic	Correolide	788.8	C40H52O16	217	1800	2.4	56	1	16	13	InChI=1S/C40H52O16/c1-18-16-39(48)26-14-15-35(8)25-12-13-27(46)50-17-38(25,19(2)51-20(3)41)31(53-22(5)43)28(52-21(4)42)29(35)36(26,9)32(54-23(6)44)33(55-24(7)45)37(39,10)40(30(18)56-40)34(47)49-11/h12-13,19,25-26,28-33,48H,1,14-17H2,2-11H3/t19?,25-,26+,28-,29-,30+,31-,32+,33-,35-,36-,37+,38+,39+,40-/m0/s1	CC([C@]12COC(=O)C=C[C@H]1[C@@]3(CC[C@@H]4[C@@]([C@H]3[C@@H]([C@@H]2OC(=O)C)OC(=O)C)([C@@H]([C@@H]([C@@]5([C@]4(CC(=C)[C@@H]6[C@]5(O6)C(=O)OC)O)C)OC(=O)C)OC(=O)C)C)C)OC(=O)C	VKDXHXWBOARFPD-IHWRNOMOSA-N	methyl (1S,2R,3S,4R,5R,6S,8R,11R,12R,15S,16S,22R,23R,24S)-3,4,23,24-tetraacetyloxy-22-(1-acetyloxyethyl)-11-hydroxy-2,5,15-trimethyl-9-methylidene-19-oxo-7,20-dioxahexacyclo[13.9.0.02,12.05,11.06,8.016,22]tetracos-17-ene-6-carboxylate	788.3255356	788.3255356	0	1	0	15	14	1	0	0	0	26	175	42	correolide	Biological Test Results|Interactions and Pathways|Classification|Literature|Patents|Pharmacology and Biochemistry|Taxonomy|Biological Test Results: Active	8	1346697	20061026	BenchChem|ChEBI|DiscoveryGate|Egon Willighagen, Department of Bioinformatics - BiGCaT, Maastricht University|Google Patents|IUPHAR/BPS Guide to PHARMACOLOGY|KEGG|MolGenie|Probes & Drugs portal|PubChem Reference Collection|Therapeutic Target Database (TTD)|Wikidata	Chemical Vendors|Curation Efforts|Governmental Organizations|Legacy Depositors|Research and Development|Subscription Services	D002317 - Cardiovascular Agents > D026902 - Potassium Channel Blockers|D049990 - Membrane Transport Modulators
Inactive	46902081	propan-2-yl 5-[[(2R)-1-[4-[(1S)-1-hydroxyhexyl]phenyl]-5-oxopyrrolidin-2-yl]methoxymethyl]thiophene-2-carboxylate	SIMENEPAG ISOPROPYL; Simenepag isopropyl [USAN]; 910562-13-9; AGN-210669; UNII-8908HU0G4K; 8908HU0G4K; AGN 210669; Simenepag isopropyl (USAN); SIMENEPAG ISOPROPYL [WHO-DD]; 2-Thiophenecarboxylic acid, 5-((((2R)-1-(4-((1S)-1-hydroxyhexyl)phenyl)-5-oxo-2-pyrrolidinyl)methoxy)methyl)-, 1-methylethyl ester	CCCCC[C@@H](C1=CC=C(C=C1)N2[C@H](CCC2=O)COCC3=CC=C(S3)C(=O)OC(C)C)O	Non_anthelmintic	Simenepag Isopropyl	473.6	C26H35NO5S	104	622	4.9	33	1	6	13	InChI=1S/C26H35NO5S/c1-4-5-6-7-23(28)19-8-10-20(11-9-19)27-21(12-15-25(27)29)16-31-17-22-13-14-24(33-22)26(30)32-18(2)3/h8-11,13-14,18,21,23,28H,4-7,12,15-17H2,1-3H3/t21-,23+/m1/s1	CCCCC[C@@H](C1=CC=C(C=C1)N2[C@H](CCC2=O)COCC3=CC=C(S3)C(=O)OC(C)C)O	MSIIJNOQQWRTFC-GGAORHGYSA-N	propan-2-yl 5-[[(2R)-1-[4-[(1S)-1-hydroxyhexyl]phenyl]-5-oxopyrrolidin-2-yl]methoxymethyl]thiophene-2-carboxylate	473.2235944	473.2235944	0	1	0	2	2	0	0	0	0	2	78	15		Interactions and Pathways|Chemical and Physical Properties|Classification|Drug and Medication Information|Literature|Patents|Associated Disorders and Diseases	7		20101004	AKos Consulting & Solutions|Biorbyt|ChEMBL|ChemIDplus|DiscoveryGate|DrugBank|Egon Willighagen, Department of Bioinformatics - BiGCaT, Maastricht University|FDA Global Substance Registration System (GSRS)|Google Patents|IBM|InvivoChem|KEGG|Mcule|MolGenie|Molport|NORMAN Suspect List Exchange|PATENTSCOPE (WIPO)|Probes & Drugs portal|PubChem Reference Collection|RR Scientific|SCRIPDB|Starshine Chemic…	Chemical Vendors|Curation Efforts|Governmental Organizations|Journal Publishers|Legacy Depositors|Research and Development|Subscription Services	C78283 - Agent Affecting Organs of Special Senses > C29705 - Anti-glaucoma Agent
Active	6443029	(10Z,12E,16Z)-6'-ethyl-9-hydroxy-10-(hydroxymethyl)-7-methoxy-5',6,14,16-tetramethylspiro[2,20-dioxatricyclo[17.3.1.04,9]tricosa-5,10,12,16-tetraene-21,2'-oxane]-3-one	Milbemycin beta2; (10Z,12E,16Z)-6'-ethyl-9-hydroxy-10-(hydroxymethyl)-7-methoxy-5',6,14,16-tetramethylspiro[2,20-dioxatricyclo[17.3.1.04,9]tricosa-5,10,12,16-tetraene-21,2'-oxane]-3-one; (10Z,12E,16Z)-6'-ethyl-9-hydroxy-10-(hydroxymethyl)-7-methoxy-5',6,14,16-tetramethylspiro(2,20-dioxatricyclo(17.3.1.04,9)tricosa-5,10,12,16-tetraene-21,2'-oxane)-3-one; RefChem:158878; 56198-38-0; CHEBI:231044; M…	CCC1C(CCC2(O1)CC3CC(O2)C/C=C(\CC(/C=C/C=C(\C4(CC(C(=CC4C(=O)O3)C)OC)O)/CO)C)/C)C	Known_anthelmintic	Milbemycin beta2	558.7	C33H50O7	94.5	1030	4.7	40	2	7	3	InChI=1S/C33H50O7/c1-7-29-23(4)13-14-32(40-29)18-27-17-26(39-32)12-11-22(3)15-21(2)9-8-10-25(20-34)33(36)19-30(37-6)24(5)16-28(33)31(35)38-27/h8-11,16,21,23,26-30,34,36H,7,12-15,17-20H2,1-6H3/b9-8+,22-11-,25-10-	CCC1C(CCC2(O1)CC3CC(O2)C/C=C(\CC(/C=C/C=C(\C4(CC(C(=CC4C(=O)O3)C)OC)O)/CO)C)/C)C	PGFGQERXTDRVHO-SVHMSXJUSA-N	(10Z,12E,16Z)-6'-ethyl-9-hydroxy-10-(hydroxymethyl)-7-methoxy-5',6,14,16-tetramethylspiro[2,20-dioxatricyclo[17.3.1.04,9]tricosa-5,10,12,16-tetraene-21,2'-oxane]-3-one	558.3556539	558.3556539	0	1	0	9	0	9	3	3	0	954	6	5	moxidectin	Classification|Literature|Patents|Pharmacology and Biochemistry|Taxonomy	5		20060428	BenchChem|ChEBI|ChemIDplus|ChemSpider|Google Patents|J&H Chemical Co.,ltd|MolGenie|NextBio|PubChem Reference Collection|RR Scientific|THE BioTek|ToxPlanet	Chemical Vendors|Curation Efforts|Governmental Organizations|Legacy Depositors|Research and Development|Subscription Services	D000890 - Anti-Infective Agents > D000977 - Antiparasitic Agents > D000871 - Anthelmintics|D010575 - Pesticides > D007306 - Insecticides|D016573 - Agrochemicals
Active	9832912	(1R,4S,4'E,5'S,6R,6'S,8R,10E,13R,14E,16E,20R,21R,24S)-21,24-dihydroxy-4'-methoxyimino-5',11,13,22-tetramethyl-6'-[(E)-4-methylpent-2-en-2-yl]spiro[3,7,19-trioxatetracyclo[15.6.1.14,8.020,24]pentacosa-10,14,16,22-tetraene-6,2'-oxane]-2-one	Moxidectin; 113507-06-5; ProHeart 6; Moxidectina; Moxidectine; Moxidectinum; Cydectin; NGU5H31YO9; CL 301,423; NSC-760424	CO/N=C1\C[C@]2(C[C@@H]3C[C@@H](C/C=C(\C)C[C@@H](C)/C=C/C=C4\CO[C@@H]5[C@H](O)C(C)=C[C@@H](C(=O)O3)[C@]45O)O2)O[C@H](/C(C)=C/C(C)C)[C@H]1C	Known_anthelmintic	Moxidectin	639.8	C37H53NO8	116	1340	4.3	46	2	9	3	InChI=1S/C37H53NO8/c1-21(2)14-25(6)33-26(7)31(38-42-8)19-36(46-33)18-29-17-28(45-36)13-12-23(4)15-22(3)10-9-11-27-20-43-34-32(39)24(5)16-30(35(40)44-29)37(27,34)41/h9-12,14,16,21-22,26,28-30,32-34,39,41H,13,15,17-20H2,1-8H3/b10-9+,23-12+,25-14+,27-11+,38-31+/t22-,26-,28+,29-,30-,32+,33+,34+,36-,37+/m0/s1	C[C@@H]\1C/C(=C/C[C@@H]2C[C@@H](C[C@@]3(O2)C/C(=N\OC)/[C@@H]([C@H](O3)/C(=C/C(C)C)/C)C)OC(=O)[C@@H]4C=C([C@H]([C@@H]5[C@]4(/C(=C/C=C1)/CO5)O)O)C)/C	YZBLFMPOMVTDJY-LSGXYNIPSA-N	(1R,4S,4'E,5'S,6R,6'S,8R,10E,13R,14E,16E,20R,21R,24S)-21,24-dihydroxy-4'-methoxyimino-5',11,13,22-tetramethyl-6'-[(E)-4-methylpent-2-en-2-yl]spiro[3,7,19-trioxatetracyclo[15.6.1.14,8.020,24]pentacosa-10,14,16,22-tetraene-6,2'-oxane]-2-one	639.3771177	639.3771177	0	1	0	10	10	0	5	5	0	1604	518	173	moxidectin	Biological Test Results|Interactions and Pathways|Chemical and Physical Properties|Classification|Drug and Medication Information|Food Additives and Ingredients|Literature|Patents|Pharmacology and Biochemistry|Safety and Hazards|Toxicity|Use and Manufacturing|Associated Disorders and Diseases|Spectral Information	14	1259397|1259398|1259423|1409598|1409605|1508626|1640020|1645758|1749710|1749711|1951258|1951259|1951260|1951261|2083413	20061025	A2B Chem|AbaChemScene|abcr GmbH|Abe Lab, University of Texas MD Anderson Cancer Center|AbMole Bioscience|AbovChem LLC|Accel Scientific|Ace Therapeutics|Achemtek|Acmec Biochemical|Acorn PharmaTech Product List|AK Scientific, Inc. (AKSCI)|AKos Consulting & Solutions|Aladdin Scientific|Alfa Chemistry|Amadis Chemical|Aribo Reagent|Assembly Blocks Pvt. Ltd.|Aurora Fine Chemicals LLC|BenchChem|Biosynth…	Chemical Vendors|Curation Efforts|Governmental Organizations|Journal Publishers|Legacy Depositors|Research and Development|Subscription Services	C254 - Anti-Infective Agent > C276 - Antiparasitic Agent|D000890 - Anti-Infective Agents > D000977 - Antiparasitic Agents > D000871 - Anthelmintics|D010575 - Pesticides > D007306 - Insecticides|D016573 - Agrochemicals|P - Antiparasitic products, insecticides and repellents > P02 - Anthelmintics > P02C - Antinematodal agents
Active	9571036	(1R,4S,4'E,5'S,6R,8R,10E,13R,14E,16E,20R,21R,24S)-21,24-dihydroxy-4'-methoxyimino-5',11,13,22-tetramethyl-6'-[(E)-4-methylpent-2-en-2-yl]spiro[3,7,19-trioxatetracyclo[15.6.1.14,8.020,24]pentacosa-10,14,16,22-tetraene-6,2'-oxane]-2-one	(1R,4S,4'E,5'S,6R,8R,10E,13R,14E,16E,20R,21R,24S)-21,24-dihydroxy-4'-methoxyimino-5',11,13,22-tetramethyl-6'-[(E)-4-methylpent-2-en-2-yl]spiro[3,7,19-trioxatetracyclo[15.6.1.14,8.020,24]pentacosa-10,14,16,22-tetraene-6,2'-oxane]-2-one; 5-hydroxymilbemycin beta7; SCHEMBL12554967; AKOS015895074	C[C@@H]\1C/C(=C/C[C@@H]2C[C@@H](C[C@@]3(O2)C/C(=N\OC)/[C@@H](C(O3)/C(=C/C(C)C)/C)C)OC(=O)[C@@H]4C=C([C@H]([C@@H]5[C@]4(/C(=C/C=C1)/CO5)O)O)C)/C	Known_anthelmintic	(1R,4S,4'E,5'S,6R,8R,10E,13R,14E,16E,20R,21R,24S)-21,24-dihydroxy-4'-methoxyimino-5',11,13,22-tetramethyl-6'-[(E)-4-methylpent-2-en-2-yl]spiro[3,7,19-trioxatetracyclo[15.6.1.14,8.020,24]pentacosa-10,14,16,22-tetraene-6,2'-oxane]-2-one	639.8	C37H53NO8	116	1340	4.3	46	2	9	3	InChI=1S/C37H53NO8/c1-21(2)14-25(6)33-26(7)31(38-42-8)19-36(46-33)18-29-17-28(45-36)13-12-23(4)15-22(3)10-9-11-27-20-43-34-32(39)24(5)16-30(35(40)44-29)37(27,34)41/h9-12,14,16,21-22,26,28-30,32-34,39,41H,13,15,17-20H2,1-8H3/b10-9+,23-12+,25-14+,27-11+,38-31+/t22-,26-,28+,29-,30-,32+,33?,34+,36-,37+/m0/s1	C[C@@H]\1C/C(=C/C[C@@H]2C[C@@H](C[C@@]3(O2)C/C(=N\OC)/[C@@H](C(O3)/C(=C/C(C)C)/C)C)OC(=O)[C@@H]4C=C([C@H]([C@@H]5[C@]4(/C(=C/C=C1)/CO5)O)O)C)/C	YZBLFMPOMVTDJY-BFPKLJSTSA-N	(1R,4S,4'E,5'S,6R,8R,10E,13R,14E,16E,20R,21R,24S)-21,24-dihydroxy-4'-methoxyimino-5',11,13,22-tetramethyl-6'-[(E)-4-methylpent-2-en-2-yl]spiro[3,7,19-trioxatetracyclo[15.6.1.14,8.020,24]pentacosa-10,14,16,22-tetraene-6,2'-oxane]-2-one	639.3771177	639.3771177	0	1	0	10	9	1	5	5	0	952	5	4		Literature|Patents	2		20061024	AKos Consulting & Solutions|AN PharmaTech|BenchChem|BioCrick|ChemMol|ChemSpider|EvitaChem|Google Patents|ISpharm|LeadScope|MassBank Europe|Molport|NextBio|NovoSeek|PATENTSCOPE (WIPO)|SCRIPDB|SureChEMBL|ToxPlanet	Chemical Vendors|Curation Efforts|Governmental Organizations|Legacy Depositors|Research and Development|Subscription Services	D000890 - Anti-Infective Agents > D000977 - Antiparasitic Agents > D000871 - Anthelmintics|D010575 - Pesticides > D007306 - Insecticides|D016573 - Agrochemicals|P - Antiparasitic products, insecticides and repellents > P02 - Anthelmintics > P02C - Antinematodal agents
Active	6436638	(1R,4S,5'S,6R,10E,13R,14E,16E,20R,21R,24S)-21,24-dihydroxy-5',6',11,13,22-pentamethylspiro[3,7,19-trioxatetracyclo[15.6.1.14,8.020,24]pentacosa-10,14,16,22-tetraene-6,2'-oxane]-2-one		C[C@H]1CC[C@]2(C[C@@H]3CC(O2)C/C=C(/C[C@H](/C=C/C=C/4\CO[C@H]5[C@@]4([C@@H](C=C([C@H]5O)C)C(=O)O3)O)C)\C)OC1C	Known_anthelmintic	(1R,4S,5'S,6R,10E,13R,14E,16E,20R,21R,24S)-21,24-dihydroxy-5',6',11,13,22-pentamethylspiro[3,7,19-trioxatetracyclo[15.6.1.14,8.020,24]pentacosa-10,14,16,22-tetraene-6,2'-oxane]-2-one	528.7	C31H44O7	94.5	1040	3.1	38	2	7	0	InChI=1S/C31H44O7/c1-18-7-6-8-23-17-35-28-27(32)21(4)14-26(31(23,28)34)29(33)36-25-15-24(10-9-19(2)13-18)38-30(16-25)12-11-20(3)22(5)37-30/h6-9,14,18,20,22,24-28,32,34H,10-13,15-17H2,1-5H3/b7-6+,19-9+,23-8+/t18-,20-,22?,24?,25-,26-,27+,28+,30-,31+/m0/s1	C[C@H]1CC[C@]2(C[C@@H]3CC(O2)C/C=C(/C[C@H](/C=C/C=C/4\CO[C@H]5[C@@]4([C@@H](C=C([C@H]5O)C)C(=O)O3)O)C)\C)OC1C	ZLBGSRMUSVULIE-SJRQICMCSA-N	(1R,4S,5'S,6R,10E,13R,14E,16E,20R,21R,24S)-21,24-dihydroxy-5',6',11,13,22-pentamethylspiro[3,7,19-trioxatetracyclo[15.6.1.14,8.020,24]pentacosa-10,14,16,22-tetraene-6,2'-oxane]-2-one	528.3087037	528.3087037	0	1	0	10	8	2	3	3	0	0	0	0			0		20060428	ChemSpider|NextBio|NovoSeek|Santa Cruz Biotechnology, Inc.|Wikidata	Chemical Vendors|Curation Efforts|Legacy Depositors|Research and Development|Subscription Services
Active	6440579	(1R,4S,5'S,6R,6'R,8R,10E,13R,14E,16E,20R,21R,24S)-21,24-dihydroxy-5',11,13,22-tetramethyl-6'-propan-2-ylspiro[3,7,19-trioxatetracyclo[15.6.1.14,8.020,24]pentacosa-10,14,16,22-tetraene-6,2'-oxane]-2-one	Milbemycin D; Antibiotic B 41D; 77855-81-3; B 41D; 04S0E2XJQI; CHEBI:141371; Milbemycin B, 5-O-demethyl-28-deoxy-6,28-epoxy-25-(1-methylethyl)-, (6R,25R)-; (1R,4S,5'S,6R,6'R,8R,10E,13R,14E,16E,20R,21R,24S)-21,24-dihydroxy-5',11,13,22-tetramethyl-6'-propan-2-ylspiro[3,7,19-trioxatetracyclo[15.6.1.14,8.020,24]pentacosa-10,14,16,22-tetraene-6,2'-oxane]-2-one; (1R,4S,5'S,6R,6'R,8R,10E,13R,14E,16E,20R…	C[C@H]1CC[C@]2(C[C@@H]3C[C@H](O2)C/C=C(/C[C@H](/C=C/C=C/4\CO[C@H]5[C@@]4([C@@H](C=C([C@H]5O)C)C(=O)O3)O)C)\C)O[C@@H]1C(C)C	Known_anthelmintic	Milbemycin D	556.7	C33H48O7	94.5	1090	4.1	40	2	7	1	InChI=1S/C33H48O7/c1-19(2)29-22(5)12-13-32(40-29)17-26-16-25(39-32)11-10-21(4)14-20(3)8-7-9-24-18-37-30-28(34)23(6)15-27(31(35)38-26)33(24,30)36/h7-10,15,19-20,22,25-30,34,36H,11-14,16-18H2,1-6H3/b8-7+,21-10+,24-9+/t20-,22-,25+,26-,27-,28+,29+,30+,32+,33+/m0/s1	C[C@H]1CC[C@]2(C[C@@H]3C[C@H](O2)C/C=C(/C[C@H](/C=C/C=C/4\CO[C@H]5[C@@]4([C@@H](C=C([C@H]5O)C)C(=O)O3)O)C)\C)O[C@@H]1C(C)C	BWCRYQGQPDBOAU-WZBVPYLGSA-N	(1R,4S,5'S,6R,6'R,8R,10E,13R,14E,16E,20R,21R,24S)-21,24-dihydroxy-5',11,13,22-tetramethyl-6'-propan-2-ylspiro[3,7,19-trioxatetracyclo[15.6.1.14,8.020,24]pentacosa-10,14,16,22-tetraene-6,2'-oxane]-2-one	556.3400039	556.3400039	0	1	0	10	10	0	3	3	0	956	3070	1188	moxidectin	Chemical and Physical Properties|Classification|Literature|Patents|Pharmacology and Biochemistry|Toxicity|Taxonomy	7		20060428	001Chemical|A2B Chem|Alfa Chemistry|BenchChem|BOC Sciences|ChEBI|ChemIDplus|Cheminformatics Friedrich-Schiller-University Jena|ChemMol|ChemSpider|CymitQuimica|DiscoveryGate|Egon Willighagen, Department of Bioinformatics - BiGCaT, Maastricht University|FDA Global Substance Registration System (GSRS)|Google Patents|J&H Chemical Co.,ltd|Japan Chemical Substance Dictionary (Nikkaji)|LeadScope|LGC Sta…	Chemical Vendors|Curation Efforts|Governmental Organizations|Journal Publishers|Legacy Depositors|Research and Development|Subscription Services	D000890 - Anti-Infective Agents > D000977 - Antiparasitic Agents > D000871 - Anthelmintics|D010575 - Pesticides > D007306 - Insecticides|D016573 - Agrochemicals
Active	3000469	(1R,4S,5R,8S,9R,10S,12R,13R)-10-ethoxy-1,5,9-trimethyl-11,14,15,16-tetraoxatetracyclo[10.3.1.04,13.08,13]hexadecane	Arteether; Artemotil; 75887-54-6; Beta-Arteether; artemotilo; Artemotilum; NSC-665971; beta-Dihydroartemisinin ethyl ether; XGL7GFB9YI; (1R,4S,5R,8S,9R,10S,12R,13R)-10-ethoxy-1,5,9-trimethyl-11,14,15,16-tetraoxatetracyclo[10.3.1.04,13.08,13]hexadecane	CCO[C@@H]1[C@@H]([C@@H]2CC[C@H]([C@H]3[C@]24[C@H](O1)O[C@@](CC3)(OO4)C)C)C	Known_anthelmintic	Arteether	312.4	C17H28O5	46.2	443	3.4	22	0	5	2	InChI=1S/C17H28O5/c1-5-18-14-11(3)13-7-6-10(2)12-8-9-16(4)20-15(19-14)17(12,13)22-21-16/h10-15H,5-9H2,1-4H3/t10-,11-,12+,13+,14+,15-,16-,17-/m1/s1	CCO[C@@H]1[C@@H]([C@@H]2CC[C@H]([C@H]3[C@]24[C@H](O1)O[C@@](CC3)(OO4)C)C)C	NLYNIRQVMRLPIQ-XQLAAWPRSA-N	(1R,4S,5R,8S,9R,10S,12R,13R)-10-ethoxy-1,5,9-trimethyl-11,14,15,16-tetraoxatetracyclo[10.3.1.04,13.08,13]hexadecane	312.193674	312.193674	0	1	0	8	8	0	0	0	0	564	2503	594	artemotil	Biological Test Results|Interactions and Pathways|Chemical and Physical Properties|Classification|Drug and Medication Information|Literature|Patents|Pharmacology and Biochemistry|Safety and Hazards|Associated Disorders and Diseases|Spectral Information|Biological Test Results: Active|Biological Test Results: Micromolar	13	19482|28256|84804|109727|112549|112550|112564|113170|114291|114292|116771|116772|119886|119887|129134|129138|129258|129267|129269|129291|130256|132765|151363|151365|152653|154976|157679|157680|158369|158372|158373|158400|158520|158526|158527|158652|158653|158654|158655|158656|158657|158658|158659|158660|158661|158662|158663|158664|158685|158798|158799|158800|158801|158802|158803|158804|158805|158…	20050801	10X CHEM|3WAY PHARM INC|A2B Chem|AA BLOCKS|Aaron Chemicals LLC|AbaChemScene|abcr GmbH|ABI Chem|AbovChem LLC|Accel Scientific|Achemtek|Acmec Biochemical|Acorn PharmaTech Product List|Activate Scientific|AK Scientific, Inc. (AKSCI)|AKos Consulting & Solutions|Aladdin Scientific|Alfa Chemistry|Amadis Chemical|Ambinter|Amerigo Scientific|AppChem|Aribo Reagent|AstaTech, Inc.|Aurora Fine Chemicals LLC|…	Chemical Vendors|Curation Efforts|Governmental Organizations|Journal Publishers|Legacy Depositors|NIH Initiatives|Research and Development|Subscription Services	C254 - Anti-Infective Agent > C276 - Antiparasitic Agent > C277 - Antiprotozoal Agent|D000890 - Anti-Infective Agents > D000977 - Antiparasitic Agents > D000871 - Anthelmintics|D000890 - Anti-Infective Agents > D000977 - Antiparasitic Agents > D000981 - Antiprotozoal Agents|D009676 - Noxae > D016877 - Oxidants > D010545 - Peroxides|P - Antiparasitic products, insecticides and repellents > P01 - A…
Active	68827	(1R,4S,5R,8S,9R,12S,13R)-1,5,9-trimethyl-11,14,15,16-tetraoxatetracyclo[10.3.1.04,13.08,13]hexadecan-10-one	artemisinin; Qinghaosu; 63968-64-9; Huanghuahaosu; (+)-Artemisinin; Artemisinine; Artemisininum; Artemisinina; GNF-Pf-5341; 9RMU91N5K2	C[C@@H]1CC[C@H]2[C@H](C(=O)O[C@H]3[C@@]24[C@H]1CC[C@](O3)(OO4)C)C	Known_anthelmintic	Artemisinin	282.33	C15H22O5	54	452	2.8	20	0	5	0	InChI=1S/C15H22O5/c1-8-4-5-11-9(2)12(16)17-13-15(11)10(8)6-7-14(3,18-13)19-20-15/h8-11,13H,4-7H2,1-3H3/t8-,9-,10+,11+,13-,14-,15-/m1/s1	C[C@@H]1CC[C@H]2[C@H](C(=O)O[C@H]3[C@@]24[C@H]1CC[C@](O3)(OO4)C)C	BLUAFEHZUWYNDE-NNWCWBAJSA-N	(1R,4S,5R,8S,9R,12S,13R)-1,5,9-trimethyl-11,14,15,16-tetraoxatetracyclo[10.3.1.04,13.08,13]hexadecan-10-one	282.1467238	282.1467238	0	1	0	7	7	0	0	0	0	11428	20368	7680	artemisinin	Biological Test Results|Interactions and Pathways|Chemical and Physical Properties|Classification|Drug and Medication Information|Literature|Patents|Pharmacology and Biochemistry|Safety and Hazards|Toxicity|Use and Manufacturing|Associated Disorders and Diseases|Spectral Information|Taxonomy|Biological Test Results: Active|Biological Test Results: Micromolar|Biological Test Results: Nanomolar	17	1490|1511|1527|1529|1530|1531|1554|1556|1565|1566|1578|1621|1631|1634|1654|1656|1662|1663|1672|1700|1706|1721|1722|1766|1768|1777|1778|1779|1789|1800|1813|1814|1817|1822|1825|1832|1845|1850|1861|1863|1875|1885|1899|1903|1906|1910|1947|1950|1961|1962|1974|1979|1984|1986|1987|2006|2012|2013|2014|2016|2023|2025|2029|2052|2057|2058|2066|2071|2073|2094|2097|2098|2099|2100|2101|2129|2130|2156|2174|2177…	20050624	001Chemical|10X CHEM|3WAY PHARM INC|A2B Chem|AA BLOCKS|Aaron Chemicals LLC|AbaChemScene|Abe Lab, University of Texas MD Anderson Cancer Center|ABI Chem|AbMole Bioscience|AbovChem LLC|Accel Scientific|Accela ChemBio Inc.|Achemtek|Acmec Biochemical|Acorn PharmaTech Product List|Active Biopharma|Adooq BioScience|AEchem Scientific Corp., USA|AHH Chemical co.,ltd|AiFChem, an XtalPi Company|AK Scientif…	Chemical Vendors|Curation Efforts|Governmental Organizations|Journal Publishers|Legacy Depositors|NIH Initiatives|Research and Development|Subscription Services	D000890 - Anti-Infective Agents|D009676 - Noxae > D016877 - Oxidants > D010545 - Peroxides|P - Antiparasitic products, insecticides and repellents > P01 - Antiprotozoals > P01B - Antimalarials > P01BE - Artemisinin and derivatives, plain|C254 - Anti-Infective Agent > C276 - Antiparasitic Agent > C277 - Antiprotozoal Agent
Active	6450300	(1S,4R,5'S,6'R,7S,9S,10Z,12E,14R,16E,19S,21R)-9-hydroxy-10-(hydroxymethyl)-7-methoxy-5',6,6',14,16-pentamethylspiro[2,20-dioxatricyclo[17.3.1.04,9]tricosa-5,10,12,16-tetraene-21,2'-oxane]-3-one		C[C@H]1CC[C@]2(C[C@@H]3C[C@@H](O2)C/C=C(/C[C@H](/C=C/C=C(\[C@@]4(C[C@@H](C(=C[C@H]4C(=O)O3)C)OC)O)/CO)C)\C)O[C@@H]1C	Known_anthelmintic	(1S,4R,5'S,6'R,7S,9S,10Z,12E,14R,16E,19S,21R)-9-hydroxy-10-(hydroxymethyl)-7-methoxy-5',6,6',14,16-pentamethylspiro[2,20-dioxatricyclo[17.3.1.04,9]tricosa-5,10,12,16-tetraene-21,2'-oxane]-3-one	544.7	C32H48O7	94.5	1010	4.2	39	2	7	2	InChI=1S/C32H48O7/c1-20-8-7-9-25(19-33)32(35)18-29(36-6)23(4)15-28(32)30(34)37-27-16-26(11-10-21(2)14-20)39-31(17-27)13-12-22(3)24(5)38-31/h7-10,15,20,22,24,26-29,33,35H,11-14,16-19H2,1-6H3/b8-7+,21-10+,25-9-/t20-,22-,24+,26-,27-,28-,29-,31-,32+/m0/s1	C[C@H]1CC[C@]2(C[C@@H]3C[C@@H](O2)C/C=C(/C[C@H](/C=C/C=C(\[C@@]4(C[C@@H](C(=C[C@H]4C(=O)O3)C)OC)O)/CO)C)\C)O[C@@H]1C	GVTIOOAINDAZRR-AEDOMJCLSA-N	(1S,4R,5'S,6'R,7S,9S,10Z,12E,14R,16E,19S,21R)-9-hydroxy-10-(hydroxymethyl)-7-methoxy-5',6,6',14,16-pentamethylspiro[2,20-dioxatricyclo[17.3.1.04,9]tricosa-5,10,12,16-tetraene-21,2'-oxane]-3-one	544.3400039	544.3400039	0	1	0	9	9	0	3	3	0	3	9	4		Classification|Literature|Patents|Taxonomy	4		20060429	Cheminformatics Friedrich-Schiller-University Jena|ChemSpider|Google Patents|MolGenie|NextBio	Legacy Depositors|Research and Development|Subscription Services
Active	25154194	(1S,6R,7R,9S,11R)-6-hydroxy-4',4',6,10,10,13-hexamethylspiro[3,13-diazatetracyclo[5.5.2.01,9.03,7]tetradecane-11,8'-9,10-dihydro-[1,4]dioxepino[2,3-g]indole]-14-one	Derquantel; 187865-22-1; Dercuantel; 0L0UGK6OOX; PF-00520904; derquantelum; RefChem:585771; (1S,6R,7R,9S,11R)-6-hydroxy-4',4',6,10,10,13-hexamethylspiro[3,13-diazatetracyclo[5.5.2.01,9.03,7]tetradecane-11,8'-9,10-dihydro-[1,4]dioxepino[2,3-g]indole]-14-one; Derquantel [USAN]; 2-Deoxoparaherquamide	CN1C(=O)[C@]23C[C@H]4C(C)(C)[C@]5(CNc6c5ccc5c6OC=CC(C)(C)O5)C[C@@]41CN2CC[C@@]3(C)O	Known_anthelmintic	Derquantel	479.6	C28H37N3O4	74.3	1010	2.8	35	2	6	0	InChI=1S/C28H37N3O4/c1-23(2)10-12-34-21-18(35-23)8-7-17-20(21)29-15-26(17)14-27-16-31-11-9-25(5,33)28(31,22(32)30(27)6)13-19(27)24(26,3)4/h7-8,10,12,19,29,33H,9,11,13-16H2,1-6H3/t19-,25+,26-,27+,28-/m0/s1	C[C@]1(CCN2[C@]13C[C@@H]4[C@](C2)(C[C@]5(C4(C)C)CNC6=C5C=CC7=C6OC=CC(O7)(C)C)N(C3=O)C)O	DYVLXWPZFQQUIU-WGNDVSEMSA-N	(1S,6R,7R,9S,11R)-6-hydroxy-4',4',6,10,10,13-hexamethylspiro[3,13-diazatetracyclo[5.5.2.01,9.03,7]tetradecane-11,8'-9,10-dihydro-[1,4]dioxepino[2,3-g]indole]-14-one	479.2784067	479.2784067	0	1	0	5	5	0	0	0	0	56	1957	285	derquantel	Biological Test Results|Chemical and Physical Properties|Classification|Food Additives and Ingredients|Literature|Patents|Use and Manufacturing	7	1479145|1479147|1479149|1479150|1645845|1645846|1845191|1845192|1964107	20090223	001Chemical|10X CHEM|A2B Chem|AA BLOCKS|AbaChemScene|AKos Consulting & Solutions|Alfa Chemistry|Ambinter|AN PharmaTech|AstaTech, Inc.|BenchChem|BioAustralis Fine Chemicals|Biorbyt|BOC Sciences|CATO Research Chemicals Inc.|ChEBI|Chem-Space.com Database|ChEMBL|ChemIDplus|Chemieliva Pharmaceutical Co., Ltd|ChemMol|ChemoSapiens|CymitQuimica|DiscoveryGate|Egon Willighagen, Department of Bioinformatics…	Chemical Vendors|Curation Efforts|Governmental Organizations|Journal Publishers|Legacy Depositors|NIH Initiatives|Research and Development|Subscription Services	C254 - Anti-Infective Agent > C276 - Antiparasitic Agent > C250 - Antihelminthic Agent
Active	637566	(2E)-3,7-dimethylocta-2,6-dien-1-ol	GERANIOL; 106-24-1; Geranyl alcohol; Lemonol; trans-Geraniol; (E)-3,7-Dimethylocta-2,6-dien-1-ol; (E)-Geraniol; (2E)-3,7-dimethylocta-2,6-dien-1-ol; (E)-Nerol; Geraniol alcohol	CC(=CCC/C(=C/CO)/C)C	Known_anthelmintic	Geraniol	154.25	C10H18O	20.2	150	2.9	11	1	1	4	InChI=1S/C10H18O/c1-9(2)5-4-6-10(3)7-8-11/h5,7,11H,4,6,8H2,1-3H3/b10-7+	CC(=CCC/C(=C/CO)/C)C	GLZPCOQZEFWAFX-JXMROGBWSA-N	(2E)-3,7-dimethylocta-2,6-dien-1-ol	154.1357652	154.1357652	0	1	0	0	0	0	1	1	0	7608	75985	25866	geraniol	Agrochemical Information|Biological Test Results|Interactions and Pathways|Chemical and Physical Properties|Classification|Drug and Medication Information|Food Additives and Ingredients|Identification|Literature|Patents|Pharmacology and Biochemistry|Safety and Hazards|Toxicity|Use and Manufacturing|Associated Disorders and Diseases|Spectral Information|Taxonomy|Biological Test Results: Active|Bio…	20	1|3|5|7|9|15|19|21|23|25|29|31|33|35|37|39|41|43|45|47|49|53|59|65|67|71|73|77|79|81|83|85|87|89|91|93|95|97|99|101|103|105|107|109|113|119|121|123|125|129|131|137|139|141|143|145|155|157|161|165|167|175|198|248|270|328|342|348|357|410|411|444|445|446|447|448|450|451|526|530|584|585|587|588|589|590|591|592|593|594|595|596|597|603|605|607|630|662|875|880|881|883|884|885|886|887|889|891|892|893|894…	20040916	001Chemical|10X CHEM|1st Scientific|3WAY PHARM INC|A&J Pharmtech CO., LTD.|A2B Chem|AA BLOCKS|AAA Chemistry|Aaron Chemicals LLC|AbaChemScene|abcr GmbH|ABI Chem|AbMole Bioscience|Acadechem|Accel Scientific|Accela ChemBio Inc.|Achemtek|Acmec Biochemical|Acorn PharmaTech Product List|AK Scientific, Inc. (AKSCI)|AKos Consulting & Solutions|Aladdin Scientific|Alfa Chemistry|Amadis Chemical|Ambeed|Ambi…	Chemical Vendors|Curation Efforts|Governmental Organizations|Journal Publishers|Legacy Depositors|NIH Initiatives|Research and Development|Subscription Services	C26170 - Protective Agent > C275 - Antioxidant
Active	6433449	(2E)-3-ethyl-2-[(E)-3-(3-ethyl-1,3-benzothiazol-3-ium-2-yl)prop-2-enylidene]-1,3-benzothiazole;tris(2,4,5-trichlorophenol)		CCN\1C2=CC=CC=C2S/C1=C/C=C/C3=[N+](C4=CC=CC=C4S3)CC.C1=C(C(=CC(=C1Cl)Cl)Cl)O.C1=C(C(=CC(=C1Cl)Cl)Cl)O.C1=C(C(=CC(=C1Cl)Cl)Cl)O	Known_anthelmintic	(2E)-3-ethyl-2-[(E)-3-(3-ethyl-1,3-benzothiazol-3-ium-2-yl)prop-2-enylidene]-1,3-benzothiazole;tris(2,4,5-trichlorophenol)	957.9	C39H30Cl9N2O3S2+	121	593		55	3	6	4	InChI=1S/C21H21N2S2.3C6H3Cl3O/c1-3-22-16-10-5-7-12-18(16)24-20(22)14-9-15-21-23(4-2)17-11-6-8-13-19(17)25-21;3*7-3-1-5(9)6(10)2-4(3)8/h5-15H,3-4H2,1-2H3;3*1-2,10H/q+1;;;	CCN\1C2=CC=CC=C2S/C1=C/C=C/C3=[N+](C4=CC=CC=C4S3)CC.C1=C(C(=CC(=C1Cl)Cl)Cl)O.C1=C(C(=CC(=C1Cl)Cl)Cl)O.C1=C(C(=CC(=C1Cl)Cl)Cl)O	PLQBHQQNSXWTNI-UHFFFAOYSA-N	(2E)-3-ethyl-2-[(E)-3-(3-ethyl-1,3-benzothiazol-3-ium-2-yl)prop-2-enylidene]-1,3-benzothiazole;tris(2,4,5-trichlorophenol)	956.883559	952.889459	1	4	0	0	0	0	2	2	0	0	0	0		Classification	1		20060428	ABI Chem|EPA DSSTox|NextBio	Chemical Vendors|Curation Efforts|Governmental Organizations|Legacy Depositors|Research and Development|Subscription Services
Active	3068143	(2S,3R,11bS)-2-[[(1R)-6,7-dimethoxy-1,2,3,4-tetrahydroisoquinolin-1-yl]methyl]-3-ethyl-9,10-dimethoxy-2,3,4,6,7,11b-hexahydro-1H-benzo[a]quinolizine;dihydrochloride	EMETINE DIHYDROCHLORIDE; Emetine.2HCl; Emetine dihydrochloride hydrate; Emetine (dihydrochloride); Emetine hydrochloride [USP]; Amebicide; DTXSID7020558; ML081; MFCD00149309; (2S,3R,11bS)-2-[[(1R)-6,7-dimethoxy-1,2,3,4-tetrahydroisoquinolin-1-yl]methyl]-3-ethyl-9,10-dimethoxy-2,3,4,6,7,11b-hexahydro-1H-benzo[a]quinolizine;dihydrochloride	CC[C@H]1CN2CCC3=CC(=C(C=C3[C@@H]2C[C@@H]1C[C@@H]4C5=CC(=C(C=C5CCN4)OC)OC)OC)OC.Cl.Cl	Known_anthelmintic	Emetine dihydrochloride	553.6	C29H42Cl2N2O4	52.2	679		37	3	6	7	InChI=1S/C29H40N2O4.2ClH/c1-6-18-17-31-10-8-20-14-27(33-3)29(35-5)16-23(20)25(31)12-21(18)11-24-22-15-28(34-4)26(32-2)13-19(22)7-9-30-24;;/h13-16,18,21,24-25,30H,6-12,17H2,1-5H3;2*1H/t18-,21-,24+,25-;;/m0../s1	CC[C@H]1CN2CCC3=CC(=C(C=C3[C@@H]2C[C@@H]1C[C@@H]4C5=CC(=C(C=C5CCN4)OC)OC)OC)OC.Cl.Cl	JROGBPMEKVAPEH-GXGBFOEMSA-N	(2S,3R,11bS)-2-[[(1R)-6,7-dimethoxy-1,2,3,4-tetrahydroisoquinolin-1-yl]methyl]-3-ethyl-9,10-dimethoxy-2,3,4,6,7,11b-hexahydro-1H-benzo[a]quinolizine;dihydrochloride	552.2521632	552.2521632	0	3	0	4	4	0	0	0	0	1775	3867	1022		Biological Test Results|Interactions and Pathways|Classification|Drug and Medication Information|Literature|Patents|Safety and Hazards|Toxicity|Associated Disorders and Diseases|Spectral Information|Biological Test Results: Active|Biological Test Results: Micromolar	12	377|422|429|436|547|694|732|880|894|940|1030|1189|1194|1199|1208|1379|1422|1454|1457|1458|1459|1460|1461|1463|1467|1468|1469|1476|1477|1478|1479|1487|1519|1705|1707|1708|1766|1768|1815|1816|1828|1865|1876|1877|1882|1883|1886|1948|1967|2101|2107|2112|2147|2323|2326|2353|2364|2451|2517|2528|2549|2662|2675|2732|2774|44899|235303|235305|378591|378592|378593|463096|463097|463189|485290|485314|488745|4…	20050809	AbaChemScene|abcr GmbH|ABI Chem|Achemtek|AK Scientific, Inc. (AKSCI)|AKos Consulting & Solutions|AstaTech, Inc.|Aurora Fine Chemicals LLC|BenchChem|BePharm Ltd.|Biopurify Phytochemicals|Biorbyt|Calbiochem|Carcinogenic Potency Database (CPDB)|CATO Research Chemicals Inc.|Center for Chemical Genomics, University of Michigan|ChEBI|Chem-Space.com Database|ChEMBL|Chemical Carcinogenesis Research Infor…	Chemical Vendors|Curation Efforts|Governmental Organizations|Journal Publishers|Legacy Depositors|NIH Initiatives|Research and Development|Subscription Services	C784 - Protein Synthesis Inhibitor|D000890 - Anti-Infective Agents > D000977 - Antiparasitic Agents > D000871 - Anthelmintics|D000890 - Anti-Infective Agents > D000977 - Antiparasitic Agents > D000981 - Antiprotozoal Agents|D002491 - Central Nervous System Agents|D004791 - Enzyme Inhibitors > D011500 - Protein Synthesis Inhibitors|D005765 - Gastrointestinal Agents > D002400 - Cathartics|D005765 -…
Active	3033985	(3S)-5-(2-chlorophenyl)-3-methyl-7-nitro-1,3-dihydro-1,4-benzodiazepin-2-one	Meclonazepam; 58662-84-3; Meclonazepamum; RN43209SMA; Ro 11-3128; DTXSID10207366; Ro 11-3128/002; (+)-(S)-5-(o-Chlorophenyl)-1,3-dihydro-3-methyl-7-nitro-2H-1,4-benzodiazepin-2-one; 3-Methylclonazepam; 2H-1,4-Benzodiazepin-2-one, 5-(2-chlorophenyl)-1,3-dihydro-3-methyl-7-nitro-, (S)-	C[C@H]1C(=O)NC2=C(C=C(C=C2)[N+](=O)[O-])C(=N1)C3=CC=CC=C3Cl	Known_anthelmintic	Meclonazepam	329.74	C16H12ClN3O3	87.3	519	2.7	23	1	4	1	InChI=1S/C16H12ClN3O3/c1-9-16(21)19-14-7-6-10(20(22)23)8-12(14)15(18-9)11-4-2-3-5-13(11)17/h2-9H,1H3,(H,19,21)/t9-/m0/s1	C[C@H]1C(=O)NC2=C(C=C(C=C2)[N+](=O)[O-])C(=N1)C3=CC=CC=C3Cl	LMUVYJCAFWGNSY-VIFPVBQESA-N	(3S)-5-(2-chlorophenyl)-3-methyl-7-nitro-1,3-dihydro-1,4-benzodiazepin-2-one	329.0567189	329.0567189	0	1	0	1	1	0	0	0	0	70	189	45	meclonazepam	Biological Test Results|Chemical and Physical Properties|Classification|Literature|Patents|Pharmacology and Biochemistry|Spectral Information	7	40995|322433	20050808	001Chemical|A2B Chem|AA BLOCKS|AbaChemScene|ABI Chem|AN PharmaTech|AstaTech, Inc.|BenchChem|ChEMBL|ChemIDplus|Chemieliva Pharmaceutical Co., Ltd|ChemMol|ChemSpider|CymitQuimica|DiscoveryGate|Egon Willighagen, Department of Bioinformatics - BiGCaT, Maastricht University|eNovation Chemicals|EPA DSSTox|EPA Substance Registry Services|FDA Global Substance Registration System (GSRS)|Google Patents|IBM…	Chemical Vendors|Curation Efforts|Governmental Organizations|Journal Publishers|Legacy Depositors|Research and Development|Subscription Services	C78272 - Agent Affecting Nervous System > C28197 - Antianxiety Agent|C78272 - Agent Affecting Nervous System > C29756 - Sedative and Hypnotic > C1012 - Benzodiazepine|D000890 - Anti-Infective Agents > D000977 - Antiparasitic Agents > D000871 - Anthelmintics
Active	161362	(3S)-6,8-dihydroxy-3-[2-(4-methoxyphenyl)ethyl]-3,4-dihydroisochromen-1-one	Agrimonolide; 21499-24-1; 3,4-Dihydro-6,8-dihydroxy-3-(2-(4-methoxyphenyl)ethyl)-1H-2-benzopyran-1-one; RefChem:110208; (3S)-6,8-dihydroxy-3-[2-(4-methoxyphenyl)ethyl]-3,4-dihydroisochromen-1-one; MEGxp0_000428; orb1683209; Isocoumarin, 3,4-dihydro-6,8-dihydroxy-3-(p-methoxyphenethyl)-, (S)-; SCHEMBL28057641; SCHEMBL30330184	COC1=CC=C(C=C1)CC[C@H]2CC3=C(C(=CC(=C3)O)O)C(=O)O2	Known_anthelmintic	Agrimonolide	314.3	C18H18O5	76	404	4	23	2	5	4	InChI=1S/C18H18O5/c1-22-14-5-2-11(3-6-14)4-7-15-9-12-8-13(19)10-16(20)17(12)18(21)23-15/h2-3,5-6,8,10,15,19-20H,4,7,9H2,1H3/t15-/m0/s1	COC1=CC=C(C=C1)CC[C@H]2CC3=C(C(=CC(=C3)O)O)C(=O)O2	TYFJTEPDESMEHE-HNNXBMFYSA-N	(3S)-6,8-dihydroxy-3-[2-(4-methoxyphenyl)ethyl]-3,4-dihydroisochromen-1-one	314.1154237	314.1154237	0	1	0	1	1	0	0	0	0	13	145	109	agrimonolide	Classification|Literature|Patents|Taxonomy	4		20050808	001Chemical|10X CHEM|A2B Chem|AA BLOCKS|AAA Chemistry|ABI Chem|Accel Scientific|Acmec Biochemical|AK Scientific, Inc. (AKSCI)|AKos Consulting & Solutions|Amadis Chemical|BenchChem|Biorbyt|BLD Pharm|BOC Sciences|Chem-Space.com Database|ChemBank|ChemFaces|ChemIDplus|Chemieliva Pharmaceutical Co., Ltd|Cheminformatics Friedrich-Schiller-University Jena|ChemSpider|CSNpharm|CymitQuimica|Debye Scientifi…	Chemical Vendors|Curation Efforts|Governmental Organizations|Legacy Depositors|Research and Development|Subscription Services
Active	6441241	(4S,5'S,6R,6'R,8R,10E,13S,14E,16E,20R,21R,24S)-6'-ethyl-12,21,24-trihydroxy-11-(hydroxymethyl)-5',13,22-trimethylspiro[3,7,19-trioxatetracyclo[15.6.1.14,8.020,24]pentacosa-10,14,16,22-tetraene-6,2'-oxane]-2-one	13,29-Dihydroxymilbemycin A4; 134053-89-7; RefChem:78399; (4S,5'S,6R,6'R,8R,10E,13S,14E,16E,20R,21R,24S)-6'-ethyl-12,21,24-trihydroxy-11-(hydroxymethyl)-5',13,22-trimethylspiro[3,7,19-trioxatetracyclo[15.6.1.14,8.020,24]pentacosa-10,14,16,22-tetraene-6,2'-oxane]-2-one; Milbemycin B, 5-O-demethyl-28-deoxy-6,28-epoxy-25-ethyl-13,30-duhydroxy-, (6R,13R,25R)-	CC[C@@H]1[C@H](CC[C@@]2(O1)C[C@@H]3C[C@H](O2)C/C=C(/C([C@H](/C=C/C=C/4\CO[C@H]5[C@@]4(C(C=C([C@H]5O)C)C(=O)O3)O)C)O)\CO)C	Known_anthelmintic	13,29-Dihydroxymilbemycin A4	574.7	C32H46O9	135	1110	1.8	41	4	9	2	InChI=1S/C32H46O9/c1-5-26-18(2)11-12-31(41-26)15-24-14-23(40-31)10-9-21(16-33)27(34)19(3)7-6-8-22-17-38-29-28(35)20(4)13-25(30(36)39-24)32(22,29)37/h6-9,13,18-19,23-29,33-35,37H,5,10-12,14-17H2,1-4H3/b7-6+,21-9+,22-8+/t18-,19-,23+,24-,25?,26+,27?,28+,29+,31+,32+/m0/s1	CC[C@@H]1[C@H](CC[C@@]2(O1)C[C@@H]3C[C@H](O2)C/C=C(/C([C@H](/C=C/C=C/4\CO[C@H]5[C@@]4(C(C=C([C@H]5O)C)C(=O)O3)O)C)O)\CO)C	QNRGVUGZBUINDR-VYHDBUIVSA-N	(4S,5'S,6R,6'R,8R,10E,13S,14E,16E,20R,21R,24S)-6'-ethyl-12,21,24-trihydroxy-11-(hydroxymethyl)-5',13,22-trimethylspiro[3,7,19-trioxatetracyclo[15.6.1.14,8.020,24]pentacosa-10,14,16,22-tetraene-6,2'-oxane]-2-one	574.314183	574.314183	0	1	0	11	9	2	3	3	0	1	0	0	13,29-dihydroxymilbemycin A4	Classification|Literature	2		20060428	ChemIDplus|ChemSpider|J&H Chemical Co.,ltd|MuseChem|NextBio|PubChem Reference Collection|RR Scientific|THE BioTek|ToxPlanet	Chemical Vendors|Curation Efforts|Governmental Organizations|Legacy Depositors|Research and Development|Subscription Services
Active	20054835	(4S,5R,8S,9R,10S,12R)-10-methoxy-1,5,9-trimethyl-11,14,15,16-tetraoxatetracyclo[10.3.1.04,13.08,13]hexadecane	SCHEMBL29487245; (5aS,6R,8aS,9R,10S,12R,12aR)-10-methoxy-3,6,9-trimethyldecahydro-3,12-epoxy[1,2]dioxepino[4,3-i]isochromene	C[C@@H]1CC[C@H]2[C@H]([C@H](O[C@H]3C24[C@H]1CCC(O3)(OO4)C)OC)C	Known_anthelmintic	(5aS,6R,8aS,9R,10S,12R,12aR)-10-methoxy-3,6,9-trimethyldecahydro-3,12-epoxy[1,2]dioxepino[4,3-i]isochromene	298.37	C16H26O5	46.2	429	3.1	21	0	5	1	InChI=1S/C16H26O5/c1-9-5-6-12-10(2)13(17-4)18-14-16(12)11(9)7-8-15(3,19-14)20-21-16/h9-14H,5-8H2,1-4H3/t9-,10-,11+,12+,13+,14-,15?,16?/m1/s1	C[C@@H]1CC[C@H]2[C@H]([C@H](O[C@H]3C24[C@H]1CCC(O3)(OO4)C)OC)C	SXYIRMFQILZOAM-TZJWZIBYSA-N	(4S,5R,8S,9R,10S,12R)-10-methoxy-1,5,9-trimethyl-11,14,15,16-tetraoxatetracyclo[10.3.1.04,13.08,13]hexadecane	298.1780239	298.1780239	0	1	0	8	6	2	0	0	0	0	14	7		Patents|Taxonomy	2		20071205	ChemSpider|Collaborative Drug Discovery, Inc.|EPA DSSTox|Google Patents|SureChEMBL|ToxPlanet	Curation Efforts|Governmental Organizations|Legacy Depositors|Research and Development|Subscription Services
Active	6438383	(E)-2-(3,4-dimethoxyphenyl)-3-fluoroprop-2-en-1-amine	2-(3,4-dimethoxyphenyl)-3-fluoroallylamine; 85278-66-6; 2-Dlpfa; MDL-72145; RefChem:84162; CHEMBL445285; Mdl 72145; 2-(3,4-dimethoxyphenyl)-3-fluoroprop-2-en-1-amine; SCHEMBL4911583; CHEBI:230175	COC1=C(C=C(C=C1)/C(=C\F)/CN)OC	Known_anthelmintic	2-(3,4-Dimethoxyphenyl)-3-fluoroallylamine	211.23	C11H14FNO2	44.5	221	1.1	15	1	4	4	InChI=1S/C11H14FNO2/c1-14-10-4-3-8(5-11(10)15-2)9(6-12)7-13/h3-6H,7,13H2,1-2H3/b9-6-	COC1=C(C=C(C=C1)/C(=C\F)/CN)OC	HLNSVKSSCLHOSW-TWGQIWQCSA-N	(E)-2-(3,4-dimethoxyphenyl)-3-fluoroprop-2-en-1-amine	211.1008569	211.1008569	0	1	0	0	0	0	1	1	0	36	72	25	2-(3,4-dimethoxyphenyl)-3-fluoroallylamine	Biological Test Results|Classification|Literature|Patents|Pharmacology and Biochemistry|Biological Test Results: Active|Biological Test Results: Micromolar	7	366634|366636|366637|1940935	20060428	ABI Chem|Alfa Chemistry|Ambinter|Bic Biotech|BindingDB|BLD Pharm|ChEBI|ChEMBL|ChemIDplus|Chemieliva Pharmaceutical Co., Ltd|ChemMol|ChemSpider|CymitQuimica|DiscoveryGate|Google Patents|J&H Chemical Co.,ltd|Japan Chemical Substance Dictionary (Nikkaji)|LeadScope|MolGenie|NextBio|PATENTSCOPE (WIPO)|PubChem Reference Collection|RR Scientific|SCRIPDB|Springer Nature|Starshine Chemical|SureChEMBL|ToxP…	Chemical Vendors|Curation Efforts|Governmental Organizations|Journal Publishers|Legacy Depositors|Research and Development|Subscription Services	D000890 - Anti-Infective Agents > D000977 - Antiparasitic Agents > D000871 - Anthelmintics|D004791 - Enzyme Inhibitors > D008996 - Monoamine Oxidase Inhibitors
Active	122173820	(E)-4,4-difluoro-N-[2-[(2-methoxy-4-pyridinyl)amino]ethyl]pent-2-enamide	Atelocantel; Atelocantel [USAN]; 1370540-16-1; BW30617FPS; AH353623; UNII-BW30617FPS; ATELOCANTEL [INN]; AH-353623; 2-Pentenamide, 4,4-difluoro-N-(2-((2-methoxy-4-pyridinyl)amino)ethyl)-, (2E)-; Atelocantel (USAN)	COc1cc(NCCNC(=O)/C=C/C(C)(F)F)ccn1	Known_anthelmintic	Atelocantel	285.29	C13H17F2N3O2	63.3	338	1.7	20	2	6	7	InChI=1S/C13H17F2N3O2/c1-13(14,15)5-3-11(19)17-8-7-16-10-4-6-18-12(9-10)20-2/h3-6,9H,7-8H2,1-2H3,(H,16,18)(H,17,19)/b5-3+	CC(/C=C/C(=O)NCCNC1=CC(=NC=C1)OC)(F)F	UESQHGVVIKYBST-HWKANZROSA-N	(E)-4,4-difluoro-N-[2-[(2-methoxy-4-pyridinyl)amino]ethyl]pent-2-enamide	285.1288831	285.1288831	0	1	0	0	0	0	1	1	0	0	18	5		Classification|Patents	2		20161016	AKos Consulting & Solutions|Biorbyt|ChEMBL|ChemIDplus|ECI Group, LCSB, University of Luxembourg|Egon Willighagen, Department of Bioinformatics - BiGCaT, Maastricht University|FDA Global Substance Registration System (GSRS)|Google Patents|InvivoChem|KEGG|MolGenie|MuseChem|PATENTSCOPE (WIPO)|Probes & Drugs portal|PubChem Reference Collection|Starshine Chemical|SureChEMBL|TargetMol|Wikidata	Chemical Vendors|Curation Efforts|Governmental Organizations|Research and Development	C254 - Anti-Infective Agent > C276 - Antiparasitic Agent > C250 - Antihelminthic Agent
Active	122841	1-(2,6-dihydroxy-4-methoxy-3-methylphenyl)butan-1-one	Aspidinol; Aspidinol B; 519-40-4; aspidinol-B; UNII-6BW75I6CNC; 2',6'-Dihydroxy-4'-methoxy-3'-methylbutyrophenone; 6BW75I6CNC; ASPIDINOL [MI]; 1-(2,6-Dihydroxy-4-methoxy-3-methylphenyl)-1-butanone; Butyrophenone, 2',6'-dihydroxy-4'-methoxy-3'-methyl-	CCCC(=O)C1=C(C(=C(C=C1O)OC)C)O	Known_anthelmintic	Aspidinol	224.25	C12H16O4	66.8	241	2.6	16	2	4	4	InChI=1S/C12H16O4/c1-4-5-8(13)11-9(14)6-10(16-3)7(2)12(11)15/h6,14-15H,4-5H2,1-3H3	CCCC(=O)C1=C(C(=C(C=C1O)OC)C)O	GJRJTYFSORWKBE-UHFFFAOYSA-N	1-(2,6-dihydroxy-4-methoxy-3-methylphenyl)butan-1-one	224.104859	224.104859	0	1	0	0	0	0	0	0	0	12	706	169		Biological Test Results|Classification|Literature|Patents|Spectral Information|Taxonomy	6	270726	20050327	A2B Chem|AA BLOCKS|AAA Chemistry|ABI Chem|BenchChem|BindingDB|BLD Pharm|ChEBI|ChEMBL|ChemDB|ChemIDplus|Chemieliva Pharmaceutical Co., Ltd|Cheminformatics Friedrich-Schiller-University Jena|ChemSpider|DiscoveryGate|Egon Willighagen, Department of Bioinformatics - BiGCaT, Maastricht University|EPA DSSTox|EvitaChem|FDA Global Substance Registration System (GSRS)|Google Patents|IBM|J&H Chemical Co.,l…	Chemical Vendors|Curation Efforts|Governmental Organizations|Journal Publishers|Legacy Depositors|NIH Initiatives|Research and Development|Subscription Services
Active	137321714	1-(4-chlorophenyl)-3-pentanimidoylurea	Carbantel Lauryl; SCHEMBL29484457; Q27272825	CCCCC(=N)NC(=O)Nc1ccc(Cl)cc1	Known_anthelmintic	Carbantel Lauryl	253.73	C12H16ClN3O	65	262	3.2	17	3	2	5	InChI=1S/C12H16ClN3O/c1-2-3-4-11(14)16-12(17)15-10-7-5-9(13)6-8-10/h5-8H,2-4H2,1H3,(H3,14,15,16,17)	CCCCC(=N)NC(=O)NC1=CC=C(C=C1)Cl	OTUXXGKHASJXNK-UHFFFAOYSA-N	1-(4-chlorophenyl)-3-pentanimidoylurea	253.0981898	253.0981898	0	1	0	0	0	0	0	0	0	0	29	7		Classification|Patents	2		20190205	ChemIDplus|Egon Willighagen, Department of Bioinformatics - BiGCaT, Maastricht University|EPA DSSTox|Google Patents|Japan Chemical Substance Dictionary (Nikkaji)|MolGenie|Probes & Drugs portal|SureChEMBL|Wikidata	Curation Efforts|Governmental Organizations|Research and Development	C254 - Anti-Infective Agent > C276 - Antiparasitic Agent > C250 - Antihelminthic Agent
Active	135565401	1-(4-chlorophenyl)-3-pentanimidoylurea;dodecyl hydrogen sulfate	Carbantel lauryl sulfate; 0DMO75HN8B; Carbantel laurylsulfate; Carbantel lauryl sulfate [USAN]; Win 29194-6; Carbantel lauryl sulphate; UNII-0DMO75HN8B; 54644-15-4; DTXSID40203078; WIN-29194-6	CCCCC(=N)NC(=O)Nc1ccc(Cl)cc1.CCCCCCCCCCCCOS(=O)(=O)O	Known_anthelmintic	Carbantel Lauryl Sulfate	520.1	C24H42ClN3O5S	137	506		34	4	6	17	InChI=1S/C12H16ClN3O.C12H26O4S/c1-2-3-4-11(14)16-12(17)15-10-7-5-9(13)6-8-10;1-2-3-4-5-6-7-8-9-10-11-12-16-17(13,14)15/h5-8H,2-4H2,1H3,(H3,14,15,16,17);2-12H2,1H3,(H,13,14,15)	CCCCCCCCCCCCOS(=O)(=O)O.CCCCC(=N)NC(=O)NC1=CC=C(C=C1)Cl	MIKZNWZBJNZVLB-UHFFFAOYSA-N	1-(4-chlorophenyl)-3-pentanimidoylurea;dodecyl hydrogen sulfate	519.2533703	519.2533703	0	2	0	0	0	0	0	0	0	0	147	33		Classification|Patents	2		20190115	Alfa Chemistry|ChemIDplus|Egon Willighagen, Department of Bioinformatics - BiGCaT, Maastricht University|EPA DSSTox|FDA Global Substance Registration System (GSRS)|Google Patents|MolGenie|Probes & Drugs portal|PubChem Reference Collection|SureChEMBL|Wikidata	Chemical Vendors|Curation Efforts|Governmental Organizations|Research and Development	C254 - Anti-Infective Agent > C276 - Antiparasitic Agent > C250 - Antihelminthic Agent
Active	3634	1-[2-(diethylamino)ethylamino]-4-(hydroxymethyl)thioxanthen-9-one	hycanthone; 3105-97-3; Hycanthon; Hicantona; Lucanthone metabolite; 1-((2-(Diethylamino)ethyl)amino)-4-(hydroxymethyl)-9H-thioxanthen-9-one; Hycanthonum; WIN 24933; NSC-134434; WIN 24,933	CCN(CC)CCNC1=C2C(=C(C=C1)CO)SC3=CC=CC=C3C2=O	Known_anthelmintic	Hycanthone	356.5	C20H24N2O2S	77.9	443	2.7	25	2	5	7	InChI=1S/C20H24N2O2S/c1-3-22(4-2)12-11-21-16-10-9-14(13-23)20-18(16)19(24)15-7-5-6-8-17(15)25-20/h5-10,21,23H,3-4,11-13H2,1-2H3	CCN(CC)CCNC1=C2C(=C(C=C1)CO)SC3=CC=CC=C3C2=O	MFZWMTSUNYWVBU-UHFFFAOYSA-N	1-[2-(diethylamino)ethylamino]-4-(hydroxymethyl)thioxanthen-9-one	356.1558492	356.1558492	0	1	0	0	0	0	0	0	0	568	3164	622	Hycanthone	Biological Test Results|Interactions and Pathways|Chemical and Physical Properties|Classification|Literature|Patents|Pharmacology and Biochemistry|Safety and Hazards|Toxicity|Associated Disorders and Diseases|Spectral Information|Biological Test Results: Active|Biological Test Results: Micromolar	13	1|3|5|7|9|11|13|15|17|19|21|23|25|27|29|31|33|35|37|39|41|43|45|47|49|53|55|57|59|63|65|67|69|71|73|75|77|79|81|83|85|89|91|93|95|97|99|101|103|105|107|109|113|115|119|121|123|125|129|131|133|135|137|139|141|143|145|155|157|161|165|167|175|179|248|256|328|330|357|377|410|411|444|445|446|447|448|450|451|485|526|530|584|585|587|588|589|590|591|592|593|594|595|596|597|603|605|607|631|662|731|757|758…	20050325	001Chemical|10X CHEM|3WAY PHARM INC|A2B Chem|AA BLOCKS|AbaChemScene|abcr GmbH|Abe Lab, University of Texas MD Anderson Cancer Center|ABI Chem|Accel Scientific|Achemtek|Acmec Biochemical|AHH Chemical co.,ltd|AiFChem, an XtalPi Company|AKos Consulting & Solutions|Alfa Chemistry|Alichem|Amadis Chemical|Ambeed|Ambinter|AppChem|Ark Pharm, Inc.|AstaTech, Inc.|BenchChem|BIDD|BindingDB|Biorbyt|BLD Pharm|…	Chemical Vendors|Curation Efforts|Governmental Organizations|Journal Publishers|Legacy Depositors|NIH Initiatives|Research and Development|Subscription Services	C254 - Anti-Infective Agent > C276 - Antiparasitic Agent > C250 - Antihelminthic Agent|D000890 - Anti-Infective Agents > D000977 - Antiparasitic Agents > D000871 - Anthelmintics
Active	192783	1-[2-(diethylamino)ethylamino]-4-methyl-9H-xanthen-9-ol	3569-85-5; Miracil C; 9H-Xanthen-9-ol, 1-((2-(diethylamino)ethyl)amino)-4-methyl-; DTXSID20957082; 1-{[2-(diethylamino)ethyl]amino}-4-methyl-9H-xanthen-9-ol	CCN(CC)CCNC1=C2C(C3=CC=CC=C3OC2=C(C=C1)C)O	Known_anthelmintic	9H-Xanthen-9-ol, 1-((2-(diethylamino)ethyl)amino)-4-methyl-	326.4	C20H26N2O2	44.7	388	3.5	24	2	4	6	InChI=1S/C20H26N2O2/c1-4-22(5-2)13-12-21-16-11-10-14(3)20-18(16)19(23)15-8-6-7-9-17(15)24-20/h6-11,19,21,23H,4-5,12-13H2,1-3H3	CCN(CC)CCNC1=C2C(C3=CC=CC=C3OC2=C(C=C1)C)O	HJUCSLDGPDCHNB-UHFFFAOYSA-N	1-[2-(diethylamino)ethylamino]-4-methyl-9H-xanthen-9-ol	326.1994281	326.1994281	0	1	0	1	0	1	0	0	0	0	1	1		Classification|Patents	2		20050809	AAA Chemistry|ABI Chem|ChemIDplus|ChemSpider|ChemTik|EPA DSSTox|Google Patents|J&H Chemical Co.,ltd|NextBio|RR Scientific|ToxPlanet	Chemical Vendors|Curation Efforts|Governmental Organizations|Legacy Depositors|Research and Development|Subscription Services
Active	5351142	1-[2-(diethylamino)ethylamino]-4-methylthioxanthen-9-one chloride		CCN(CC)CCNC1=C2C(=C(C=C1)C)SC3=CC=CC=C3C2=O.[Cl-]	Known_anthelmintic	1-[2-(Diethylamino)ethylamino]-4-methylthioxanthen-9-one chloride	375.9	C20H24ClN2OS-	57.6	426		25	1	5	6	InChI=1S/C20H24N2OS.ClH/c1-4-22(5-2)13-12-21-16-11-10-14(3)20-18(16)19(23)15-8-6-7-9-17(15)24-20;/h6-11,21H,4-5,12-13H2,1-3H3;1H/p-1	CCN(CC)CCNC1=C2C(=C(C=C1)C)SC3=CC=CC=C3C2=O.[Cl-]	LAOOXBLMIJHMFO-UHFFFAOYSA-M	1-[2-(diethylamino)ethylamino]-4-methylthioxanthen-9-one chloride	375.1297873	375.1297873	-1	2	0	0	0	0	0	0	0	0	0	0			0		20060202	3WAY PHARM INC|ABI Chem|ChemSpider|MTDP|NextBio|NovoSeek|ToxPlanet	Chemical Vendors|Governmental Organizations|Legacy Depositors|Research and Development|Subscription Services
Active	21793	1-[2-[ethyl-(2-hydroxy-2-methylpropyl)amino]ethylamino]-4-methylthioxanthen-9-one	Becanthone; BECANTONE; Becantone [INN]; 15351-04-9; UNII-A6P8OYN3G5; A6P8OYN3G5; BECANTHONE [MI]; 1-((2-(ETHYL(2-HYDROXY-2-METHYLPROPYL)AMINO)ETHYL)AMINO)-4-METHYLTHIOXANTHEN-9-ONE; 9H-THIOXANTHEN-9-ONE, 1-((2-(ETHYL(2-HYDROXY-2-METHOXYPROPYL)AMINO)ETHYL)AMINO)-4-METHYL-; RefChem:116855	CCN(CCNC1=C2C(=C(C=C1)C)SC3=CC=CC=C3C2=O)CC(C)(C)O	Known_anthelmintic	Becanthone	384.5	C22H28N2O2S	77.9	513	3.5	27	2	5	7	InChI=1S/C22H28N2O2S/c1-5-24(14-22(3,4)26)13-12-23-17-11-10-15(2)21-19(17)20(25)16-8-6-7-9-18(16)27-21/h6-11,23,26H,5,12-14H2,1-4H3	CCN(CCNC1=C2C(=C(C=C1)C)SC3=CC=CC=C3C2=O)CC(C)(C)O	ATQREMXMJIWUIN-UHFFFAOYSA-N	1-[2-[ethyl-(2-hydroxy-2-methylpropyl)amino]ethylamino]-4-methylthioxanthen-9-one	384.1871493	384.1871493	0	1	0	0	0	0	0	0	0	1	178	30		Biological Test Results|Chemical and Physical Properties|Classification|Literature|Patents	5	1963987|2061326	20050326	001Chemical|AA BLOCKS|ABI Chem|Alfa Chemistry|Ambinter|BenchChem|BOC Sciences|ChEMBL|ChemDB|ChemIDplus|Chemieliva Pharmaceutical Co., Ltd|ChemSpider|ChemTik|Collaborative Drug Discovery, Inc.|DiscoveryGate|DTP/NCI|Egon Willighagen, Department of Bioinformatics - BiGCaT, Maastricht University|EPA DSSTox|EvitaChem|FDA Global Substance Registration System (GSRS)|Google Patents|J&H Chemical Co.,ltd|J…	Chemical Vendors|Curation Efforts|Governmental Organizations|Journal Publishers|Legacy Depositors|Research and Development|Subscription Services	C254 - Anti-Infective Agent > C276 - Antiparasitic Agent > C250 - Antihelminthic Agent
Active	160529	1-[3-[[2,6-dihydroxy-4-methoxy-3-methyl-5-(2-methylpropanoyl)phenyl]methyl]-2,4-dihydroxy-6-methoxy-5-methylphenyl]-2-methylpropan-1-one	alpha-Kosin; 568-50-3; 1-[3-[[2,6-dihydroxy-4-methoxy-3-methyl-5-(2-methylpropanoyl)phenyl]methyl]-2,4-dihydroxy-6-methoxy-5-methylphenyl]-2-methylpropan-1-one; DTXSID70205348; 1-(3-((2,6-dihydroxy-4-methoxy-3-methyl-5-(2-methylpropanoyl)phenyl)methyl)-2,4-dihydroxy-6-methoxy-5-methyl-phenyl)-2-methyl-propan-1-one; 1-(3-((2,6-dihydroxy-4-methoxy-3-methyl-5-(2-methylpropanoyl)phenyl)methyl)-2,4-di…	CC1=C(C(=C(C(=C1OC)C(=O)C(C)C)O)CC2=C(C(=C(C(=C2O)C)OC)C(=O)C(C)C)O)O	Known_anthelmintic	alpha-Kosin	460.5	C25H32O8	134	623	5.6	33	4	8	8	InChI=1S/C25H32O8/c1-10(2)18(26)16-22(30)14(20(28)12(5)24(16)32-7)9-15-21(29)13(6)25(33-8)17(23(15)31)19(27)11(3)4/h10-11,28-31H,9H2,1-8H3	CC1=C(C(=C(C(=C1OC)C(=O)C(C)C)O)CC2=C(C(=C(C(=C2O)C)OC)C(=O)C(C)C)O)O	KPKGKOASFCAMGD-UHFFFAOYSA-N	1-[3-[[2,6-dihydroxy-4-methoxy-3-methyl-5-(2-methylpropanoyl)phenyl]methyl]-2,4-dihydroxy-6-methoxy-5-methylphenyl]-2-methylpropan-1-one	460.209718	460.209718	0	1	0	0	0	0	0	0	0	6	20	12	alpha-kosin	Classification|Literature|Patents|Spectral Information|Taxonomy	5		20050624	AAA Chemistry|ABI Chem|BenchChem|ChEBI|ChemDB|ChemIDplus|Cheminformatics Friedrich-Schiller-University Jena|ChemSpider|DiscoveryGate|Egon Willighagen, Department of Bioinformatics - BiGCaT, Maastricht University|EPA DSSTox|EvitaChem|Google Patents|IBM|J&H Chemical Co.,ltd|Japan Chemical Substance Dictionary (Nikkaji)|KEGG|Metabolomics Workbench|MolGenie|NextBio|PATENTSCOPE (WIPO)|PubChem Referenc…	Chemical Vendors|Curation Efforts|Governmental Organizations|Journal Publishers|Legacy Depositors|NIH Initiatives|Research and Development|Subscription Services
Active	3084366	1-benzylsulfanyl-1-[2-(C-benzylsulfanyl-N-diethoxyphosphorylcarbonimidoyl)sulfanylethylsulfanyl]-N-diethoxyphosphorylmethanimine	SCHEMBL635820; DTXSID70865027; NS00120904; Q27280448; Dibenzyl ethane-1,2-diyl bis[(diethoxyphosphoryl)carbonodithioimidate]	CCOP(=O)(/N=C(\SCCS/C(=N/P(=O)(OCC)OCC)SCc1ccccc1)SCc1ccccc1)OCC	Known_anthelmintic	Dibenzyl ethane-1,2-diyl bis[(diethoxyphosphoryl)carbonodithioimidate]	664.8	C26H38N2O6P2S4	197	767	6.9	40	0	12	21	InChI=1S/C26H38N2O6P2S4/c1-5-31-35(29,32-6-2)27-25(39-21-23-15-11-9-12-16-23)37-19-20-38-26(28-36(30,33-7-3)34-8-4)40-22-24-17-13-10-14-18-24/h9-18H,5-8,19-22H2,1-4H3	CCOP(=O)(N=C(SCCSC(=NP(=O)(OCC)OCC)SCC1=CC=CC=C1)SCC2=CC=CC=C2)OCC	CZPAAISSUBSIDF-UHFFFAOYSA-N	1-benzylsulfanyl-1-[2-(C-benzylsulfanyl-N-diethoxyphosphorylcarbonimidoyl)sulfanylethylsulfanyl]-N-diethoxyphosphorylmethanimine	664.1087956	664.1087956	0	1	0	0	0	0	2	0	2	0	227	51		Classification|Patents	2		20050809	A2B Chem|Egon Willighagen, Department of Bioinformatics - BiGCaT, Maastricht University|EPA DSSTox|Google Patents|MolGenie|NORMAN Suspect List Exchange|Probes & Drugs portal|SureChEMBL|Wikidata	Chemical Vendors|Curation Efforts|Governmental Organizations|Research and Development
Active	11316	1-bromonaphthalen-2-ol	1-Bromo-2-naphthol; 573-97-7; 2-Naphthalenol, 1-bromo-; 1-Bromo-2-naphthalenol; Wormin; Disthemin; 1-Brom-2-naphthol; 1-Bromo-2-hydroxynaphthalene; 2-NAPHTHOL, 1-BROMO-; 1-Brom-2-naphthol [German]	C1=CC=C2C(=C1)C=CC(=C2Br)O	Known_anthelmintic	1-Bromo-2-naphthol	223.07	C10H7BrO	20.2	160	3	12	1	1	0	InChI=1S/C10H7BrO/c11-10-8-4-2-1-3-7(8)5-6-9(10)12/h1-6,12H	C1=CC=C2C(=C1)C=CC(=C2Br)O	FQJZPYXGPYJJIH-UHFFFAOYSA-N	1-bromonaphthalen-2-ol	221.96803	221.96803	0	1	0	0	0	0	0	0	0	57	1530	551		Biological Test Results|Chemical and Physical Properties|Classification|Literature|Patents|Safety and Hazards|Toxicity|Spectral Information|Biological Test Results: Active|Biological Test Results: Micromolar	10	155|157|161|165|167|175|179|485|631|731|757|758|759|760|761|764|781|782|797|798|800|861|862|868|871|873|878|880|920|932|940|950|951|952|1001|1006|1007|1008|1009|1012|1016|1018|1019|1020|1021|1022|1027|1030|1032|1040|1046|1048|1049|1051|1063|1066|1085|1135|1136|1203|1209|1214|1216|1217|1220|1222|1229|1230|1236|1239|1242|1246|1251|1273|1274|1276|1285|1296|1304|1321|1325|1326|1359|1362|1376|1377|137…	20050326	001Chemical|10X CHEM|3WAY PHARM INC|A&J Pharmtech CO., LTD.|A2B Chem|AA BLOCKS|Aaron Chemicals LLC|AbaChemScene|ABBLIS Chemicals|abcr GmbH|ABI Chem|Acadechem|Accel Scientific|Accela ChemBio Inc.|Achemica|Achemo Scientific Limited|Acmec Biochemical|Acorn PharmaTech Product List|Activate Scientific|AEchem Scientific Corp., USA|AgroIntelBioScan.com|AHH Chemical co.,ltd|AiFChem, an XtalPi Company|AK …	Chemical Vendors|Curation Efforts|Governmental Organizations|Journal Publishers|Legacy Depositors|NIH Initiatives|Research and Development|Subscription Services
Active	6038284	1-ethyl-2,6-bis[(E)-2-(4-pyrrolidin-1-ylphenyl)ethenyl]pyridin-1-ium	Stilbazium; Stilbazium ion; Stilbazium cation; BZH4E8NH3O; UNII-BZH4E8NH3O; 6253-07-2; Pyridinium, 1-ethyl-2,6-bis(2-(4-(1-pyrrolidinyl)phenyl)ethenyl)-; DTXSID00211573; RefChem:185774; DTXCID30134064	CC[n+]1c(/C=C/c2ccc(N3CCCC3)cc2)cccc1/C=C/c1ccc(N2CCCC2)cc1	Known_anthelmintic	Stilbazium	450.6	C31H36N3+	10.4	590	7.1	34	0	2	7	InChI=1S/C31H36N3/c1-2-34-30(20-14-26-10-16-28(17-11-26)32-22-3-4-23-32)8-7-9-31(34)21-15-27-12-18-29(19-13-27)33-24-5-6-25-33/h7-21H,2-6,22-25H2,1H3/q+1	CC[N+]1=C(C=CC=C1/C=C/C2=CC=C(C=C2)N3CCCC3)/C=C/C4=CC=C(C=C4)N5CCCC5	HQXWVXPBRCYGGM-UHFFFAOYSA-N	1-ethyl-2,6-bis[(E)-2-(4-pyrrolidin-1-ylphenyl)ethenyl]pyridin-1-ium	450.2909232	450.2909232	1	1	0	0	0	0	2	2	0	0	15	4		Classification|Patents	2		20050913	3WAY PHARM INC|AA BLOCKS|ABI Chem|AKos Consulting & Solutions|BLD Pharm|BOC Sciences|ChEMBL|ChemIDplus|ChemSpider|Collaborative Drug Discovery, Inc.|DiscoveryGate|DTP/NCI|Egon Willighagen, Department of Bioinformatics - BiGCaT, Maastricht University|EPA Substance Registry Services|FDA Global Substance Registration System (GSRS)|Google Patents|IBM|J&H Chemical Co.,ltd|Japan Chemical Substance Dict…	Chemical Vendors|Curation Efforts|Governmental Organizations|Journal Publishers|Legacy Depositors|Research and Development|Subscription Services
Active	6433387	1-ethyl-2,6-bis[(E)-2-(4-pyrrolidin-1-ylphenyl)ethenyl]pyridin-1-ium iodide	STILBAZIUM IODIDE; Monopar; 3784-99-4; Iodure de stilbazium; Ioduro de estilbazio; BW-61-32; Stilbazii iodidum; NSC-89239; YCI523M52V; Pyridinium, 1-ethyl-2,6-bis(p-1-pyrrolidinylstyryl)-, iodide	CC[n+]1c(/C=C/c2ccc(N3CCCC3)cc2)cccc1/C=C/c1ccc(N2CCCC2)cc1.[I-]	Known_anthelmintic	Pyridinium, 1-ethyl-2,6-bis(2-(4-(1-pyrrolidinyl)phenyl)ethenyl)-, iodide (1:1)	577.5	C31H36IN3	10.4	590		35	0	3	7	InChI=1S/C31H36N3.HI/c1-2-34-30(20-14-26-10-16-28(17-11-26)32-22-3-4-23-32)8-7-9-31(34)21-15-27-12-18-29(19-13-27)33-24-5-6-25-33;/h7-21H,2-6,22-25H2,1H3;1H/q+1;/p-1	CC[N+]1=C(C=CC=C1/C=C/C2=CC=C(C=C2)N3CCCC3)/C=C/C4=CC=C(C=C4)N5CCCC5.[I-]	BYIRBDUHSVOFLU-UHFFFAOYSA-M	1-ethyl-2,6-bis[(E)-2-(4-pyrrolidin-1-ylphenyl)ethenyl]pyridin-1-ium iodide	577.1954	577.1954	0	2	0	0	0	0	2	2	0	24	287	89	stilbazium iodide	Biological Test Results|Classification|Literature|Patents|Toxicity|Biological Test Results: Active	6	1|3|5|7|9|13|15|19|21|23|25|29|31|33|35|37|39|41|43|45|47|49|53|55|59|65|67|71|73|77|79|81|83|85|89|91|93|95|97|99|101|103|105|107|109|113|115|121|123|125|129|131|133|137|139|141|143|145|248|1794731|1794732|1794733|1794735|1794736|1794738|1794739|1794742|1794745|1794746|1794748|1794750|1794751|1794752|1794753|1794754|1794755|1794756|1794757|1794758|1794759|1794760|1794761|1794763|1794764|1794765|…	20060428	3WAY PHARM INC|AA BLOCKS|ABI Chem|BLD Pharm|BOC Sciences|ChEMBL|ChemIDplus|ChemSpider|DiscoveryGate|DTP/NCI|Egon Willighagen, Department of Bioinformatics - BiGCaT, Maastricht University|EPA Substance Registry Services|FDA Global Substance Registration System (GSRS)|J&H Chemical Co.,ltd|KEGG|LeadScope|NextBio|NovoSeek|PATENTSCOPE (WIPO)|Probes & Drugs portal|PubChem Reference Collection|Springer …	Chemical Vendors|Curation Efforts|Governmental Organizations|Journal Publishers|Legacy Depositors|Research and Development|Subscription Services	C254 - Anti-Infective Agent > C276 - Antiparasitic Agent > C250 - Antihelminthic Agent
Active	92987	1-piperidin-2-ylpropan-2-one	4396-01-4; Isopelletierin; dl-Pelletierine; Isopelletierine; Isopunicine; 8-Methylnorlobelone; 1-(2-Piperidinyl)-2-propanone; RefChem:907240; 1-(Piperidin-2-yl)propan-2-one; (+/-)-Pelletierine	CC(=O)CC1CCCCN1	Known_anthelmintic	1-(2-Piperidinyl)-2-propanone	141.21	C8H15NO	29.1	122	0.4	10	1	2	2	InChI=1S/C8H15NO/c1-7(10)6-8-4-2-3-5-9-8/h8-9H,2-6H2,1H3	CC(=O)CC1CCCCN1	JEIZLWNUBXHADF-UHFFFAOYSA-N	1-piperidin-2-ylpropan-2-one	141.1153641	141.1153641	0	1	0	1	0	1	0	0	0	186	814	253	isopelletierine	Biological Test Results|Chemical and Physical Properties|Classification|Food Additives and Ingredients|Literature|Patents|Pharmacology and Biochemistry|Toxicity|Spectral Information|Taxonomy	10	608|1033|1549|1552|1637|1648|781327|1159580|1159607|1259397|1259398|1259423	20050327	001Chemical|10X CHEM|A2B Chem|AA BLOCKS|AAA Chemistry|Abe Lab, University of Texas MD Anderson Cancer Center|ABI Chem|Accel Scientific|AiFChem, an XtalPi Company|AKos Consulting & Solutions|Ambeed|Ambinter|Angene Chemical|AppChem|AstaTech, Inc.|Aurora Fine Chemicals LLC|Aurum Pharmatech LLC|Beilstein Journals|BenchChem|Biosynth|BLD Pharm|BOC Sciences|CCSbase|Center for Chemical Genomics, Universi…	Chemical Vendors|Curation Efforts|Governmental Organizations|Journal Publishers|Legacy Depositors|NIH Initiatives|Research and Development|Subscription Services
Active	5798	1H-benzimidazole	BENZIMIDAZOLE; 51-17-2; 1H-Benzimidazole; 1,3-Benzodiazole; Benzoimidazole; o-Benzimidazole; Benzoglyoxaline; 3-Azaindole; Benziminazole; Azindole	C1=CC=C2C(=C1)NC=N2	Known_anthelmintic	Benzimidazole	118.14	C7H6N2	28.7	103	1.3	9	1	1	0	InChI=1S/C7H6N2/c1-2-4-7-6(3-1)8-5-9-7/h1-5H,(H,8,9)	C1=CC=C2C(=C1)NC=N2	HYZJCKYKOHLVJF-UHFFFAOYSA-N	1H-benzimidazole	118.0530982	118.0530982	0	1	0	0	0	0	0	0	0	12588	135792	53249	benzimidazole	Agrochemical Information|Biological Test Results|Interactions and Pathways|Chemical and Physical Properties|Classification|Drug and Medication Information|Identification|Literature|Patents|Pharmacology and Biochemistry|Safety and Hazards|Toxicity|Use and Manufacturing|Associated Disorders and Diseases|Spectral Information|Biological Test Results: Active|Biological Test Results: Micromolar	17	155|157|161|165|167|175|180|228|248|250|330|342|421|426|427|433|434|435|445|530|540|541|542|543|544|545|546|584|585|595|596|603|605|654|655|656|657|658|659|660|661|662|663|664|665|666|667|875|880|881|884|885|886|887|889|892|893|894|900|902|912|921|923|924|925|926|938|946|947|948|955|960|961|962|963|964|965|966|967|968|969|970|971|972|973|974|975|976|977|978|979|980|981|982|983|984|985|986|987|988…	20040916	001Chemical|10X CHEM|3WAY PHARM INC|A&J Pharmtech CO., LTD.|A2B Chem|AA BLOCKS|AAA Chemistry|Aaron Chemicals LLC|AbaChemScene|ABBLIS Chemicals|abcr GmbH|ABI Chem|Acadechem|Accel Scientific|Accela ChemBio Inc.|Aceschem Inc|Achemica|Achemtek|Acmec Biochemical|Acorn PharmaTech Product List|Activate Scientific|AHH Chemical co.,ltd|AiFChem, an XtalPi Company|AK Scientific, Inc. (AKSCI)|AKos Consulting…	Chemical Vendors|Curation Efforts|Governmental Organizations|Journal Publishers|Legacy Depositors|NIH Initiatives|Research and Development|Subscription Services	D000890 - Anti-Infective Agents > D000977 - Antiparasitic Agents > D000871 - Anthelmintics
Active	16779	2,3,5-trichloro-N-(3,5-dichloro-2-hydroxyphenyl)-6-hydroxybenzamide	Oxyclozanide; 2277-92-1; Zanil; Diplin; Zanilox; Oxiclozanidum; Oxiclozanida; Oxyclozanidum; Benzamide, 2,3,5-trichloro-N-(3,5-dichloro-2-hydroxyphenyl)-6-hydroxy-; 3,3',5,5',6-Pentachloro-2'-hydroxysalicylanilide	C1=C(C=C(C(=C1NC(=O)C2=C(C(=CC(=C2Cl)Cl)Cl)O)O)Cl)Cl	Known_anthelmintic	Oxyclozanide	401.4	C13H6Cl5NO3	69.6	415	5.7	22	3	3	2	InChI=1S/C13H6Cl5NO3/c14-4-1-6(16)11(20)8(2-4)19-13(22)9-10(18)5(15)3-7(17)12(9)21/h1-3,20-21H,(H,19,22)	C1=C(C=C(C(=C1NC(=O)C2=C(C(=CC(=C2Cl)Cl)Cl)O)O)Cl)Cl	JYWIYHUXVMAGLG-UHFFFAOYSA-N	2,3,5-trichloro-N-(3,5-dichloro-2-hydroxyphenyl)-6-hydroxybenzamide	400.876081	398.879032	0	1	0	0	0	0	0	0	0	258	3770	669	Oxyclozanide	Biological Test Results|Chemical and Physical Properties|Classification|Literature|Patents|Pharmacology and Biochemistry|Safety and Hazards|Toxicity|Associated Disorders and Diseases|Spectral Information|Biological Test Results: Active|Biological Test Results: Micromolar	12	741324|1259251|1259407|1259408|1259416|1259421|1263377|1263378|1263379|1263381|1263382|1409579|1409580|1409581|1409598|1409605|1416225|1416226|1416227|1416229|1416230|1590351|1640020|1645758|1671498|1749710|1749711|1804171|1854971|1980549|1980550|1980551|1980552|1980553	20050808	001Chemical|10X CHEM|3WAY PHARM INC|A&J Pharmtech CO., LTD.|A2B Chem|AA BLOCKS|Aaron Chemicals LLC|AbaChemScene|abcr GmbH|ABI Chem|AbMole Bioscience|Accel Scientific|Accela ChemBio Inc.|Achemtek|Acmec Biochemical|Acorn PharmaTech Product List|Activate Scientific|Adooq BioScience|AHH Chemical co.,ltd|AiFChem, an XtalPi Company|AK Scientific, Inc. (AKSCI)|AKos Consulting & Solutions|Aladdin Scienti…	Chemical Vendors|Curation Efforts|Governmental Organizations|Journal Publishers|Legacy Depositors|NIH Initiatives|Research and Development|Subscription Services	C254 - Anti-Infective Agent > C276 - Antiparasitic Agent > C250 - Antihelminthic Agent|D000890 - Anti-Infective Agents > D000977 - Antiparasitic Agents > D000871 - Anthelmintics
Active	77123	2-(2-chlorophenyl)-1H-benzimidazole	Chlorfenazole; 3574-96-7; 2-(2-Chlorophenyl)-1H-benzimidazole; 2-(2-Chlorophenyl)benzimidazole; 1H-Benzimidazole, 2-(2-chlorophenyl)-; Chlorfenazole [ISO]; 2-(o-Chlorophenyl)benzimidazole; G 572; RT668W2SVP; NSC-128751	C1=CC=C(C(=C1)C2=NC3=CC=CC=C3N2)Cl	Known_anthelmintic	Chlorfenazole	228.67	C13H9ClN2	28.7	246	3.9	16	1	1	1	InChI=1S/C13H9ClN2/c14-10-6-2-1-5-9(10)13-15-11-7-3-4-8-12(11)16-13/h1-8H,(H,15,16)	C1=CC=C(C(=C1)C2=NC3=CC=CC=C3N2)Cl	OILIYWFQRJOPAI-UHFFFAOYSA-N	2-(2-chlorophenyl)-1H-benzimidazole	228.045426	228.045426	0	1	0	0	0	0	0	0	0	22	8446	1690		Biological Test Results|Classification|Literature|Patents|Safety and Hazards|Toxicity|Spectral Information|Biological Test Results: Active|Biological Test Results: Micromolar	9	1|3|5|7|9|13|15|19|21|23|25|29|31|33|35|37|39|41|43|45|47|49|53|55|59|65|67|71|73|77|79|81|83|85|89|91|93|95|97|99|101|103|105|107|109|113|115|119|121|123|125|129|131|133|137|139|141|143|145|256|422|436|485|745|781|782|798|800|873|880|940|1021|1022|1030|1046|1085|1230|1236|1242|1274|1304|1321|1359|1376|1377|1381|1385|1415|1416|1418|1422|1423|1424|1430|1434|1439|1440|1441|1443|1445|1446|1448|1454|…	20050326	001Chemical|10X CHEM|3WAY PHARM INC|A&J Pharmtech CO., LTD.|A2B Chem|AA BLOCKS|AAA Chemistry|Aaron Chemicals LLC|AbaChemScene|abcr GmbH|ABI Chem|Accel Scientific|Accela ChemBio Inc.|Acmec Biochemical|Acorn PharmaTech Product List|Activate Scientific|AgroIntelBioScan.com|AHH Chemical co.,ltd|AiFChem, an XtalPi Company|AK Scientific, Inc. (AKSCI)|AKos Consulting & Solutions|Aladdin Scientific|Alfa …	Chemical Vendors|Curation Efforts|Governmental Organizations|Journal Publishers|Legacy Depositors|NIH Initiatives|Research and Development|Subscription Services
Active	72026	2-(cyclohexanecarbonyl)-1,3,6,7,8,12b-hexahydropyrazino[2,1-a][2]benzazepin-4-one	Epsiprantel; 98123-83-2; Cestex; Epsiprantelum; 0C1SPQ0FSR; DTXSID3057858; BRL38705; BRL-38705; DTXCID0031392; Pyrazino[2,1-a][2]benzazepin-4(1H)-one, 2-(cyclohexylcarbonyl)-2,3,6,7,8,12b-hexahydro-	O=C(C1CCCCC1)N1CC(=O)N2CCCc3ccccc3C2C1	Known_anthelmintic	Epsiprantel	326.4	C20H26N2O2	40.6	486	3	24	0	2	1	InChI=1S/C20H26N2O2/c23-19-14-21(20(24)16-8-2-1-3-9-16)13-18-17-11-5-4-7-15(17)10-6-12-22(18)19/h4-5,7,11,16,18H,1-3,6,8-10,12-14H2	C1CCC(CC1)C(=O)N2CC3C4=CC=CC=C4CCCN3C(=O)C2	LGUDKOQUWIHXOV-UHFFFAOYSA-N	2-(cyclohexanecarbonyl)-1,3,6,7,8,12b-hexahydropyrazino[2,1-a][2]benzazepin-4-one	326.1994281	326.1994281	0	1	0	1	0	1	0	0	0	27	4066	642	epsiprantel	Biological Test Results|Chemical and Physical Properties|Classification|Drug and Medication Information|Literature|Patents|Pharmacology and Biochemistry|Safety and Hazards|Use and Manufacturing|Biological Test Results: Active|Biological Test Results: Micromolar	11	212402|212403|212404|212407|212408|212409|651635|743191|743194|743199|743202|743203|743209|743210|743211|743212|743213|743215|743217|743218|743219|743220|743221|743222|743223|743224|743225|743226|743227|743228|743239|743240|743241|743242|1117298|1117304|1117305|1117310|1117312|1117314|1117326|1117329|1117336|1117340|1117341|1117342|1117343|1117346|1159509|1159515|1159516|1159517|1159518|1159519|1…	20050808	001Chemical|3WAY PHARM INC|A2B Chem|AA BLOCKS|AAA Chemistry|AbaChemScene|ABI Chem|Acadechem|AKos Consulting & Solutions|Ambinter|AN PharmaTech|BenchChem|Biorbyt|BOC Sciences|ChEMBL|ChemIDplus|Chemieliva Pharmaceutical Co., Ltd|ChemMol|ChemSpider|ChemTik|Collaborative Drug Discovery, Inc.|CymitQuimica|DiscoveryGate|Egon Willighagen, Department of Bioinformatics - BiGCaT, Maastricht University|Enam…	Chemical Vendors|Curation Efforts|Governmental Organizations|Journal Publishers|Legacy Depositors|Research and Development|Subscription Services	C254 - Anti-Infective Agent > C276 - Antiparasitic Agent > C250 - Antihelminthic Agent
Active	4891	2-(cyclohexanecarbonyl)-3,6,7,11b-tetrahydro-1H-pyrazino[2,1-a]isoquinolin-4-one	praziquantel; 55268-74-1; Biltricide; Droncit; Embay 8440; Praziquantelum; Cysticide; prazicuantel; 2-(cyclohexylcarbonyl)-1,2,3,6,7,11b-hexahydro-4H-pyrazino[2,1-a]isoquinolin-4-one; EMBAY-8440	O=C(C1CCCCC1)N1CC(=O)N2CCc3ccccc3C2C1	Known_anthelmintic	Praziquantel	312.4	C19H24N2O2	40.6	472	2.7	23	0	2	1	InChI=1S/C19H24N2O2/c22-18-13-20(19(23)15-7-2-1-3-8-15)12-17-16-9-5-4-6-14(16)10-11-21(17)18/h4-6,9,15,17H,1-3,7-8,10-13H2	C1CCC(CC1)C(=O)N2CC3C4=CC=CC=C4CCN3C(=O)C2	FSVJFNAIGNNGKK-UHFFFAOYSA-N	2-(cyclohexanecarbonyl)-3,6,7,11b-tetrahydro-1H-pyrazino[2,1-a]isoquinolin-4-one	312.183778	312.183778	0	1	0	1	0	1	0	0	0	9082	19988	5351	Praziquantel	Biological Test Results|Interactions and Pathways|Chemical and Physical Properties|Classification|Drug and Medication Information|Literature|Patents|Pharmacology and Biochemistry|Safety and Hazards|Toxicity|Use and Manufacturing|Associated Disorders and Diseases|Spectral Information|Taxonomy|Biological Test Results: Active|Biological Test Results: Micromolar|Biological Test Results: Nanomolar	17	357|361|364|368|371|373|374|375|377|411|422|425|429|430|431|432|436|438|440|441|444|446|449|450|453|454|455|456|457|460|483|485|487|488|501|518|521|522|524|525|527|528|529|538|539|547|552|555|556|559|560|561|565|567|570|571|572|573|574|575|576|577|580|581|587|588|589|590|591|592|593|594|597|598|601|602|604|609|614|615|622|623|624|625|626|628|629|630|631|633|636|637|639|641|645|648|680|684|686|687…	20050325	001Chemical|10X CHEM|3WAY PHARM INC|A2B Chem|AA BLOCKS|Aaron Chemicals LLC|AbaChemScene|ABBLIS Chemicals|abcr GmbH|Abe Lab, University of Texas MD Anderson Cancer Center|ABI Chem|AbMole Bioscience|AbovChem LLC|Acadechem|Accel Scientific|Accela ChemBio Inc.|Achemica|Achemtek|Acorn PharmaTech Product List|AHH Chemical co.,ltd|AK Scientific, Inc. (AKSCI)|AKos Consulting & Solutions|Aladdin Scientifi…	Chemical Vendors|Curation Efforts|Governmental Organizations|Journal Publishers|Legacy Depositors|NIH Initiatives|Research and Development|Subscription Services	C254 - Anti-Infective Agent > C276 - Antiparasitic Agent > C250 - Antihelminthic Agent|D000890 - Anti-Infective Agents > D000977 - Antiparasitic Agents > D000871 - Anthelmintics|P - Antiparasitic products, insecticides and repellents > P02 - Anthelmintics > P02B - Antitrematodals > P02BA - Quinoline derivatives and related substances
Active	312914	2-(furan-2-yl)-7-methyl-3,6-dihydroimidazo[4,5-f]quinolin-9-one	Furodazole; 56119-96-1; Furodazole [INN]; Furodazole anhydrous; UNII-5B6I19ZE0R; 5B6I19ZE0R; Furodazole, anhydrous; NSC 225227; NSC-225227; F 691	Cc1cc(O)c2c(ccc3nc(-c4ccco4)[nH]c32)n1	Known_anthelmintic	Furodazole	265.27	C15H11N3O2	70.9	450	2.3	20	2	4	1	InChI=1S/C15H11N3O2/c1-8-7-11(19)13-9(16-8)4-5-10-14(13)18-15(17-10)12-3-2-6-20-12/h2-7H,1H3,(H,16,19)(H,17,18)	CC1=CC(=O)C2=C(N1)C=CC3=C2N=C(N3)C4=CC=CO4	NYRSQWAKUMYFLI-UHFFFAOYSA-N	2-(furan-2-yl)-7-methyl-3,6-dihydroimidazo[4,5-f]quinolin-9-one	265.0851266	265.0851266	0	1	0	0	0	0	0	0	0	5	108	36		Biological Test Results|Classification|Literature|Patents|Biological Test Results: Active	5	155|157|161|165|167|175|256|330|1131691|1131692|1131693|1131694|1131695|1131696|1131697|1131698|1131700|1131701|1131702|1131703|1131704|1131705|2061326	20050326	3WAY PHARM INC|A2B Chem|AA BLOCKS|ABI Chem|Alfa Chemistry|BenchChem|BOC Sciences|ChEMBL|ChemDB|ChemIDplus|Chemieliva Pharmaceutical Co., Ltd|ChemMol|ChemSpider|DiscoveryGate|DTP/NCI|Egon Willighagen, Department of Bioinformatics - BiGCaT, Maastricht University|EPA DSSTox|FDA Global Substance Registration System (GSRS)|Google Patents|IBM|J&H Chemical Co.,ltd|Japan Chemical Substance Dictionary (Ni…	Chemical Vendors|Curation Efforts|Governmental Organizations|Journal Publishers|Legacy Depositors|Research and Development|Subscription Services	C254 - Anti-Infective Agent > C276 - Antiparasitic Agent > C250 - Antihelminthic Agent
Active	5281035	2-[(E)-2-(2,5-dimethyl-1-phenylpyrrol-3-yl)ethenyl]-N,N,1-trimethylquinolin-1-ium-6-amine	PYRVINIUM; 7187-62-4; pyrvinium (cation); Pyrvinium ion; Pyrvinium cation; Pyrvinum (base); CHEBI:8687; 6B9991FLU3; Quinolinium, 6-(dimethylamino)-2-(2-(2,5-dimethyl-1-phenyl-1H-pyrrol-3-yl)ethenyl)-1-methyl-; 6-(Dimethylamino)-2-(2-(2,5-dimethyl-1-phenyl-1H-pyrrol-3-yl)ethenyl)-1-methylquinolinium	Cc1cc(/C=C/c2ccc3cc(N(C)C)ccc3[n+]2C)c(C)n1-c1ccccc1	Known_anthelmintic	Pyrvinium	382.5	C26H28N3+	12.1	552	5.9	29	0	1	4	InChI=1S/C26H28N3/c1-19-17-21(20(2)29(19)24-9-7-6-8-10-24)11-13-23-14-12-22-18-25(27(3)4)15-16-26(22)28(23)5/h6-18H,1-5H3/q+1	CC1=CC(=C(N1C2=CC=CC=C2)C)/C=C/C3=[N+](C4=C(C=C3)C=C(C=C4)N(C)C)C	QMHSXPLYMTVAMK-UHFFFAOYSA-N	2-[(E)-2-(2,5-dimethyl-1-phenylpyrrol-3-yl)ethenyl]-N,N,1-trimethylquinolin-1-ium-6-amine	382.2283229	382.2283229	1	1	0	0	0	0	1	1	0	197	937	302	pyrvinium	Biological Test Results|Interactions and Pathways|Chemical and Physical Properties|Classification|Drug and Medication Information|Literature|Patents|Pharmacology and Biochemistry|Toxicity|Use and Manufacturing|Associated Disorders and Diseases|Spectral Information|Biological Test Results: Active|Biological Test Results: Micromolar|Biological Test Results: Nanomolar	15	572165|572166|572167|572358|572360|572361|572363|572364|572365|572377|649227|649234|1159580|1224863|1259343|1259397|1259398|1259423|1575304|1575339|1617692|1617696|1617697|1619185|1619186|1620742|1620743|1620744|1620745|1620747|1620748|1620751|1621365|1621366|1621367|1621368|1621370|1621371|1621374|1634424|1671498|1749710|1749711|1845987|1845988|1845989|1885122|1923834|1923835|1924311|1961681|196…	20050326	001Chemical|10X CHEM|AA BLOCKS|AAA Chemistry|Aaron Chemicals LLC|AbaChemScene|abcr GmbH|Abe Lab, University of Texas MD Anderson Cancer Center|ABI Chem|AbMole Bioscience|Accela ChemBio Inc.|Activate Scientific|AiFChem, an XtalPi Company|AK Scientific, Inc. (AKSCI)|AKos Consulting & Solutions|Alfa Chemistry|Amadis Chemical|Ambeed|Ambinter|Amerigo Scientific|Apexmol|AppChem|AstaTech, Inc.|Aurora Fi…	Chemical Vendors|Curation Efforts|Governmental Organizations|Journal Publishers|Legacy Depositors|NIH Initiatives|Research and Development|Subscription Services	C254 - Anti-Infective Agent > C276 - Antiparasitic Agent|D000890 - Anti-Infective Agents > D000977 - Antiparasitic Agents > D000871 - Anthelmintics|P - Antiparasitic products, insecticides and repellents > P02 - Anthelmintics > P02C - Antinematodal agents
Active	14992	2-aminoethanol;5-chloro-N-(2-chloro-4-nitrophenyl)-2-hydroxybenzamide	1420-04-8; Niclosamide-olamine; Clonitralid; Niclosamide ethanolamine salt; Mollutox; CLONITRALIDE; Baylucit; Phenasal ethanolamine salt; Molluscicide bayer 73; Bay 73	C1=CC(=C(C=C1[N+](=O)[O-])Cl)NC(=O)C2=C(C=CC(=C2)Cl)O.C(CO)N	Known_anthelmintic	Niclosamide ethanolamine salt	388.2	C15H15Cl2N3O5	141	414		25	4	6	3	InChI=1S/C13H8Cl2N2O4.C2H7NO/c14-7-1-4-12(18)9(5-7)13(19)16-11-3-2-8(17(20)21)6-10(11)15;3-1-2-4/h1-6,18H,(H,16,19);4H,1-3H2	C1=CC(=C(C=C1[N+](=O)[O-])Cl)NC(=O)C2=C(C=CC(=C2)Cl)O.C(CO)N	XYCDHXSQODHSLG-UHFFFAOYSA-N	2-aminoethanol;5-chloro-N-(2-chloro-4-nitrophenyl)-2-hydroxybenzamide	387.038876	387.038876	0	2	0	0	0	0	0	0	0	1158	2558	664	Niclosamide	Agrochemical Information|Biological Test Results|Chemical and Physical Properties|Classification|Drug and Medication Information|Identification|Literature|Patents|Pharmacology and Biochemistry|Safety and Hazards|Toxicity|Use and Manufacturing|Spectral Information	13	1189|1199|1205|1208|1259411|1294185|1294186|1512637|1745844|2061109	20050808	10X CHEM|3WAY PHARM INC|A2B Chem|AA BLOCKS|Aaron Chemicals LLC|AbaChemScene|ABBLIS Chemicals|abcr GmbH|ABI Chem|AbMole Bioscience|Achemtek|Acmec Biochemical|AHH Chemical co.,ltd|AiFChem, an XtalPi Company|AKos Consulting & Solutions|Alfa Chemistry|Alichem|Amadis Chemical|AN PharmaTech|Angene Chemical|AppChem|Ark Pharm, Inc.|AstaTech, Inc.|BenchChem|Biorbyt|Biosynth|BLD Pharm|BOC Sciences|Carcinog…	Chemical Vendors|Curation Efforts|Governmental Organizations|Journal Publishers|Legacy Depositors|Research and Development|Subscription Services	D000890 - Anti-Infective Agents > D000977 - Antiparasitic Agents > D000871 - Anthelmintics|D010575 - Pesticides > D008975 - Molluscacides|D016573 - Agrochemicals
Active	8238	2-butanoyl-4-[(3-butanoyl-2,4-dihydroxy-6-methoxyphenyl)methyl]-3,5-dihydroxy-6,6-dimethylcyclohexa-2,4-dien-1-one	60842-45-7; DTXSID00976317; 2-butanoyl-4-[(3-butanoyl-2,4-dihydroxy-6-methoxyphenyl)methyl]-3,5-dihydroxy-6,6-dimethylcyclohexa-2,4-dien-1-one; 2-Butanoyl-4-((3-butanoyl-2,4-dihydroxy-6-methoxyphenyl)methyl)-3,5-dihydroxy-6,6-dimethylcyclohexa-2,4-dien-1-one; RefChem:1062537; DTXCID001403695; Desaspidin; Desaspidin BB; Rosapin; Desaspidin [INN]	CCCC(=O)C1=C(O)C(C)(C)C(O)=C(Cc2c(OC)cc(O)c(C(=O)CCC)c2O)C1=O	Known_anthelmintic	2-Butanoyl-4-((3-butanoyl-2,4-dihydroxy-6-methoxyphenyl)methyl)-3,5-dihydroxy-6,6-dimethylcyclohexa-2,4-dien-1-one	446.5	C24H30O8	141	822	3.8	32	4	8	9	InChI=1S/C24H30O8/c1-6-8-14(25)18-16(27)11-17(32-5)12(20(18)28)10-13-21(29)19(15(26)9-7-2)23(31)24(3,4)22(13)30/h11,27-30H,6-10H2,1-5H3	CCCC(=O)C1=C(C(=C(C=C1O)OC)CC2=C(C(C(=O)C(=C2O)C(=O)CCC)(C)C)O)O	XDIZFCKCCMUFFG-UHFFFAOYSA-N	2-butanoyl-4-[(3-butanoyl-2,4-dihydroxy-6-methoxyphenyl)methyl]-3,5-dihydroxy-6,6-dimethylcyclohexa-2,4-dien-1-one	446.1940679	446.1940679	0	1	0	0	0	0	0	0	0	90	126	35		Biological Test Results|Classification|Drug and Medication Information|Literature|Patents|Toxicity|Associated Disorders and Diseases|Spectral Information|Taxonomy|Biological Test Results: Active	10	1439492	20050327	3WAY PHARM INC|AAA Chemistry|ABI Chem|Alfa Chemistry|Biorbyt|ChEBI|ChEMBL|ChemIDplus|Cheminformatics Friedrich-Schiller-University Jena|ChemSpider|ChemTik|Collaborative Drug Discovery, Inc.|DiscoveryGate|DrugBank|DrugCentral|Egon Willighagen, Department of Bioinformatics - BiGCaT, Maastricht University|EPA DSSTox|EPA Substance Registry Services|EvitaChem|FDA Global Substance Registration System (…	Chemical Vendors|Curation Efforts|Governmental Organizations|Journal Publishers|Legacy Depositors|NIH Initiatives|Research and Development|Subscription Services	C254 - Anti-Infective Agent > C276 - Antiparasitic Agent > C250 - Antihelminthic Agent|P - Antiparasitic products, insecticides and repellents > P02 - Anthelmintics > P02D - Anticestodals
Active	120290	2-butanoyl-4-[(3-butanoyl-2,6-dihydroxy-4-methoxy-5-methylphenyl)methyl]-3,5-dihydroxy-6,6-dimethylcyclohexa-2,4-dien-1-one	Aspidin BB; Aspidin; 584-28-1; Aspidin VV; BRN 2068604; N21SD2R570; 2-butanoyl-4-[(3-butanoyl-2,6-dihydroxy-4-methoxy-5-methylphenyl)methyl]-3,5-dihydroxy-6,6-dimethylcyclohexa-2,4-dien-1-one; UNII-N21SD2R570; CCRIS 8458; ASPIDIN [MI]	CCCC(=O)C1=C(C(=C(C(C1=O)(C)C)O)CC2=C(C(=C(C(=C2O)C)OC)C(=O)CCC)O)O	Known_anthelmintic	Aspidin	460.5	C25H32O8	141	852	4.1	33	4	8	9	InChI=1S/C25H32O8/c1-7-9-15(26)17-20(29)13(19(28)12(3)22(17)33-6)11-14-21(30)18(16(27)10-8-2)24(32)25(4,5)23(14)31/h28-31H,7-11H2,1-6H3	CCCC(=O)C1=C(C(=C(C(C1=O)(C)C)O)CC2=C(C(=C(C(=C2O)C)OC)C(=O)CCC)O)O	PLGZOIJJUOHZJA-UHFFFAOYSA-N	2-butanoyl-4-[(3-butanoyl-2,6-dihydroxy-4-methoxy-5-methylphenyl)methyl]-3,5-dihydroxy-6,6-dimethylcyclohexa-2,4-dien-1-one	460.209718	460.209718	0	1	0	0	0	0	0	0	0	16	582	135		Biological Test Results|Classification|Literature|Patents|Toxicity|Taxonomy|Biological Test Results: Active	7	1259409|1439492|1608392|1608393|1963988	20050624	001Chemical|10X CHEM|A2B Chem|AA BLOCKS|AAA Chemistry|AbaChemScene|ABI Chem|Accel Scientific|Alfa Chemistry|Ambinter|Biorbyt|BLD Pharm|ChEBI|ChEMBL|ChemDB|Chemical Carcinogenesis Research Information System (CCRIS)|ChemIDplus|Cheminformatics Friedrich-Schiller-University Jena|ChemMol|ChemSpider|Debye Scientific Co., Ltd|Egon Willighagen, Department of Bioinformatics - BiGCaT, Maastricht Universit…	Chemical Vendors|Curation Efforts|Governmental Organizations|Journal Publishers|Legacy Depositors|NIH Initiatives|Research and Development|Subscription Services
Active	10364	2-methyl-5-propan-2-ylphenol	CARVACROL; 5-Isopropyl-2-methylphenol; 499-75-2; Isopropyl-o-cresol; Antioxine; 2-p-Cymenol; 5-Isopropyl-o-cresol; 2-Hydroxy-p-cymene; Karvakrol; p-Cymen-2-ol	CC1=C(C=C(C=C1)C(C)C)O	Known_anthelmintic	Carvacrol	150.22	C10H14O	20.2	120	3.1	11	1	1	1	InChI=1S/C10H14O/c1-7(2)9-5-4-8(3)10(11)6-9/h4-7,11H,1-3H3	CC1=C(C=C(C=C1)C(C)C)O	RECUKUPTGUEGMW-UHFFFAOYSA-N	2-methyl-5-propan-2-ylphenol	150.1044651	150.1044651	0	1	0	0	0	0	0	0	0	6740	33728	10356	carvacrol	Biological Test Results|Interactions and Pathways|Chemical and Physical Properties|Classification|Drug and Medication Information|Food Additives and Ingredients|Identification|Literature|Patents|Pharmacology and Biochemistry|Safety and Hazards|Toxicity|Use and Manufacturing|Spectral Information|Taxonomy|Biological Test Results: Active|Biological Test Results: Micromolar	17	155|157|161|165|167|175|114276|116736|214939|403341|482143|624606|624608|624609|624611|624612|624613|624614|624616|651631|651632|651633|651634|677530|677534|677535|677536|677537|677538|677539|677610|677611|677612|677613|677614|677615|677616|677617|716615|716616|716617|716618|716619|716620|716621|716812|716813|716814|716815|716816|716817|716818|716819|716820|716821|716822|716823|716824|716825|7168…	20050326	001Chemical|10X CHEM|3WAY PHARM INC|4C Pharma Scientific Inc|A&J Pharmtech CO., LTD.|A2B Chem|AA BLOCKS|Aaron Chemicals LLC|AbaChemScene|abcr GmbH|ABI Chem|Acadechem|Accel Scientific|Aceschem Inc|Achemica|Achemo Scientific Limited|Achemtek|Acmec Biochemical|Acorn PharmaTech Product List|AEchem Scientific Corp., USA|AHH Chemical co.,ltd|AiFChem, an XtalPi Company|AK Scientific, Inc. (AKSCI)|AKos C…	Chemical Vendors|Curation Efforts|Governmental Organizations|Journal Publishers|Legacy Depositors|NIH Initiatives|Research and Development|Subscription Services
Active	12855	2-phenyl-1H-benzimidazole	2-Phenylbenzimidazole; 716-79-0; 2-Phenyl-1H-benzimidazole; 2-phenyl-1H-benzo[d]imidazole; Phenzidole; Gainex; Phenzidol; 1H-Benzimidazole, 2-phenyl-; CB9ZJ140SB; DTXSID5052460	C1=CC=C(C=C1)C2=NC3=CC=CC=C3N2	Known_anthelmintic	2-Phenylbenzimidazole	194.23	C13H10N2	28.7	211	3.2	15	1	1	1	InChI=1S/C13H10N2/c1-2-6-10(7-3-1)13-14-11-8-4-5-9-12(11)15-13/h1-9H,(H,14,15)	C1=CC=C(C=C1)C2=NC3=CC=CC=C3N2	DWYHDSLIWMUSOO-UHFFFAOYSA-N	2-phenyl-1H-benzimidazole	194.0843983	194.0843983	0	1	0	0	0	0	0	0	0	441	19078	6252	2-phenylbenzimidazole	Biological Test Results|Interactions and Pathways|Chemical and Physical Properties|Classification|Literature|Patents|Safety and Hazards|Toxicity|Use and Manufacturing|Spectral Information|Biological Test Results: Active|Biological Test Results: Micromolar	12	155|157|161|165|167|175|248|1490|1511|1527|1529|1530|1531|1554|1556|1565|1566|1578|1621|1631|1634|1654|1656|1662|1663|1672|1700|1706|1721|1722|1766|1768|1777|1778|1779|1789|1800|1813|1814|1817|1822|1825|1832|1845|1850|1861|1863|1875|1885|1899|1903|1906|1910|1947|1950|1961|1962|1974|1979|1984|1985|1986|1987|1996|2006|2012|2013|2014|2016|2023|2025|2029|2052|2057|2058|2066|2071|2073|2094|2097|2098|2…	20050326	001Chemical|10X CHEM|1st Scientific|3WAY PHARM INC|A&J Pharmtech CO., LTD.|A2B Chem|AA BLOCKS|Aaron Chemicals LLC|AbaChemScene|abcr GmbH|ABI Chem|Acadechem|Accel Scientific|Accela ChemBio Inc.|Achemica|Achemo Scientific Limited|Achemtek|Acorn PharmaTech Product List|Activate Scientific|AEchem Scientific Corp., USA|AgroIntelBioScan.com|AHH Chemical co.,ltd|AiFChem, an XtalPi Company|AK Scientific,…	Chemical Vendors|Curation Efforts|Governmental Organizations|Journal Publishers|Legacy Depositors|NIH Initiatives|Research and Development|Subscription Services
Active	89594	3-[(2S)-1-methylpyrrolidin-2-yl]pyridine	nicotine; L-Nicotine; 54-11-5; (-)-Nicotine; (S)-Nicotine; (S)-3-(1-methylpyrrolidin-2-yl)pyridine; (S)-(-)-Nicotine; Habitrol; Nicotrol; 3-[(2S)-1-methylpyrrolidin-2-yl]pyridine	CN1CCC[C@H]1C2=CN=CC=C2	Known_anthelmintic	Nicotine	162.23	C10H14N2	16.1	147	1.2	12	0	2	1	InChI=1S/C10H14N2/c1-12-7-3-5-10(12)9-4-2-6-11-8-9/h2,4,6,8,10H,3,5,7H2,1H3/t10-/m0/s1	CN1CCC[C@H]1C2=CN=CC=C2	SNICXCGAKADSCV-JTQLQIEISA-N	3-[(2S)-1-methylpyrrolidin-2-yl]pyridine	162.1156985	162.1156985	0	1	0	1	1	0	0	0	0	64305	47357	15983	Nicotine	Agrochemical Information|Biological Test Results|Interactions and Pathways|Chemical and Physical Properties|Classification|Drug and Medication Information|Food Additives and Ingredients|Identification|Literature|Patents|Pharmacology and Biochemistry|Safety and Hazards|Toxicity|Use and Manufacturing|Associated Disorders and Diseases|Spectral Information|Taxonomy|Biological Test Results: Active|Bio…	20	421|426|427|433|434|435|445|530|540|541|542|543|544|545|546|584|585|595|596|603|605|608|654|655|656|657|658|659|660|661|662|663|664|665|666|667|875|880|881|884|885|886|887|889|892|893|894|900|901|902|912|921|923|924|925|926|938|946|947|948|955|960|961|962|963|964|965|966|967|968|969|970|971|972|973|974|975|976|977|978|979|980|981|982|983|984|985|986|987|988|989|993|994|995|1030|1033|1189|1194|120…	20040916	001Chemical|10X CHEM|1st Scientific|A&J Pharmtech CO., LTD.|A2B Chem|AA BLOCKS|AAA Chemistry|AbaChemScene|abcr GmbH|Abe Lab, University of Texas MD Anderson Cancer Center|ABI Chem|AbMole Bioscience|AbovChem LLC|Accel Scientific|Accela ChemBio Inc.|Achemtek|Acorn PharmaTech Product List|Adooq BioScience|AHH Chemical co.,ltd|AK Scientific, Inc. (AKSCI)|AKos Consulting & Solutions|Aladdin Scientific…	Chemical Vendors|Curation Efforts|Governmental Organizations|Journal Publishers|Legacy Depositors|NIH Initiatives|Research and Development|Subscription Services	N - Nervous system > N07 - Other nervous system drugs > N07B - Drugs used in addictive disorders > N07BA - Drugs used in nicotine dependence|D018377 - Neurotransmitter Agents > D018678 - Cholinergic Agents > D018679 - Cholinergic Agonists|D018373 - Peripheral Nervous System Agents > D001337 - Autonomic Agents > D005731 - Ganglionic Stimulants|D000077444 - Smoking Cessation Agents|C78272 - Agent A…
Active	5281087	3-[(E)-2-(1-methyl-5,6-dihydro-4H-pyrimidin-2-yl)ethenyl]phenol	OXANTEL; 36531-26-7; Oxantelum; 3-[(E)-2-(1-methyl-5,6-dihydro-4H-pyrimidin-2-yl)ethenyl]phenol; 94AJJ30D9E; DTXSID601016597; CP-14,445; (E)-m-(2-(1,4,5,6-Tetrahydro-1-methyl-2-pyrimidinyl)vinyl)phenol; 3-((E)-2-(1-methyl-5,6-dihydro-4H-pyrimidin-2-yl)ethenyl)phenol; RefChem:168828	CN1CCCN=C1/C=C/c1cccc(O)c1	Known_anthelmintic	Oxantel	216.28	C13H16N2O	35.8	286	1.5	16	1	2	2	InChI=1S/C13H16N2O/c1-15-9-3-8-14-13(15)7-6-11-4-2-5-12(16)10-11/h2,4-7,10,16H,3,8-9H2,1H3/b7-6+	CN1CCCN=C1/C=C/C2=CC(=CC=C2)O	VRYKTHBAWRESFI-VOTSOKGWSA-N	3-[(E)-2-(1-methyl-5,6-dihydro-4H-pyrimidin-2-yl)ethenyl]phenol	216.1262631	216.1262631	0	1	0	0	0	0	1	1	0	96	4553	730	oxantel	Biological Test Results|Chemical and Physical Properties|Classification|Drug and Medication Information|Literature|Patents|Pharmacology and Biochemistry|Safety and Hazards|Associated Disorders and Diseases|Biological Test Results: Active	10	510312|510313|510314|510315|510316|510317|510318|510319|510487|510488|510489|510490|510491|510492|510493|510494|510495|510496|510497|510498|510499|510500|510501|1224863|1259397|1259398|1409598|1640020|1645758|1749710|1749711|1749712|1961681|1961683|1961684|1961686|1961691|1961692|1961694|1961695|1961696|1961697|1961698|1961701|1961703|1961707|1961708|1961710|1961712|1961714|1961715|1961720|196172…	20050624	001Chemical|10X CHEM|3WAY PHARM INC|A&J Pharmtech CO., LTD.|A2B Chem|AA BLOCKS|Aaron Chemicals LLC|AbaChemScene|abcr GmbH|Abe Lab, University of Texas MD Anderson Cancer Center|ABI Chem|AbovChem LLC|Accel Scientific|AHH Chemical co.,ltd|AiFChem, an XtalPi Company|AK Scientific, Inc. (AKSCI)|AKos Consulting & Solutions|Aladdin Scientific|Alfa Chemistry|Ambinter|AN PharmaTech|Apexmol|AppChem|AstaTe…	Chemical Vendors|Curation Efforts|Governmental Organizations|Journal Publishers|Legacy Depositors|NIH Initiatives|Research and Development|Subscription Services	C254 - Anti-Infective Agent > C276 - Antiparasitic Agent > C250 - Antihelminthic Agent|D000890 - Anti-Infective Agents > D000977 - Antiparasitic Agents > D000871 - Anthelmintics|P - Antiparasitic products, insecticides and repellents > P02 - Anthelmintics > P02C - Antinematodal agents > P02CC - Tetrahydropyrimidine derivatives
Active	5284340	3-[(E)-2-(5-nitrofuran-2-yl)ethenyl]-1,2,4-oxadiazol-5-amine	28754-68-9; 5-Amino-3-((5-nitro-2-furyl)vinyl)-1,2,4-oxadiazole; SQ18506; SQ 18506; B5J6S26XCE; 1,2,4-Oxadiazol-5-amine, 3-(2-(5-nitro-2-furanyl)ethenyl)-, (E)-; S-18506; SQ 18 506; RefChem:933280; S18506	C1=C(OC(=C1)[N+](=O)[O-])/C=C/C2=NOC(=N2)N	Known_anthelmintic	trans-5-Amino-3-(2-(5-nitro-2-furyl)vinyl)-1,2,4-oxadiazole	222.16	C8H6N4O4	124	292	1.3	16	1	7	2	InChI=1S/C8H6N4O4/c9-8-10-6(11-16-8)3-1-5-2-4-7(15-5)12(13)14/h1-4H,(H2,9,10,11)/b3-1+	C1=C(OC(=C1)[N+](=O)[O-])/C=C/C2=NOC(=N2)N	RMZNNIOKNRDECR-HNQUOIGGSA-N	3-[(E)-2-(5-nitrofuran-2-yl)ethenyl]-1,2,4-oxadiazol-5-amine	222.0389047	222.0389047	0	1	0	0	0	0	1	1	0	22	7	1	5-Amino-3-((5-nitro-2-furyl)vinyl)-1,2,4-oxadiazole	Biological Test Results|Chemical and Physical Properties|Classification|Literature|Patents|Pharmacology and Biochemistry|Associated Disorders and Diseases|Biological Test Results: Active	8	1189|1199|1205|1132880|1132882|1132884|1132885|1132886|1259408|1259411|1745844|2061327	20050916	ABI Chem|Aurora Fine Chemicals LLC|BenchChem|Carcinogenic Potency Database (CPDB)|ChEMBL|Chemical Carcinogenesis Research Information System (CCRIS)|ChemIDplus|ChemMol|ChemSpider|Comparative Toxicogenomics Database (CTD)|DiscoveryGate|Egon Willighagen, Department of Bioinformatics - BiGCaT, Maastricht University|EPA DSSTox|EvitaChem|FDA Global Substance Registration System (GSRS)|Genetic Toxicolo…	Chemical Vendors|Curation Efforts|Governmental Organizations|Journal Publishers|Legacy Depositors|Research and Development|Subscription Services	D000890 - Anti-Infective Agents > D000977 - Antiparasitic Agents > D000871 - Anthelmintics|D000890 - Anti-Infective Agents > D000977 - Antiparasitic Agents > D000981 - Antiprotozoal Agents
Active	6433263	3-[4-(4-acetamidophenyl)piperazin-1-ium-1-yl]propyl-dimethylazanium;bis((E)-4-hydroxy-4-oxobut-2-enoate)		CC(=O)NC1=CC=C(C=C1)N2CC[NH+](CC2)CCC[NH+](C)C.C(=C/C(=O)[O-])\C(=O)O.C(=C/C(=O)[O-])\C(=O)O	Known_anthelmintic	3-[4-(4-acetamidophenyl)piperazin-1-ium-1-yl]propyl-dimethylazanium;bis((E)-4-hydroxy-4-oxobut-2-enoate)	536.6	C25H36N4O9	196	461		38	5	10	8	InChI=1S/C17H28N4O.2C4H4O4/c1-15(22)18-16-5-7-17(8-6-16)21-13-11-20(12-14-21)10-4-9-19(2)3;2*5-3(6)1-2-4(7)8/h5-8H,4,9-14H2,1-3H3,(H,18,22);2*1-2H,(H,5,6)(H,7,8)/b;2*2-1+	CC(=O)NC1=CC=C(C=C1)N2CC[NH+](CC2)CCC[NH+](C)C.C(=C/C(=O)[O-])\C(=O)O.C(=C/C(=O)[O-])\C(=O)O	YCPXMJXDVLKMIU-LVEZLNDCSA-N	3-[4-(4-acetamidophenyl)piperazin-1-ium-1-yl]propyl-dimethylazanium;bis((E)-4-hydroxy-4-oxobut-2-enoate)	536.2482287	536.2482287	0	3	0	0	0	0	2	2	0	0	0	0			0		20060428	ABI Chem|ChemSpider|LeadScope|NextBio	Chemical Vendors|Legacy Depositors|Research and Development|Subscription Services
Active	6446785	3-ethyl-4-(4-phenylphenyl)-2-[(E)-2-(4-pyrrolidin-1-ylphenyl)ethenyl]-1,3-thiazol-3-ium iodide	Pretamazium iodide; 24840-59-3; Pretamazium iodide [INN:BAN]; ioduro de pretamazio; iodure de pretamazium; UNII-7Z32Z641H2; 7Z32Z641H2; PRETAMAZIUM IODIDE [INN]; Thiazolium, 4-(4-biphenylyl)-3-ethyl-2-(p-1-pyrrolidinylstyryl)-, iodide; DTXSID00179548	CC[N+]1=C(SC=C1C2=CC=C(C=C2)C3=CC=CC=C3)/C=C/C4=CC=C(C=C4)N5CCCC5.[I-]	Known_anthelmintic	Pretamazium Iodide	564.5	C29H29IN2S	35.4	578		33	0	3	6	InChI=1S/C29H29N2S.HI/c1-2-31-28(26-15-13-25(14-16-26)24-8-4-3-5-9-24)22-32-29(31)19-12-23-10-17-27(18-11-23)30-20-6-7-21-30;/h3-5,8-19,22H,2,6-7,20-21H2,1H3;1H/q+1;/p-1	CC[N+]1=C(SC=C1C2=CC=C(C=C2)C3=CC=CC=C3)/C=C/C4=CC=C(C=C4)N5CCCC5.[I-]	PHLNJRSJIHEEGV-UHFFFAOYSA-M	3-ethyl-4-(4-phenylphenyl)-2-[(E)-2-(4-pyrrolidin-1-ylphenyl)ethenyl]-1,3-thiazol-3-ium iodide	564.10962	564.10962	0	2	0	0	0	0	1	1	0	1	10	4		Classification|Literature|Patents	3		20060429	ABI Chem|Alfa Chemistry|BenchChem|BOC Sciences|ChEMBL|ChemIDplus|ChemSpider|DiscoveryGate|Egon Willighagen, Department of Bioinformatics - BiGCaT, Maastricht University|FDA Global Substance Registration System (GSRS)|Google Patents|J&H Chemical Co.,ltd|MolGenie|NextBio|PATENTSCOPE (WIPO)|Probes & Drugs portal|PubChem Reference Collection|RR Scientific|Smolecule|Springer Nature|SureChEMBL|THE BioT…	Chemical Vendors|Curation Efforts|Governmental Organizations|Journal Publishers|Legacy Depositors|Research and Development|Subscription Services	C254 - Anti-Infective Agent > C276 - Antiparasitic Agent > C250 - Antihelminthic Agent
Active	5430	4-(1H-benzimidazol-2-yl)-1,3-thiazole	thiabendazole; 148-79-8; Tiabendazole; Mintezol; 2-(4-Thiazolyl)benzimidazole; Omnizole; Equizole; Minzolum; Lombristop; Thiabenzole	c1ccc2[nH]c(-c3cscn3)nc2c1	Known_anthelmintic	Thiabendazole	201.25	C10H7N3S	69.8	212	2.5	14	1	3	1	InChI=1S/C10H7N3S/c1-2-4-8-7(3-1)12-10(13-8)9-5-14-6-11-9/h1-6H,(H,12,13)	C1=CC=C2C(=C1)NC(=N2)C3=CSC=N3	WJCNZQLZVWNLKY-UHFFFAOYSA-N	4-(1H-benzimidazol-2-yl)-1,3-thiazole	201.0360684	201.0360684	0	1	0	0	0	0	0	0	0	5372	87437	25354	testo|Thiabendazole	Agrochemical Information|Biological Test Results|Interactions and Pathways|Chemical and Physical Properties|Classification|Drug and Medication Information|Food Additives and Ingredients|Identification|Literature|Patents|Pharmacology and Biochemistry|Safety and Hazards|Toxicity|Use and Manufacturing|Associated Disorders and Diseases|Spectral Information|Biological Test Results: Active|Biological T…	19	1|3|5|7|9|13|15|19|21|23|25|29|31|33|35|37|39|41|43|45|47|49|53|55|59|65|67|71|73|77|79|81|83|85|87|89|91|93|95|97|99|101|103|105|107|109|113|115|119|121|123|125|129|131|133|137|139|141|143|145|147|149|151|153|155|157|159|161|163|165|167|169|171|173|175|177|179|357|360|361|364|368|371|373|374|375|377|410|411|421|422|425|426|427|429|430|431|432|433|434|435|436|438|440|441|444|445|446|447|448|449|4…	20050325	001Chemical|10X CHEM|3WAY PHARM INC|A&J Pharmtech CO., LTD.|A2B Chem|AA BLOCKS|AAA Chemistry|Aaron Chemicals LLC|AbaChemScene|ABBLIS Chemicals|abcr GmbH|Abe Lab, University of Texas MD Anderson Cancer Center|ABI Chem|AbMole Bioscience|AbovChem LLC|Acadechem|Accela ChemBio Inc.|Achemica|Achemtek|AgroIntelBioScan.com|AHH Chemical co.,ltd|AK Scientific, Inc. (AKSCI)|AKos Consulting & Solutions|Aladd…	Chemical Vendors|Curation Efforts|Governmental Organizations|Journal Publishers|Legacy Depositors|NIH Initiatives|Research and Development|Subscription Services	C254 - Anti-Infective Agent > C276 - Antiparasitic Agent > C250 - Antihelminthic Agent|D - Dermatologicals > D01 - Antifungals for dermatological use > D01A - Antifungals for topical use > D01AC - Imidazole and triazole derivatives|D000890 - Anti-Infective Agents > D000977 - Antiparasitic Agents > D000871 - Anthelmintics|P - Antiparasitic products, insecticides and repellents > P02 - Anthelmintic…
Active	23581813	4-N-(6-chloro-2-methoxyacridin-9-yl)-1-N,1-N-diethylpentane-1,4-diamine;hydrate;hydrochloride	TCMDC-125480; Mepacrine hydrochloride; MLS000758289; CHEMBL546257; orb1704794; SCHEMBL25334547; AKOS040745075; NCGC00180969-01; SMR000449289	CCN(CC)CCCC(C)NC1=C2C=C(C=CC2=NC3=C1C=CC(=C3)Cl)OC.O.Cl	Known_anthelmintic	Mepacrine hydrochloride	454.4	C23H33Cl2N3O2	38.4	461		30	3	5	9	InChI=1S/C23H30ClN3O.ClH.H2O/c1-5-27(6-2)13-7-8-16(3)25-23-19-11-9-17(24)14-22(19)26-21-12-10-18(28-4)15-20(21)23;;/h9-12,14-16H,5-8,13H2,1-4H3,(H,25,26);1H;1H2	CCN(CC)CCCC(C)NC1=C2C=C(C=CC2=NC3=C1C=CC(=C3)Cl)OC.O.Cl	SHUFTPHVWKTNFH-UHFFFAOYSA-N	4-N-(6-chloro-2-methoxyacridin-9-yl)-1-N,1-N-diethylpentane-1,4-diamine;hydrate;hydrochloride	453.1949827	453.1949827	0	3	0	1	0	1	0	0	0	1	1	1		Biological Test Results|Interactions and Pathways|Classification|Literature|Patents|Biological Test Results: Active|Biological Test Results: Micromolar	7	485|631|731|781|782|880|950|951|952|1001|1006|1007|1008|1009|1012|1016|1018|1019|1020|1021|1022|1027|1032|1040|1048|1049|1051|1066|1085|1135|1136|1203|1209|1214|1216|1217|1220|1222|1229|1236|1251|1274|1304|1321|1325|1359|1362|1415|1416|1423|1424|1434|1438|1439|1440|1441|1443|1445|1446|1448|1454|1456|1460|1461|1463|1466|1467|1468|1469|1477|1479|1481|1486|1487|1490|1496|1509|1510|1515|1527|1529|153…	20071208	AA BLOCKS|Aaron Chemicals LLC|AKos Consulting & Solutions|Biorbyt|ChEMBL|Collaborative Drug Discovery, Inc.|DiscoveryGate|GlaxoSmithKline (GSK)|Gregory J. Crowther|iChemical Technology USA Inc|MLSMR|MolGenie|Molport|National Center for Advancing Translational Sciences (NCATS)|NIH Clinical Collection|SureChEMBL|TargetMol	Chemical Vendors|Curation Efforts|Governmental Organizations|Legacy Depositors|NIH Initiatives|Research and Development|Subscription Services
Active	64927	4-N-(7-chloroquinolin-4-yl)-1-N,1-N-diethylpentane-1,4-diamine;phosphoric acid	Chloroquine diphosphate; Chloroquine phosphate; Arechin; Avloclor; Resochin; Aralen phosphate; Delagil; Chingamin phosphate; Chloroquini phosphas; NSC-14050	CCN(CC)CCCC(C)NC1=C2C=CC(=CC2=NC=C1)Cl.OP(=O)(O)O.OP(=O)(O)O	Known_anthelmintic	Chloroquine Phosphate	515.9	C18H32ClN3O8P2	184	358		32	7	11	8	InChI=1S/C18H26ClN3.2H3O4P/c1-4-22(5-2)12-6-7-14(3)21-17-10-11-20-18-13-15(19)8-9-16(17)18;2*1-5(2,3)4/h8-11,13-14H,4-7,12H2,1-3H3,(H,20,21);2*(H3,1,2,3,4)	CCN(CC)CCCC(C)NC1=C2C=CC(=CC2=NC=C1)Cl.OP(=O)(O)O.OP(=O)(O)O	QKICWELGRMTQCR-UHFFFAOYSA-N	4-N-(7-chloroquinolin-4-yl)-1-N,1-N-diethylpentane-1,4-diamine;phosphoric acid	515.1353167	515.1353167	0	3	0	1	0	1	0	0	0	1466	5445	1915	chloroquine diphosphate	Biological Test Results|Interactions and Pathways|Chemical and Physical Properties|Classification|Drug and Medication Information|Literature|Patents|Pharmacology and Biochemistry|Safety and Hazards|Toxicity|Use and Manufacturing|Associated Disorders and Diseases|Spectral Information|Taxonomy|Biological Test Results: Active|Biological Test Results: Micromolar|Biological Test Results: Nanomolar	17	377|422|429|436|547|694|732|875|880|881|884|885|887|889|892|893|894|900|902|910|923|924|927|930|940|995|1030|1379|1422|1452|1454|1457|1458|1459|1460|1461|1463|1467|1468|1469|1471|1476|1477|1478|1479|1487|1490|1519|1580|1581|1582|1583|1584|1585|1586|1587|1588|1589|1590|1593|1594|1595|1596|1597|1598|1599|1600|1601|1602|1603|1604|1605|1606|1607|1608|1609|1610|1612|1613|1614|1616|1705|1707|1708|1766|…	20050624	001Chemical|3WAY PHARM INC|AbaChemScene|abcr GmbH|Abe Lab, University of Texas MD Anderson Cancer Center|ABI Chem|AbMole Bioscience|Accela ChemBio Inc.|Achemtek|Acmec Biochemical|AHH Chemical co.,ltd|AiFChem, an XtalPi Company|AKos Consulting & Solutions|Aladdin Scientific|Alsachim|Ambeed|AN PharmaTech|Anward|Ark Pharm, Inc.|AstaTech, Inc.|Aurum Pharmatech LLC|AvaChem Scientific|Axon Medchem|Benc…	Chemical Vendors|Curation Efforts|Governmental Organizations|Journal Publishers|Legacy Depositors|NIH Initiatives|Research and Development|Subscription Services	C254 - Anti-Infective Agent > C276 - Antiparasitic Agent > C277 - Antiprotozoal Agent|D018501 - Antirheumatic Agents|D000890 - Anti-Infective Agents > D000977 - Antiparasitic Agents > D000871 - Anthelmintics|D002491 - Central Nervous System Agents > D000700 - Analgesics|D018373 - Peripheral Nervous System Agents > D018689 - Sensory System Agents|D000893 - Anti-Inflammatory Agents|D000890 - Anti-I…
Active	15329120	4-[(6-chloro-2-methoxyacridin-10-ium-9-yl)amino]pentyl-diethylazanium	acrichine; 4-[(6-chloro-2-methoxyacridin-10-ium-9-yl)amino]pentyl-diethylazanium	CC[NH+](CC)CCCC(C)NC1=C2C=C(C=CC2=[NH+]C3=C1C=CC(=C3)Cl)OC	Known_anthelmintic	Acrichine	402	C23H32ClN3O+2	39.8	461	6.2	28	3	2	9	InChI=1S/C23H30ClN3O/c1-5-27(6-2)13-7-8-16(3)25-23-19-11-9-17(24)14-22(19)26-21-12-10-18(28-4)15-20(21)23/h9-12,14-16H,5-8,13H2,1-4H3,(H,25,26)/p+2	CC[NH+](CC)CCCC(C)NC1=C2C=C(C=CC2=[NH+]C3=C1C=CC(=C3)Cl)OC	GPKJTRJOBQGKQK-UHFFFAOYSA-P	4-[(6-chloro-2-methoxyacridin-10-ium-9-yl)amino]pentyl-diethylazanium	401.2233903	401.2233903	2	1	0	1	0	1	0	0	0	3974	0	0		Interactions and Pathways|Literature|Spectral Information	3		20070209	BenchChem|BioCyc|ChemSpider|LeadScope	Chemical Vendors|Curation Efforts|Legacy Depositors|Research and Development|Subscription Services	D000890 - Anti-Infective Agents > D000977 - Antiparasitic Agents > D000871 - Anthelmintics|D000890 - Anti-Infective Agents > D000977 - Antiparasitic Agents > D000981 - Antiprotozoal Agents|D000970 - Antineoplastic Agents|D004791 - Enzyme Inhibitors
Active	43231	4-amino-6-(1,2,2-trichloroethenyl)benzene-1,3-disulfonamide	CLORSULON; 60200-06-8; Curatrem; Clorsulone; Clorsulonum; 1,3-Benzenedisulfonamide, 4-amino-6-(trichloroethenyl)-; 4-amino-6-(1,2,2-trichloroethenyl)benzene-1,3-disulfonamide; MK-401; Clorsuron; 4-Amino-6-(trichloroethenyl)-1,3-benzenedisulfonamide	C1=C(C(=CC(=C1N)S(=O)(=O)N)S(=O)(=O)N)C(=C(Cl)Cl)Cl	Known_anthelmintic	Clorsulon	380.7	C8H8Cl3N3O4S2	163	604	1.2	20	3	7	3	InChI=1S/C8H8Cl3N3O4S2/c9-7(8(10)11)3-1-4(12)6(20(14,17)18)2-5(3)19(13,15)16/h1-2H,12H2,(H2,13,15,16)(H2,14,17,18)	C1=C(C(=CC(=C1N)S(=O)(=O)N)S(=O)(=O)N)C(=C(Cl)Cl)Cl	QOVTVIYTBRHADL-UHFFFAOYSA-N	4-amino-6-(1,2,2-trichloroethenyl)benzene-1,3-disulfonamide	378.902181	378.902181	0	1	0	0	0	0	0	0	0	174	4560	862	clorsulon	Biological Test Results|Interactions and Pathways|Chemical and Physical Properties|Classification|Drug and Medication Information|Literature|Patents|Pharmacology and Biochemistry|Safety and Hazards|Toxicity|Use and Manufacturing|Spectral Information|Biological Test Results: Active|Biological Test Results: Micromolar	14	357|410|411|444|445|446|447|448|450|451|526|530|584|585|587|588|589|590|591|592|593|594|595|596|597|603|605|607|662|875|880|881|883|884|885|886|887|889|891|892|893|894|899|900|901|902|910|912|914|915|923|924|925|926|927|930|938|940|995|1030|1332|1379|1422|1452|1454|1457|1458|1460|1463|1467|1468|1469|1471|1476|1477|1478|1479|1487|1490|1519|1688|1766|1768|1850|1851|1863|1865|1899|1903|1906|1947|194…	20050808	001Chemical|10X CHEM|3WAY PHARM INC|A&J Pharmtech CO., LTD.|A2B Chem|AA BLOCKS|Aaron Chemicals LLC|AbaChemScene|ABBLIS Chemicals|abcr GmbH|ABI Chem|AbMole Bioscience|AbovChem LLC|Accel Scientific|Achemo Scientific Limited|Achemtek|Acmec Biochemical|Activate Scientific|AHH Chemical co.,ltd|AK Scientific, Inc. (AKSCI)|AKos Consulting & Solutions|Aladdin Scientific|Alfa Chemistry|Allbio Pharm Co., L…	Chemical Vendors|Curation Efforts|Governmental Organizations|Journal Publishers|Legacy Depositors|NIH Initiatives|Research and Development|Subscription Services	C254 - Anti-Infective Agent > C276 - Antiparasitic Agent > C250 - Antihelminthic Agent|D000890 - Anti-Infective Agents > D000977 - Antiparasitic Agents > D000871 - Anthelmintics|D000890 - Anti-Infective Agents > D013424 - Sulfanilamides
Active	203726	4-bromo-5-methyl-2-propan-2-ylphenol	Vermella; 6-Bromothymol; Bromothymol; Killvermyl; 4-Bromothymol; Phenol, 4-bromo-5-methyl-2-(1-methylethyl)-; 4-Bromthymol; 4-Bromthymol [German]; Thymol, 6-bromo-; 4-Brom-2-isopropyl-5-methylphenol	CC1=CC(=C(C=C1Br)C(C)C)O	Known_anthelmintic	Vermella	229.11	C10H13BrO	20.2	147	4	12	1	1	1	InChI=1S/C10H13BrO/c1-6(2)8-5-9(11)7(3)4-10(8)12/h4-6,12H,1-3H3	CC1=CC(=C(C=C1Br)C(C)C)O	ZSIQWWYOUYOECH-UHFFFAOYSA-N	4-bromo-5-methyl-2-propan-2-ylphenol	228.01498	228.01498	0	1	0	0	0	0	0	0	0	145	9996	4429		Classification|Literature|Patents|Safety and Hazards|Toxicity|Spectral Information	6	2075983|2075984|2075985	20050809	10X CHEM|1st Scientific|A&J Pharmtech CO., LTD.|A2B Chem|AA BLOCKS|AbaChemScene|abcr GmbH|ABI Chem|Achemo Scientific Limited|AKos Consulting & Solutions|Alfa Chemistry|Alichem|Ambinter|Angel Pharmatech Ltd.|Angene Chemical|AOBChem USA|AstaTech, Inc.|Aurora Fine Chemicals LLC|BenchChem|BePharm Ltd.|Bic Biotech|Biosynth|BLD Pharm|BOC Sciences|Boroncore|CAPOT|Chem-Space.com Database|ChEMBL|Chemenu I…	Chemical Vendors|Curation Efforts|Governmental Organizations|Journal Publishers|Legacy Depositors|Research and Development|Subscription Services
Active	3037	4-chloro-2-[(5-chloro-2-hydroxyphenyl)methyl]phenol	Dichlorophen; dichlorophene; 97-23-4; Didroxane; Anthiphen; Parabis; Dicestal; Dichlorofen; Dichlorphen; Trivex	Oc1ccc(Cl)cc1Cc1cc(Cl)ccc1O	Known_anthelmintic	Dichlorophen	269.12	C13H10Cl2O2	40.5	226	4.3	17	2	2	2	InChI=1S/C13H10Cl2O2/c14-10-1-3-12(16)8(6-10)5-9-7-11(15)2-4-13(9)17/h1-4,6-7,16-17H,5H2	C1=CC(=C(C=C1Cl)CC2=C(C=CC(=C2)Cl)O)O	MDNWOSOZYLHTCG-UHFFFAOYSA-N	4-chloro-2-[(5-chloro-2-hydroxyphenyl)methyl]phenol	268.0057849	268.0057849	0	1	0	0	0	0	0	0	0	526	45626	10593	Dichlorophen	Agrochemical Information|Biological Test Results|Interactions and Pathways|Chemical and Physical Properties|Classification|Drug and Medication Information|Food Additives and Ingredients|Identification|Literature|Patents|Pharmacology and Biochemistry|Safety and Hazards|Toxicity|Use and Manufacturing|Associated Disorders and Diseases|Spectral Information|Biological Test Results: Active|Biological T…	18	1|3|5|7|9|13|15|19|21|23|25|29|31|33|35|37|39|41|43|45|47|49|53|55|59|65|67|71|73|77|79|81|83|85|89|91|93|95|97|99|101|103|105|107|109|113|115|119|121|123|125|129|131|133|137|139|141|143|145|155|157|161|165|167|175|368|374|421|426|427|433|434|435|445|485|530|539|540|541|542|543|544|545|546|555|556|565|568|573|577|583|584|585|595|596|603|605|606|618|620|631|645|654|655|656|657|658|659|660|661|662|…	20050325	001Chemical|10X CHEM|3WAY PHARM INC|A&J Pharmtech CO., LTD.|A2B Chem|AA BLOCKS|AAA Chemistry|Aaron Chemicals LLC|AbaChemScene|abcr GmbH|Abe Lab, University of Texas MD Anderson Cancer Center|ABI Chem|AbMole Bioscience|AbovChem LLC|Acadechem|Achemtek|Acmec Biochemical|AHH Chemical co.,ltd|AK Scientific, Inc. (AKSCI)|AKos Consulting & Solutions|Aladdin Scientific|Alfa Chemistry|Amadis Chemical|Ambi…	Chemical Vendors|Curation Efforts|Governmental Organizations|Journal Publishers|Legacy Depositors|NIH Initiatives|Research and Development|Subscription Services	C254 - Anti-Infective Agent > C276 - Antiparasitic Agent > C250 - Antihelminthic Agent|D000890 - Anti-Infective Agents > D000935 - Antifungal Agents|D000890 - Anti-Infective Agents > D000977 - Antiparasitic Agents > D000871 - Anthelmintics|D000890 - Anti-Infective Agents > D000977 - Antiparasitic Agents > D000981 - Antiprotozoal Agents|P - Antiparasitic products, insecticides and repellents > P02…
Active	498092	4-chlorobenzenesulfonate;dimethyl-(2-phenoxyethyl)-(thiophen-2-ylmethyl)azanium	THENIUM CLOSYLATE; 4304-40-9; Thenium closilate; Closilato de tenio; Closilate de thenium; Thenii closilas; 611 C 65; TU308VI4JY; NSC-106569; 611-C-65	C[N+](C)(CCOC1=CC=CC=C1)CC2=CC=CS2.C1=CC(=CC=C1S(=O)(=O)[O-])Cl	Known_anthelmintic	Thenium Closylate	454	C21H24ClNO4S2	103	436		29	0	5	6	InChI=1S/C15H20NOS.C6H5ClO3S/c1-16(2,13-15-9-6-12-18-15)10-11-17-14-7-4-3-5-8-14;7-5-1-3-6(4-2-5)11(8,9)10/h3-9,12H,10-11,13H2,1-2H3;1-4H,(H,8,9,10)/q+1;/p-1	C[N+](C)(CCOC1=CC=CC=C1)CC2=CC=CS2.C1=CC(=CC=C1S(=O)(=O)[O-])Cl	QMAHSUSUOMSSBK-UHFFFAOYSA-M	4-chlorobenzenesulfonate;dimethyl-(2-phenoxyethyl)-(thiophen-2-ylmethyl)azanium	453.0835283	453.0835283	0	2	0	0	0	0	0	0	0	5	552	58	thenium closylate	Biological Test Results|Chemical and Physical Properties|Classification|Drug and Medication Information|Literature|Patents|Use and Manufacturing	7	179|248|1794731|1794732|1794733|1794735|1794736|1794738|1794739|1794740|1794742|1794745|1794746|1794748|1794750|1794751|1794752|1794753|1794754|1794755|1794756|1794757|1794758|1794759|1794760|1794761|1794763|1794764|1794765|1794766|1794767|1794768|1794769|1794771|1794772|1794773|1794775|1794776|1794777|1794778|1794779|1794780|1794781|1794782|1794783|1794784|1794785|1794787|1794789|1794790|1794792…	20050801	10X CHEM|A2B Chem|AA BLOCKS|ABI Chem|AHH Chemical co.,ltd|AKos Consulting & Solutions|Alfa Chemistry|Ambinter|Angene Chemical|BenchChem|BOC Sciences|Chembase.cn|ChEMBL|ChemIDplus|Chemieliva Pharmaceutical Co., Ltd|ChemMol|ChemoSapiens|ChemSpider|ChemTik|Clearsynth|Clinivex|CymitQuimica|Debye Scientific Co., Ltd|DiscoveryGate|DTP/NCI|Egon Willighagen, Department of Bioinformatics - BiGCaT, Maastri…	Chemical Vendors|Curation Efforts|Governmental Organizations|Journal Publishers|Legacy Depositors|Research and Development|Subscription Services	C254 - Anti-Infective Agent > C276 - Antiparasitic Agent > C250 - Antihelminthic Agent
Active	33488	4-isothiocyanato-N-(4-nitrophenyl)aniline	Amoscanate; 26328-53-0; Nithiocyamine; Amoscanato; Amoscanatum; 4-isothiocyanato-N-(4-nitrophenyl)aniline; p-(p-Nitroanilino)phenyl isothiocyanate; Ciba 9333 GO; 4-Isothiocyanato-4'-nitrodiphenylamine; CCRIS 4111	C1=CC(=CC=C1NC2=CC=C(C=C2)[N+](=O)[O-])N=C=S	Known_anthelmintic	Amoscanate	271.3	C13H9N3O2S	102	349	5.2	19	1	5	3	InChI=1S/C13H9N3O2S/c17-16(18)13-7-5-12(6-8-13)15-11-3-1-10(2-4-11)14-9-19/h1-8,15H	C1=CC(=CC=C1NC2=CC=C(C=C2)[N+](=O)[O-])N=C=S	DKVNAGXPRSYHLB-UHFFFAOYSA-N	4-isothiocyanato-N-(4-nitrophenyl)aniline	271.0415477	271.0415477	0	1	0	0	0	0	0	0	0	145	2374	307	amoscanate	Biological Test Results|Classification|Literature|Patents|Pharmacology and Biochemistry|Biological Test Results: Active	6	227700|1136582|1136583|1136584|1136585|1136590|1136591|1136592|1136593|1136598|1136599|1136600|1136601|1136604|1136605|1136606|1136607|1136610|1136611|1136612|1136613|1136616|1136617|1136618|1136619|1259407|1259408	20050808	001Chemical|10X CHEM|3WAY PHARM INC|A2B Chem|AA BLOCKS|AbaChemScene|ABI Chem|Accel Scientific|AKos Consulting & Solutions|Alfa Chemistry|Amadis Chemical|Ambinter|Angel Pharmatech Ltd.|AstaTech, Inc.|BenchChem|Bic Biotech|Biorbyt|Biosynce Pharmatech|Biosynth|BLD Pharm|BOC Sciences|ChEBI|ChEMBL|Chemical Carcinogenesis Research Information System (CCRIS)|ChemIDplus|Chemieliva Pharmaceutical Co., Ltd…	Chemical Vendors|Curation Efforts|Governmental Organizations|Journal Publishers|Legacy Depositors|NIH Initiatives|Research and Development|Subscription Services	C254 - Anti-Infective Agent > C276 - Antiparasitic Agent > C250 - Antihelminthic Agent|D000890 - Anti-Infective Agents > D000977 - Antiparasitic Agents > D000871 - Anthelmintics
Active	47318	4-methyl-5-pyrazin-2-yldithiole-3-thione	Oltipraz; 64224-21-1; 4-methyl-5-(pyrazin-2-yl)-3H-1,2-dithiole-3-thione; Oltiprazum; RP 35972; 4-Methyl-5-pyrazinyl-3H-1,2-dithiole-3-thione; RP-35,972; 3H-1,2-DITHIOLE-3-THIONE, 4-METHYL-5-PYRAZINYL-; NSC-347901; 6N510JUL1Y	CC1=C(SSC1=S)C2=NC=CN=C2	Known_anthelmintic	Oltipraz	226.3	C8H6N2S3	108	262	1.1	13	0	5	1	InChI=1S/C8H6N2S3/c1-5-7(12-13-8(5)11)6-4-9-2-3-10-6/h2-4H,1H3	CC1=C(SSC1=S)C2=NC=CN=C2	CKNAQFVBEHDJQV-UHFFFAOYSA-N	4-methyl-5-pyrazin-2-yldithiole-3-thione	225.9693117	225.9693117	0	1	0	0	0	0	0	0	0	877	6983	1233	oltipraz	Biological Test Results|Interactions and Pathways|Chemical and Physical Properties|Classification|Drug and Medication Information|Literature|Patents|Pharmacology and Biochemistry|Safety and Hazards|Toxicity|Associated Disorders and Diseases|Spectral Information|Biological Test Results: Active|Biological Test Results: Micromolar	14	1|3|5|7|9|13|15|19|21|23|25|29|31|33|35|37|39|41|43|45|47|49|53|55|59|65|67|71|73|77|79|81|83|85|87|89|91|93|95|97|99|101|103|105|107|109|113|115|119|121|123|125|129|131|133|137|139|141|143|145|179|330|1189|1205|1208|237030|237573|237574|499292|499293|499294|499295|499296|499297|499298|499299|499300|499301|499302|499303|499304|499305|589210|624349|651828|679053|679058|679141|679142|679143|679162|…	20050326	001Chemical|10X CHEM|3WAY PHARM INC|A&J Pharmtech CO., LTD.|A2B Chem|AA BLOCKS|Aaron Chemicals LLC|AbaChemScene|ABBLIS Chemicals|abcr GmbH|ABI Chem|AbovChem LLC|Accel Scientific|Accela ChemBio Inc.|Acmec Biochemical|Activate Scientific|Adooq BioScience|AHH Chemical co.,ltd|AiFChem, an XtalPi Company|AK Scientific, Inc. (AKSCI)|AKos Consulting & Solutions|Aladdin Scientific|Alfa Chemistry|Amadis C…	Chemical Vendors|Curation Efforts|Governmental Organizations|Journal Publishers|Legacy Depositors|NIH Initiatives|Research and Development|Subscription Services	C1892 - Chemopreventive Agent > C54629 - Phase I Enzymes Inhibitor|C1892 - Chemopreventive Agent > C54630 - Phase II Enzymes Inducer|C274 - Antineoplastic Agent > C1742 - Angiogenesis Inhibitor|D000890 - Anti-Infective Agents > D000977 - Antiparasitic Agents > D000871 - Anthelmintics|D000890 - Anti-Infective Agents > D000998 - Antiviral Agents > D018894 - Reverse Transcriptase Inhibitors|D000970 …
Active	5464102	4-methyl-N-[4-(4-nitroanilino)phenyl]piperazine-1-carbothioamide	Amocarzine; Phenthiourezine; 36590-19-9; Amocarzina; Amocarzinum; 99807U412Y; 4-Nitro-4'-(N-methyl)piperazinyl thiocarbonylidodiphenylamine; CHEBI:38946; 4-Methyl-4'-(p-nitroanilino)thio-1-piperazinecarboxanilide; 4-methyl-N-(4-((4-nitrophenyl)amino)phenyl)piperazine-1-carbothioamide	CN1CCN(CC1)C(=S)NC2=CC=C(C=C2)NC3=CC=C(C=C3)[N+](=O)[O-]	Known_anthelmintic	Amocarzine	371.5	C18H21N5O2S	108	476	2.9	26	2	5	3	InChI=1S/C18H21N5O2S/c1-21-10-12-22(13-11-21)18(26)20-16-4-2-14(3-5-16)19-15-6-8-17(9-7-15)23(24)25/h2-9,19H,10-13H2,1H3,(H,20,26)	CN1CCN(CC1)C(=S)NC2=CC=C(C=C2)NC3=CC=C(C=C3)[N+](=O)[O-]	UFLRJROFPAGRPN-UHFFFAOYSA-N	4-methyl-N-[4-(4-nitroanilino)phenyl]piperazine-1-carbothioamide	371.1415961	371.1415961	0	1	0	0	0	0	0	0	0	45	604	92	amocarzine	Biological Test Results|Interactions and Pathways|Classification|Literature|Patents|Pharmacology and Biochemistry|Associated Disorders and Diseases	7	393030|393031|1079931|1079932|1079933|1079934|1079935|1079936|1079937|1079938|1079939|1079940|1079941|1079942|1079943|1079944|1079945|1079946|1079947|1079948|1079949	20050808	001Chemical|A2B Chem|AA BLOCKS|ABI Chem|Alfa Chemistry|BenchChem|BioChemPartner|BOC Sciences|ChEBI|ChEMBL|ChemIDplus|Chemieliva Pharmaceutical Co., Ltd|ChemSpider|ChemTik|Collaborative Drug Discovery, Inc.|Debye Scientific Co., Ltd|DiscoveryGate|DrugCentral|Egon Willighagen, Department of Bioinformatics - BiGCaT, Maastricht University|EPA DSSTox|EvitaChem|FDA Global Substance Registration System …	Chemical Vendors|Curation Efforts|Governmental Organizations|Journal Publishers|Legacy Depositors|NIH Initiatives|Research and Development|Subscription Services	C254 - Anti-Infective Agent > C276 - Antiparasitic Agent > C250 - Antihelminthic Agent|D000890 - Anti-Infective Agents > D000977 - Antiparasitic Agents > D000871 - Anthelmintics
Active	5464098	4-oxo-4-[[(4S,5R,8S,9R,10R,12R,13R)-1,5,9-trimethyl-11,14,15,16-tetraoxatetracyclo[10.3.1.04,13.08,13]hexadecan-10-yl]oxy]butanoic acid	RefChem:1093284; Npc8253; Succinyl dihydroartemisinin; C19H28O8; CHEMBL353548; SCHEMBL1478283; FIHJKUPKCHIPAT-JQXDXKTESA-N; HMS2090L16; HB0122; AKOS016339569	C[C@@H]1CC[C@H]2[C@H]([C@H](O[C@H]3[C@@]24[C@H]1CCC(O3)(OO4)C)OC(=O)CCC(=O)O)C	Known_anthelmintic	Npc8253	384.4	C19H28O8	101	623	2.5	27	1	8	5	InChI=1S/C19H28O8/c1-10-4-5-13-11(2)16(23-15(22)7-6-14(20)21)24-17-19(13)12(10)8-9-18(3,25-17)26-27-19/h10-13,16-17H,4-9H2,1-3H3,(H,20,21)/t10-,11-,12+,13+,16+,17-,18?,19-/m1/s1	C[C@@H]1CC[C@H]2[C@H]([C@H](O[C@H]3[C@@]24[C@H]1CCC(O3)(OO4)C)OC(=O)CCC(=O)O)C	FIHJKUPKCHIPAT-JQXDXKTESA-N	4-oxo-4-[[(4S,5R,8S,9R,10R,12R,13R)-1,5,9-trimethyl-11,14,15,16-tetraoxatetracyclo[10.3.1.04,13.08,13]hexadecan-10-yl]oxy]butanoic acid	384.1784179	384.1784179	0	1	0	8	7	1	0	0	0	2274	43	23		Biological Test Results|Literature|Patents|Taxonomy	4	624349|651828|720641|720717|1224905|1347080|1409565|1409566|1409567|1409568|1409569|1409570|1409571|1508586|1645843|1918969|1918990|1941781|1941803	20050808	001Chemical|A2B Chem|AA BLOCKS|AbaChemScene|AK Scientific, Inc. (AKSCI)|AKos Consulting & Solutions|Chem-Space.com Database|ChEMBL|ChemFaces|Cheminformatics Friedrich-Schiller-University Jena|ChemMol|ChemoSapiens|ChemSpider|EPA DSSTox|Glentham Life Sciences Ltd.|Google Patents|Hello Bio|ICCB-Longwood Screening Facility, Harvard Medical School|Key Organics/BIONET|LeadScope|Mcule|MedChemexpress MCE…	Chemical Vendors|Curation Efforts|Governmental Organizations|Legacy Depositors|Research and Development|Subscription Services	D000890 - Anti-Infective Agents > D000977 - Antiparasitic Agents > D000871 - Anthelmintics|D000890 - Anti-Infective Agents > D000977 - Antiparasitic Agents > D000981 - Antiprotozoal Agents|D000890 - Anti-Infective Agents > D000998 - Antiviral Agents|D000970 - Antineoplastic Agents|D009676 - Noxae > D016877 - Oxidants > D010545 - Peroxides|P - Antiparasitic products, insecticides and repellents > …
Active	4477	5-chloro-N-(2-chloro-4-nitrophenyl)-2-hydroxybenzamide	niclosamide; 50-65-7; 5-Chloro-N-(2-chloro-4-nitrophenyl)-2-hydroxybenzamide; Niclocide; Cestocid; Mansonil; Phenasal; Tredemine; Vermitid; Fenasal	O=C(Nc1ccc([N+](=O)[O-])cc1Cl)c1cc(Cl)ccc1O	Known_anthelmintic	Niclosamide	327.12	C13H8Cl2N2O4	95.2	404	4	21	2	4	2	InChI=1S/C13H8Cl2N2O4/c14-7-1-4-12(18)9(5-7)13(19)16-11-3-2-8(17(20)21)6-10(11)15/h1-6,18H,(H,16,19)	C1=CC(=C(C=C1[N+](=O)[O-])Cl)NC(=O)C2=C(C=CC(=C2)Cl)O	RJMUSRYZPJIFPJ-UHFFFAOYSA-N	5-chloro-N-(2-chloro-4-nitrophenyl)-2-hydroxybenzamide	325.9861121	325.9861121	0	1	0	0	0	0	0	0	0	2480	22610	6685	cyhexatin|Niclosamide	Agrochemical Information|Biological Test Results|Interactions and Pathways|Chemical and Physical Properties|Classification|Drug and Medication Information|Identification|Literature|Patents|Pharmacology and Biochemistry|Safety and Hazards|Toxicity|Use and Manufacturing|Associated Disorders and Diseases|Spectral Information|Biological Test Results: Active|Biological Test Results: Micromolar|Biologi…	18	1|3|5|7|9|13|15|19|21|23|25|29|31|33|35|37|39|41|43|45|47|49|53|55|59|65|67|71|73|77|79|81|83|85|89|91|93|95|97|99|101|103|105|107|109|113|115|119|121|123|125|129|131|133|137|139|141|143|145|248|357|410|411|422|429|436|444|445|446|447|448|450|451|526|530|547|584|585|587|588|589|590|591|592|593|594|595|596|597|603|605|607|662|694|732|875|879|880|881|883|884|885|886|887|889|891|892|893|894|895|899|…	20050325	001Chemical|10X CHEM|3WAY PHARM INC|A&J Pharmtech CO., LTD.|A2B Chem|AA BLOCKS|Aaron Chemicals LLC|AbaChemScene|ABBLIS Chemicals|abcr GmbH|Abe Lab, University of Texas MD Anderson Cancer Center|ABI Chem|AbMole Bioscience|AbovChem LLC|Acadechem|Accel Scientific|Achemtek|Acmec Biochemical|AHH Chemical co.,ltd|AiFChem, an XtalPi Company|AK Scientific, Inc. (AKSCI)|AKos Consulting & Solutions|Aladdin…	Chemical Vendors|Curation Efforts|Governmental Organizations|Journal Publishers|Legacy Depositors|NIH Initiatives|Research and Development|Subscription Services	C254 - Anti-Infective Agent > C276 - Antiparasitic Agent > C250 - Antihelminthic Agent|D000890 - Anti-Infective Agents > D000977 - Antiparasitic Agents > D000871 - Anthelmintics|D010575 - Pesticides > D008975 - Molluscacides|P - Antiparasitic products, insecticides and repellents > P02 - Anthelmintics > P02D - Anticestodals > P02DA - Salicylic acid derivatives|D016573 - Agrochemicals
Active	10205	5-hydroxy-2-methylnaphthalene-1,4-dione	Plumbagin; 481-42-5; 5-hydroxy-2-methylnaphthalene-1,4-dione; Plumbagine; 5-Hydroxy-2-methyl-1,4-naphthoquinone; 2-Methyljuglone; Plumbaein; Plumbagone; 5-Hydroxy-2-methyl-1,4-naphthalenedione; 2-Methyl-5-hydroxy-1,4-naphthoquinone	CC1=CC(=O)C2=C(C1=O)C=CC=C2O	Known_anthelmintic	Plumbagin	188.18	C11H8O3	54.4	316	2.3	14	1	3	0	InChI=1S/C11H8O3/c1-6-5-9(13)10-7(11(6)14)3-2-4-8(10)12/h2-5,12H,1H3	CC1=CC(=O)C2=C(C1=O)C=CC=C2O	VCMMXZQDRFWYSE-UHFFFAOYSA-N	5-hydroxy-2-methylnaphthalene-1,4-dione	188.0473441	188.0473441	0	1	0	0	0	0	0	0	0	1886	6918	2462	plumbagin	Biological Test Results|Interactions and Pathways|Chemical and Physical Properties|Classification|Drug and Medication Information|Food Additives and Ingredients|Literature|Patents|Pharmacology and Biochemistry|Safety and Hazards|Toxicity|Associated Disorders and Diseases|Spectral Information|Taxonomy|Biological Test Results: Active|Biological Test Results: Micromolar	16	1|3|5|7|9|13|15|19|21|23|25|29|31|33|35|37|39|41|43|45|47|49|53|55|59|65|67|73|77|79|81|83|85|87|89|91|93|95|99|101|103|105|107|109|113|115|119|121|123|125|129|131|133|137|139|141|143|145|155|157|161|165|167|175|179|330|875|880|881|884|885|887|889|892|893|894|900|901|902|910|923|924|927|930|940|995|1030|1379|1422|1452|1454|1457|1458|1460|1463|1467|1468|1469|1471|1476|1477|1478|1479|1490|1519|1724…	20050326	001Chemical|10X CHEM|3WAY PHARM INC|A&J Pharmtech CO., LTD.|A1 BioChem Labs|A2B Chem|AA BLOCKS|Aaron Chemicals LLC|AbaChemScene|abcr GmbH|Abe Lab, University of Texas MD Anderson Cancer Center|ABI Chem|Acadechem|Accel Scientific|Accela ChemBio Inc.|Achemo Scientific Limited|Achemtek|Acorn PharmaTech Product List|Activate Scientific|Adooq BioScience|AEchem Scientific Corp., USA|AHH Chemical co.,lt…	Chemical Vendors|Curation Efforts|Governmental Organizations|Journal Publishers|Legacy Depositors|NIH Initiatives|Research and Development|Subscription Services	C274 - Antineoplastic Agent > C2189 - Signal Transduction Inhibitor|D000890 - Anti-Infective Agents > D000977 - Antiparasitic Agents > D000871 - Anthelmintics|D000970 - Antineoplastic Agents|D002317 - Cardiovascular Agents|D006401 - Hematologic Agents > D000925 - Anticoagulants|D007155 - Immunologic Factors|D012102 - Reproductive Control Agents > D003270 - Contraceptive Agents|D020011 - Protectiv…
Active	128292	6-[(3-butanoyl-2,6-dihydroxy-4-methoxy-5-methylphenyl)methyl]-3,5-dihydroxy-4,6-dimethyl-2-(2-methylbutanoyl)cyclohexa-2,4-dien-1-one	65792-05-4; 6-((2,6-Dihydroxy-4-methoxy-3-methyl-5-(1-oxobutyl)phenyl)methyl)-3,5-dihydroxy-4,6-dimethyl-2-(2-methyl-1-oxobutyl)-2,4-cyclohexadien-1-one; 6-[[2,6-Dihydroxy-4-methoxy-3-methyl-5-(1-oxobutyl)phenyl]methyl]-3,5-dihydroxy-4,6-dimethyl-2-(2-methyl-1-oxobutyl)-2,4-cyclohexadien-1-one; RefChem:306397; 6-[(3-butanoyl-2,6-dihydroxy-4-methoxy-5-methylphenyl)methyl]-3,5-dihydroxy-4,6-dimethy…	CCCC(=O)C1=C(C(=C(C(=C1O)CC2(C(=C(C(=C(C2=O)C(=O)C(C)CC)O)C)O)C)O)C)OC	Known_anthelmintic	6-[[2,6-Dihydroxy-4-methoxy-3-methyl-5-(1-oxobutyl)phenyl]methyl]-3,5-dihydroxy-4,6-dimethyl-2-(2-methyl-1-oxobutyl)-2,4-cyclohexadien-1-one	474.5	C26H34O8	141	887	4.6	34	4	8	9	InChI=1S/C26H34O8/c1-8-10-16(27)17-22(31)15(20(29)13(4)23(17)34-7)11-26(6)24(32)14(5)21(30)18(25(26)33)19(28)12(3)9-2/h12,29-32H,8-11H2,1-7H3	CCCC(=O)C1=C(C(=C(C(=C1O)CC2(C(=C(C(=C(C2=O)C(=O)C(C)CC)O)C)O)C)O)C)OC	NQGCBDWQKDAGTK-UHFFFAOYSA-N	6-[(3-butanoyl-2,6-dihydroxy-4-methoxy-5-methylphenyl)methyl]-3,5-dihydroxy-4,6-dimethyl-2-(2-methylbutanoyl)cyclohexa-2,4-dien-1-one	474.225368	474.225368	0	1	0	2	0	2	0	0	0	9	5	2		Biological Test Results|Classification|Literature|Patents|Toxicity	5	1963987|1963988	20050801	3WAY PHARM INC|A2B Chem|AAA Chemistry|ABI Chem|AKos Consulting & Solutions|Alfa Chemistry|BenchChem|ChemBank|ChemDB|ChemIDplus|Chemieliva Pharmaceutical Co., Ltd|Cheminformatics Friedrich-Schiller-University Jena|ChemMol|ChemSpider|Collaborative Drug Discovery, Inc.|DiscoveryGate|EvitaChem|Google Patents|Hangzhou APIChem Technology|Japan Chemical Substance Dictionary (Nikkaji)|LeadScope|MolGenie|…	Chemical Vendors|Curation Efforts|Governmental Organizations|Journal Publishers|Legacy Depositors|Research and Development|Subscription Services
Active	192786	6-chloro-1-[2-(diethylamino)ethylamino]-4-methylxanthen-9-one	Miracil B; 3761-70-4; 9H-Xanthen-9-one, 6-chloro-1-((2-(diethylamino)ethyl)amino)-4-methyl-; DTXSID60191049; RefChem:159028; DTXCID20113540	CCN(CC)CCNC1=C2C(=C(C=C1)C)OC3=C(C2=O)C=CC(=C3)Cl	Known_anthelmintic	Miracil B	358.9	C20H23ClN2O2	41.6	457	5.3	25	1	4	6	InChI=1S/C20H23ClN2O2/c1-4-23(5-2)11-10-22-16-9-6-13(3)20-18(16)19(24)15-8-7-14(21)12-17(15)25-20/h6-9,12,22H,4-5,10-11H2,1-3H3	CCN(CC)CCNC1=C2C(=C(C=C1)C)OC3=C(C2=O)C=CC(=C3)Cl	GDYJVVHWBILCQV-UHFFFAOYSA-N	6-chloro-1-[2-(diethylamino)ethylamino]-4-methylxanthen-9-one	358.1448057	358.1448057	0	1	0	0	0	0	0	0	0	0	15	3	miracil B	Classification|Patents	2		20050809	AAA Chemistry|ABI Chem|ChemIDplus|Chemieliva Pharmaceutical Co., Ltd|ChemSpider|ChemTik|DiscoveryGate|EPA DSSTox|Google Patents|J&H Chemical Co.,ltd|NextBio|PubChem Reference Collection|RR Scientific|ToxPlanet|Tractus|Wikidata	Chemical Vendors|Curation Efforts|Governmental Organizations|Legacy Depositors|Research and Development|Subscription Services
Active	50248	6-chloro-5-(2,3-dichlorophenoxy)-2-methylsulfanyl-1H-benzimidazole	Triclabendazole; 68786-66-3; Fasinex; Egaten; Triclabendazol; Triclabendazolum; 5-Chloro-6-(2,3-dichlorophenoxy)-2-(methylthio)-1H-benzimidazole; NVP-EGA230; EGA230B; DTXSID7043952	CSc1nc2cc(Cl)c(Oc3cccc(Cl)c3Cl)cc2[nH]1	Known_anthelmintic	Triclabendazole	359.7	C14H9Cl3N2OS	63.2	365	5.7	21	1	3	3	InChI=1S/C14H9Cl3N2OS/c1-21-14-18-9-5-8(16)12(6-10(9)19-14)20-11-4-2-3-7(15)13(11)17/h2-6H,1H3,(H,18,19)	CSC1=NC2=CC(=C(C=C2N1)Cl)OC3=C(C(=CC=C3)Cl)Cl	NQPDXQQQCQDHHW-UHFFFAOYSA-N	6-chloro-5-(2,3-dichlorophenoxy)-2-methylsulfanyl-1H-benzimidazole	357.950117	357.950117	0	1	0	0	0	0	0	0	0	1051	6573	1183	Triclabendazole	Biological Test Results|Interactions and Pathways|Chemical and Physical Properties|Classification|Drug and Medication Information|Food Additives and Ingredients|Literature|Patents|Pharmacology and Biochemistry|Safety and Hazards|Toxicity|Use and Manufacturing|Associated Disorders and Diseases|Spectral Information|Biological Test Results: Active|Biological Test Results: Micromolar|Biological Test …	17	485|631|731|781|782|880|950|951|952|1001|1006|1007|1008|1009|1012|1016|1018|1019|1020|1021|1022|1027|1032|1040|1048|1049|1051|1066|1085|1135|1136|1203|1209|1214|1216|1217|1220|1222|1229|1236|1251|1274|1304|1321|1359|1362|1376|1385|1415|1416|1422|1423|1424|1434|1439|1440|1441|1443|1445|1446|1448|1454|1456|1460|1461|1463|1465|1466|1467|1468|1469|1471|1477|1479|1481|1486|1490|1496|1509|1510|1511|151…	20050709	001Chemical|10X CHEM|3WAY PHARM INC|A&J Pharmtech CO., LTD.|A2B Chem|AA BLOCKS|Aaron Chemicals LLC|AbaChemScene|ABBLIS Chemicals|abcr GmbH|ABI Chem|AbMole Bioscience|AbovChem LLC|Accel Scientific|Achemo Scientific Limited|Achemtek|Activate Scientific|AEchem Scientific Corp., USA|AgroIntelBioScan.com|AHH Chemical co.,ltd|AiFChem, an XtalPi Company|AK Scientific, Inc. (AKSCI)|AKos Consulting & Solu…	Chemical Vendors|Curation Efforts|Governmental Organizations|Journal Publishers|Legacy Depositors|NIH Initiatives|Research and Development|Subscription Services	C254 - Anti-Infective Agent > C276 - Antiparasitic Agent > C250 - Antihelminthic Agent|D000890 - Anti-Infective Agents > D000977 - Antiparasitic Agents > D000871 - Anthelmintics|P - Antiparasitic products, insecticides and repellents > P02 - Anthelmintics > P02B - Antitrematodals
Active	15789	7-ethoxyacridine-3,9-diamine;2-hydroxypropanoic acid	ETHACRIDINE LACTATE; 1837-57-6; acrinol; Rivanol; 6,9-Diamino-2-ethoxyacridine lactate; Metifex; Rimaon; Vucine; Antidiar 200; ETHACRIDINE LACTATE ANHYDROUS	CCOC1=CC2=C(C3=C(C=C(C=C3)N)N=C2C=C1)N.CC(C(=O)O)O	Known_anthelmintic	Ethacridine Lactate	343.4	C18H21N3O4	132	371		25	4	7	3	InChI=1S/C15H15N3O.C3H6O3/c1-2-19-10-4-6-13-12(8-10)15(17)11-5-3-9(16)7-14(11)18-13;1-2(4)3(5)6/h3-8H,2,16H2,1H3,(H2,17,18);2,4H,1H3,(H,5,6)	CCOC1=CC2=C(C3=C(C=C(C=C3)N)N=C2C=C1)N.CC(C(=O)O)O	IYLLULUTZPKQBW-UHFFFAOYSA-N	7-ethoxyacridine-3,9-diamine;2-hydroxypropanoic acid	343.1532062	343.1532062	0	2	0	1	0	1	0	0	0	1860	4264	1818	Ethacridine	Biological Test Results|Chemical and Physical Properties|Classification|Drug and Medication Information|Literature|Patents|Pharmacology and Biochemistry|Safety and Hazards|Toxicity|Use and Manufacturing|Biological Test Results: Active|Biological Test Results: Micromolar	12	1|3|5|7|9|13|15|19|21|23|25|29|31|33|35|37|39|41|43|45|47|49|53|55|59|65|67|71|73|77|79|81|83|85|89|91|93|95|97|99|101|103|105|107|109|113|115|119|121|123|125|129|131|133|137|139|141|143|145|875|880|881|884|885|887|889|892|893|894|900|902|910|923|924|927|930|940|995|1030|1379|1422|1452|1454|1457|1458|1460|1463|1467|1468|1469|1471|1476|1477|1478|1479|1490|1519|1766|1768|1865|1948|2101|2107|2112|21…	20050326	001Chemical|10X CHEM|3WAY PHARM INC|A2B Chem|AA BLOCKS|Aaron Chemicals LLC|AbaChemScene|abcr GmbH|Abe Lab, University of Texas MD Anderson Cancer Center|ABI Chem|Accel Scientific|Accela ChemBio Inc.|Acmec Biochemical|Activate Scientific|AHH Chemical co.,ltd|AK Scientific, Inc. (AKSCI)|AKos Consulting & Solutions|Aladdin Scientific|Alfa Chemistry|Alichem|Amadis Chemical|AmicBase - Antimicrobial Ac…	Chemical Vendors|Curation Efforts|Governmental Organizations|Journal Publishers|Legacy Depositors|NIH Initiatives|Research and Development|Subscription Services	B - Blood and blood forming organs > B05 - Blood substitutes and perfusion solutions > B05C - Irrigating solutions > B05CA - Antiinfectives|D - Dermatologicals > D08 - Antiseptics and disinfectants > D08A - Antiseptics and disinfectants > D08AA - Acridine derivatives|D000890 - Anti-Infective Agents
Active	41574	9-[(2-chloro-6-fluorophenyl)methyl]purin-6-amine	Arprinocid; 55779-18-5; Arpocox; Arprinocida; Arprinocidum; 9-(2-Chloro-6-fluorobenzyl)adenine; 6A0XTA8ZUH; MK-302; DTXSID3057773; DTXCID4031562	C1=CC(=C(C(=C1)Cl)CN2C=NC3=C(N=CN=C32)N)F	Known_anthelmintic	Arprinocid	277.68	C12H9ClFN5	69.6	320	2.4	19	1	5	2	InChI=1S/C12H9ClFN5/c13-8-2-1-3-9(14)7(8)4-19-6-18-10-11(15)16-5-17-12(10)19/h1-3,5-6H,4H2,(H2,15,16,17)	C1=CC(=C(C(=C1)Cl)CN2C=NC3=C(N=CN=C32)N)F	NAPNOSFRRMHNBJ-UHFFFAOYSA-N	9-[(2-chloro-6-fluorophenyl)methyl]purin-6-amine	277.0530512	277.0530512	0	1	0	0	0	0	0	0	0	98	416	124	arprinocid	Biological Test Results|Chemical and Physical Properties|Classification|Literature|Patents|Pharmacology and Biochemistry|Safety and Hazards|Use and Manufacturing|Spectral Information|Biological Test Results: Active|Biological Test Results: Micromolar|Biological Test Results: Nanomolar	12	51092|51412|651635|743191|743194|743199|743202|743203|743209|743210|743211|743212|743213|743215|743217|743218|743219|743220|743221|743222|743223|743224|743225|743226|743227|743228|743239|743240|743241|743242|1117298|1117304|1117305|1117310|1117312|1117314|1117326|1117329|1117336|1117340|1117341|1117342|1117343|1117346|1159509|1159515|1159516|1159517|1159518|1159519|1159520|1159521|1159523|1159525…	20050801	001Chemical|10X CHEM|3WAY PHARM INC|4C Pharma Scientific Inc|A&J Pharmtech CO., LTD.|A2B Chem|AA BLOCKS|Aaron Chemicals LLC|AbaChemScene|abcr GmbH|ABI Chem|Accel Scientific|Accela ChemBio Inc.|Achemtek|Acmec Biochemical|Activate Scientific|AEchem Scientific Corp., USA|AHH Chemical co.,ltd|AiFChem, an XtalPi Company|AK Scientific, Inc. (AKSCI)|AKos Consulting & Solutions|Aladdin Scientific|Alfa Ch…	Chemical Vendors|Curation Efforts|Governmental Organizations|Journal Publishers|Legacy Depositors|NIH Initiatives|Research and Development|Subscription Services	C254 - Anti-Infective Agent > C276 - Antiparasitic Agent > C277 - Antiprotozoal Agent|D000890 - Anti-Infective Agents > D000977 - Antiparasitic Agents > D000871 - Anthelmintics|D000890 - Anti-Infective Agents > D000977 - Antiparasitic Agents > D000981 - Antiprotozoal Agents
Active	13986	N,N-dibutyl-4-hexoxynaphthalene-1-carboximidamide	Bunamidine; 3748-77-4; Bunamidina; Bunamidinum; N,N-Dibutyl-4-(hexyloxy)-1-naphthamidine; A9IW1G3P6C; N,N-Dibutyl-4-hexyloxy-1-naphthamidin; 1-Naphthalenecarboximidamide, N,N-dibutyl-4-(hexyloxy)-; DTXSID4048272; N,N-Dibutyl-4-(hexyloxy)naphthalene-1-carboximidamide	CCCCCCOc1ccc(C(=N)N(CCCC)CCCC)c2ccccc12	Known_anthelmintic	Bunamidine	382.6	C25H38N2O	36.3	417	7.5	28	1	2	14	InChI=1S/C25H38N2O/c1-4-7-10-13-20-28-24-17-16-23(21-14-11-12-15-22(21)24)25(26)27(18-8-5-2)19-9-6-3/h11-12,14-17,26H,4-10,13,18-20H2,1-3H3	CCCCCCOC1=CC=C(C2=CC=CC=C21)C(=N)N(CCCC)CCCC	FGGFIMIICGZCCJ-UHFFFAOYSA-N	N,N-dibutyl-4-hexoxynaphthalene-1-carboximidamide	382.2984138	382.2984138	0	1	0	0	0	0	0	0	0	40	2051	314	bunamidine	Biological Test Results|Interactions and Pathways|Classification|Literature|Patents|Pharmacology and Biochemistry|Spectral Information|Biological Test Results: Active	8	1471|1490|1688|1766|1768|2528|2546|2551|2662|492961|504327|504332|504749|504832|504834|504847|504865|588579|602332|624030|624031|624032|624044|624170|624172|624173|624296|624297|1131693|1131694|1131695|1131696|1131699|1134302|1134303|1134304|1134305|1963987	20050326	10X CHEM|3WAY PHARM INC|A2B Chem|AA BLOCKS|AbaChemScene|ABI Chem|Accel Scientific|Alfa Chemistry|Amadis Chemical|Ambinter|BenchChem|Biorbyt|BOC Sciences|CATO Research Chemicals Inc.|ChEMBL|ChemDB|ChemIDplus|Chemieliva Pharmaceutical Co., Ltd|ChemSpider|ChemTik|Collaborative Drug Discovery, Inc.|Combi-Blocks|CymitQuimica|Debye Scientific Co., Ltd|DiscoveryGate|DrugBank|DTP/NCI|Egon Willighagen, De…	Chemical Vendors|Curation Efforts|Governmental Organizations|Journal Publishers|Legacy Depositors|NIH Initiatives|Research and Development|Subscription Services	C254 - Anti-Infective Agent > C276 - Antiparasitic Agent > C250 - Antihelminthic Agent|D000890 - Anti-Infective Agents > D000977 - Antiparasitic Agents > D000871 - Anthelmintics
Active	13985	N,N-dibutyl-4-hexoxynaphthalene-1-carboximidamide;hydrochloride	Bunamidine hydrochloride; 1055-55-6; Bunamidine HCl; NSC-106571; Y80LB0Q7CB; N,N-Dibutyl-4-(hexyloxy)-1-naphthamidine monohydrochloride; DTXSID7046837; 1-Naphthalenecarboximidamide, N,N-dibutyl-4-(hexyloxy)-, monohydrochloride; DTXCID5026837; NSC106571	CCCCCCOc1ccc(C(=N)N(CCCC)CCCC)c2ccccc12.Cl	Known_anthelmintic	Bunamidine Hydrochloride	419	C25H39ClN2O	36.3	417		29	2	2	14	InChI=1S/C25H38N2O.ClH/c1-4-7-10-13-20-28-24-17-16-23(21-14-11-12-15-22(21)24)25(26)27(18-8-5-2)19-9-6-3;/h11-12,14-17,26H,4-10,13,18-20H2,1-3H3;1H	CCCCCCOC1=CC=C(C2=CC=CC=C21)C(=N)N(CCCC)CCCC.Cl	PBYJDHRFPFHVKZ-UHFFFAOYSA-N	N,N-dibutyl-4-hexoxynaphthalene-1-carboximidamide;hydrochloride	418.2750916	418.2750916	0	2	0	0	0	0	0	0	0	26	169	73	bunamidine	Biological Test Results|Interactions and Pathways|Chemical and Physical Properties|Classification|Drug and Medication Information|Literature|Patents|Pharmacology and Biochemistry|Safety and Hazards|Toxicity|Use and Manufacturing|Biological Test Results: Active	12	1|3|5|7|9|13|15|19|31|33|35|37|39|41|43|45|47|55|59|73|77|81|93|97|99|101|103|107|125|129|131|133|141|143|179|248|588834|651631|651632|651633|651634|652048|652051|686978|686979|720516|720532|720533|720552|720634|720635|720637|720674|720675|720678|720679|720680|720681|720682|720683|720684|720685|720686|720687|720691|720692|720693|720719|720725|743012|743014|743015|743033|743035|743036|743040|74304…	20050808	10X CHEM|A2B Chem|AbaChemScene|ABI Chem|Accel Scientific|Alfa Chemistry|Amadis Chemical|Biorbyt|BOC Sciences|CATO Research Chemicals Inc.|ChEMBL|ChemIDplus|Chemieliva Pharmaceutical Co., Ltd|ChemSpider|ChemTik|Combi-Blocks|CymitQuimica|Debye Scientific Co., Ltd|DiscoveryGate|DTP/NCI|Egon Willighagen, Department of Bioinformatics - BiGCaT, Maastricht University|eMolecules|eNovation Chemicals|EPA D…	Chemical Vendors|Curation Efforts|Governmental Organizations|Journal Publishers|Legacy Depositors|Research and Development|Subscription Services	C254 - Anti-Infective Agent > C276 - Antiparasitic Agent > C250 - Antihelminthic Agent|D000890 - Anti-Infective Agents > D000977 - Antiparasitic Agents > D000871 - Anthelmintics
Active	3052	N,N-diethyl-4-methylpiperazine-1-carboxamide	diethylcarbamazine; 90-89-1; Carbamazine; N,N-Diethyl-4-methyl-1-piperazinecarboxamide; 1-Piperazinecarboxamide, N,N-diethyl-4-methyl-; Dietilcarbamazina; Diaethylcarbamazinum; Camin; Diethylcarbamazinum; V867Q8X3ZD	CCN(CC)C(=O)N1CCN(C)CC1	Known_anthelmintic	Diethylcarbamazine	199.29	C10H21N3O	26.8	184	0.3	14	0	2	2	InChI=1S/C10H21N3O/c1-4-12(5-2)10(14)13-8-6-11(3)7-9-13/h4-9H2,1-3H3	CCN(CC)C(=O)N1CCN(CC1)C	RCKMWOKWVGPNJF-UHFFFAOYSA-N	N,N-diethyl-4-methylpiperazine-1-carboxamide	199.1684623	199.1684623	0	1	0	0	0	0	0	0	0	3674	10545	2250	Diethylcarbamazine	Biological Test Results|Interactions and Pathways|Chemical and Physical Properties|Classification|Drug and Medication Information|Literature|Patents|Pharmacology and Biochemistry|Safety and Hazards|Toxicity|Use and Manufacturing|Associated Disorders and Diseases|Spectral Information|Biological Test Results: Active	14	1195|1332|2240|2241|2275|2313|2322|2330|43622|43623|75768|101681|101694|103482|103491|103499|103502|103505|108405|108407|108417|108418|108419|108420|108421|108425|108426|108427|123289|168775|175777|187789|192893|195833|195834|195835|251762|251763|251922|251930|311367|409954|409956|434959|588209|588210|624101|624151|624156|625294|625295|646616|646618|646620|647803|647804|647823|647825|686977|10799…	20050325	001Chemical|10X CHEM|3WAY PHARM INC|A&J Pharmtech CO., LTD.|A2B Chem|AA BLOCKS|AAA Chemistry|Aaron Chemicals LLC|AbaChemScene|abcr GmbH|Abe Lab, University of Texas MD Anderson Cancer Center|ABI Chem|AbMole Bioscience|AbovChem LLC|Accel Scientific|Achemo Scientific Limited|Achemtek|Acmec Biochemical|Activate Scientific|AEchem Scientific Corp., USA|AgroIntelBioScan.com|AiFChem, an XtalPi Company|A…	Chemical Vendors|Curation Efforts|Governmental Organizations|Journal Publishers|Legacy Depositors|NIH Initiatives|Research and Development|Subscription Services	C254 - Anti-Infective Agent > C276 - Antiparasitic Agent > C250 - Antihelminthic Agent|D000890 - Anti-Infective Agents > D000977 - Antiparasitic Agents > D000871 - Anthelmintics|D004791 - Enzyme Inhibitors > D016859 - Lipoxygenase Inhibitors|P - Antiparasitic products, insecticides and repellents > P02 - Anthelmintics > P02C - Antinematodal agents > P02CB - Piperazine and derivatives
Active	15432	N,N-diethyl-4-methylpiperazine-1-carboxamide;2-hydroxypropane-1,2,3-tricarboxylic acid	DIETHYLCARBAMAZINE CITRATE; 1642-54-2; Loxuran; Dicarocide; Banocide; Caritrol; Filazine; Franocide; Franozan; Carbam Palatabs	CCN(CC)C(=O)N1CCN(C)CC1.O=C(O)CC(O)(CC(=O)O)C(=O)O	Known_anthelmintic	Diethylcarbamazine Citrate	391.42	C16H29N3O8	159	411		27	4	9	7	InChI=1S/C10H21N3O.C6H8O7/c1-4-12(5-2)10(14)13-8-6-11(3)7-9-13;7-3(8)1-6(13,5(11)12)2-4(9)10/h4-9H2,1-3H3;13H,1-2H2,(H,7,8)(H,9,10)(H,11,12)	CCN(CC)C(=O)N1CCN(CC1)C.C(C(=O)O)C(CC(=O)O)(C(=O)O)O	PGNKBEARDDELNB-UHFFFAOYSA-N	N,N-diethyl-4-methylpiperazine-1-carboxamide;2-hydroxypropane-1,2,3-tricarboxylic acid	391.1954649	391.1954649	0	2	0	0	0	0	0	0	0	2323	2407	495	Diethylcarbamazine	Biological Test Results|Interactions and Pathways|Chemical and Physical Properties|Classification|Drug and Medication Information|Literature|Patents|Pharmacology and Biochemistry|Safety and Hazards|Toxicity|Use and Manufacturing|Spectral Information|Biological Test Results: Active|Biological Test Results: Micromolar	14	155|157|161|165|167|175|179|248|357|377|410|411|444|445|446|447|448|450|451|485|526|530|584|585|587|588|589|590|591|592|593|594|595|596|597|603|605|607|631|662|731|781|782|875|880|881|883|884|885|886|887|889|891|892|893|894|899|900|901|902|910|912|914|915|923|924|925|926|927|930|938|940|950|951|952|995|1001|1006|1007|1008|1009|1012|1016|1018|1019|1020|1021|1022|1027|1030|1032|1040|1048|1049|1051|…	20050326	001Chemical|10X CHEM|3WAY PHARM INC|A2B Chem|AA BLOCKS|Aaron Chemicals LLC|AbaChemScene|abcr GmbH|Abe Lab, University of Texas MD Anderson Cancer Center|ABI Chem|AbMole Bioscience|AbovChem LLC|Accel Scientific|Acmec Biochemical|Activate Scientific|AK Scientific, Inc. (AKSCI)|AKos Consulting & Solutions|Aladdin Scientific|Alfa Chemistry|Alichem|Amadis Chemical|Ambinter|Amerigo Scientific|Anward|Ap…	Chemical Vendors|Curation Efforts|Governmental Organizations|Journal Publishers|Legacy Depositors|NIH Initiatives|Research and Development|Subscription Services	C254 - Anti-Infective Agent > C276 - Antiparasitic Agent > C250 - Antihelminthic Agent|D000890 - Anti-Infective Agents > D000977 - Antiparasitic Agents > D000871 - Anthelmintics|D004791 - Enzyme Inhibitors > D016859 - Lipoxygenase Inhibitors
Active	15365	N,N-dimethyloctadecan-1-amine	124-28-7; Dymanthine; N,N-Dimethyloctadecylamine; N,N-Dimethyl-n-octadecylamine; Dimethyloctadecylamine; N,N-Dimethyl-1-octadecanamine; Octadecyldimethylamine; 1-Octadecanamine, N,N-dimethyl-; Stearyldimethylamine; Octadecylamine, N,N-dimethyl-	CCCCCCCCCCCCCCCCCCN(C)C	Known_anthelmintic	Dimethyloctadecylamine	297.6	C20H43N	3.2	177	9.1	21	0	1	17	InChI=1S/C20H43N/c1-4-5-6-7-8-9-10-11-12-13-14-15-16-17-18-19-20-21(2)3/h4-20H2,1-3H3	CCCCCCCCCCCCCCCCCCN(C)C	NAPSCFZYZVSQHF-UHFFFAOYSA-N	N,N-dimethyloctadecan-1-amine	297.3395504	297.3395504	0	1	0	0	0	0	0	0	0	90	21639	7523	dymanthine	Biological Test Results|Chemical and Physical Properties|Classification|Literature|Patents|Safety and Hazards|Toxicity|Use and Manufacturing|Spectral Information|Biological Test Results: Active|Biological Test Results: Micromolar	11	651635|743191|743194|743199|743202|743203|743209|743210|743211|743212|743213|743215|743217|743218|743219|743220|743221|743222|743223|743224|743225|743226|743227|743228|743239|743240|743241|743242|1117298|1117304|1117305|1117310|1117312|1117314|1117326|1117329|1117336|1117340|1117341|1117342|1117343|1117346|1159509|1159515|1159516|1159517|1159518|1159519|1159520|1159521|1159523|1159525|1159526|115…	20050326	001Chemical|10X CHEM|1st Scientific|3WAY PHARM INC|A2B Chem|AA BLOCKS|AAA Chemistry|Aaron Chemicals LLC|AbaChemScene|abcr GmbH|ABI Chem|Acadechem|Accel Scientific|Achemica|Acmec Biochemical|AEchem Scientific Corp., USA|AHH Chemical co.,ltd|AiFChem, an XtalPi Company|AK Scientific, Inc. (AKSCI)|AKos Consulting & Solutions|Aladdin Scientific|Alfa Chemistry|Alichem|Amadis Chemical|Ambeed|Ambinter|AN…	Chemical Vendors|Curation Efforts|Governmental Organizations|Journal Publishers|Legacy Depositors|NIH Initiatives|Research and Development|Subscription Services	C254 - Anti-Infective Agent > C276 - Antiparasitic Agent > C250 - Antihelminthic Agent
Active	519218	N,N-dimethyloctadecan-1-amine;hydrochloride	N,N-Dimethyloctadecylamine hydrochloride; Dymanthine hydrochloride; Dymanthine HCl; 1613-17-8; GS-1339; NSC-5547; JAD662Q3U7; DTXSID2049680; Octadecyldimethylammonium chloride; RefChem:136035	CCCCCCCCCCCCCCCCCCN(C)C.Cl	Known_anthelmintic	Octadecyldimethylammonium chloride	334	C20H44ClN	3.2	177		22	1	1	17	InChI=1S/C20H43N.ClH/c1-4-5-6-7-8-9-10-11-12-13-14-15-16-17-18-19-20-21(2)3;/h4-20H2,1-3H3;1H	CCCCCCCCCCCCCCCCCCN(C)C.Cl	PFKRTWCFCOUBHS-UHFFFAOYSA-N	N,N-dimethyloctadecan-1-amine;hydrochloride	333.3162281	333.3162281	0	2	0	0	0	0	0	0	0	3	2797	1353	dymanthine	Biological Test Results|Classification|Literature|Patents	4	155|157|161|165|167|175|179|180|192|330|1794731|1794732|1794733|1794735|1794736|1794738|1794739|1794740|1794742|1794745|1794746|1794748|1794750|1794751|1794752|1794753|1794754|1794755|1794756|1794757|1794758|1794759|1794760|1794761|1794763|1794764|1794765|1794766|1794767|1794768|1794769|1794771|1794772|1794773|1794775|1794776|1794777|1794778|1794779|1794780|1794781|1794782|1794783|1794784|1794785…	20050327	ABI Chem|AKos Consulting & Solutions|Alfa Chemistry|Ambinter|Aurora Fine Chemicals LLC|BenchChem|BOC Sciences|ChEMBL|Chemieliva Pharmaceutical Co., Ltd|DiscoveryGate|DTP/NCI|Egon Willighagen, Department of Bioinformatics - BiGCaT, Maastricht University|EPA DSSTox|EvitaChem|FDA Global Substance Registration System (GSRS)|KEGG|Mcule|MolGenie|Molport|NextBio|NextMove Software|NIST Chemistry WebBook|…	Chemical Vendors|Curation Efforts|Governmental Organizations|Journal Publishers|Legacy Depositors|Research and Development|Subscription Services	C254 - Anti-Infective Agent > C276 - Antiparasitic Agent > C250 - Antihelminthic Agent
Active	75648	N-(3-chloro-4-methylphenyl)-N',N'-diethylethane-1,2-diamine	Mirasan; 2519-75-7; DTXSID30179859; N-(3-chloro-4-methyl-phenyl)-N',N'-diethyl-ethane-1,2-diamine; RefChem:927388; DTXCID40102350; N2-(3-Chloro-4-methylphenyl)-N1,N1-diethyl-1,2-ethanediamine; 1,2-Ethanediamine, N'-(3-chloro-4-methylphenyl)-N,N-diethyl-; AC1Q3MLH; AC1L2P7Y	CCN(CC)CCNC1=CC(=C(C=C1)C)Cl	Known_anthelmintic	N2-(3-Chloro-4-methylphenyl)-N1,N1-diethyl-1,2-ethanediamine	240.77	C13H21ClN2	15.3	183	4.1	16	1	2	6	InChI=1S/C13H21ClN2/c1-4-16(5-2)9-8-15-12-7-6-11(3)13(14)10-12/h6-7,10,15H,4-5,8-9H2,1-3H3	CCN(CC)CCNC1=CC(=C(C=C1)C)Cl	PYCSFZRHAYWHQB-UHFFFAOYSA-N	N-(3-chloro-4-methylphenyl)-N',N'-diethylethane-1,2-diamine	240.1393264	240.1393264	0	1	0	0	0	0	0	0	0	1	1481	155	mirasan	Classification|Literature|Patents	3		20050624	AAA Chemistry|ABI Chem|AKos Consulting & Solutions|ChEBI|ChemDB|ChemIDplus|Cheminformatics Friedrich-Schiller-University Jena|ChemSpider|DiscoveryGate|Egon Willighagen, Department of Bioinformatics - BiGCaT, Maastricht University|EPA DSSTox|EvitaChem|Google Patents|IBM|Japan Chemical Substance Dictionary (Nikkaji)|KEGG|Kingston Chemistry|Metabolomics Workbench|MolGenie|NextBio|NovoSeek|PATENTSCOP…	Chemical Vendors|Curation Efforts|Governmental Organizations|Journal Publishers|Legacy Depositors|NIH Initiatives|Research and Development|Subscription Services
Active	65696	N-(4-bromophenyl)-2,6-dihydroxybenzamide	Resorantel; 20788-07-2; Resorantelum; Hoe 296 V; HOE-296 V; HOE-296-V; 2I8V5Q9A78; DTXSID80174879; RefChem:178936; DTXCID0097370	O=C(Nc1ccc(Br)cc1)c1c(O)cccc1O	Known_anthelmintic	Resorantel	308.13	C13H10BrNO3	69.6	282	3.3	18	3	3	2	InChI=1S/C13H10BrNO3/c14-8-4-6-9(7-5-8)15-13(18)12-10(16)2-1-3-11(12)17/h1-7,16-17H,(H,15,18)	C1=CC(=C(C(=C1)O)C(=O)NC2=CC=C(C=C2)Br)O	IHYNKGRWCDKNEG-UHFFFAOYSA-N	N-(4-bromophenyl)-2,6-dihydroxybenzamide	306.98441	306.98441	0	1	0	0	0	0	0	0	0	30	3917	1998	resorantel	Biological Test Results|Classification|Literature|Patents|Pharmacology and Biochemistry|Spectral Information	6	1259251	20050808	001Chemical|10X CHEM|1st Scientific|3WAY PHARM INC|A2B Chem|AA BLOCKS|Aaron Chemicals LLC|AbaChemScene|abcr GmbH|ABI Chem|Acadechem|Accel Scientific|Accela ChemBio Inc.|Achemo Scientific Limited|AEchem Scientific Corp., USA|AKos Consulting & Solutions|Aladdin Scientific|Alfa Chemistry|Amadis Chemical|Ambeed|Ambinter|AppChem|Ark Pharm, Inc.|AstaTech, Inc.|Aurora Fine Chemicals LLC|BenchChem|Bic Bi…	Chemical Vendors|Curation Efforts|Governmental Organizations|Journal Publishers|Legacy Depositors|NIH Initiatives|Research and Development|Subscription Services	C254 - Anti-Infective Agent > C276 - Antiparasitic Agent > C250 - Antihelminthic Agent
Active	44449087	N-[(2S)-2-cyano-1-[5-cyano-2-(trifluoromethyl)phenoxy]propan-2-yl]-4-(trifluoromethylsulfanyl)benzamide	Monepantel; 887148-69-8; monepantelum; 82MA79VJ33; CHEBI:78621; ZOLVIX COMPONENT MONEPANTEL; RefChem:159492; DTXCID201435157; DTXSID001008318; Monepantel [INN]	C[C@](C#N)(COc1cc(C#N)ccc1C(F)(F)F)NC(=O)c1ccc(SC(F)(F)F)cc1	Known_anthelmintic	Monepantel	473.4	C20H13F6N3O2S	111	763	5.2	32	1	11	6	InChI=1S/C20H13F6N3O2S/c1-18(10-28,11-31-16-8-12(9-27)2-7-15(16)19(21,22)23)29-17(30)13-3-5-14(6-4-13)32-20(24,25)26/h2-8H,11H2,1H3,(H,29,30)/t18-/m0/s1	C[C@@](COC1=C(C=CC(=C1)C#N)C(F)(F)F)(C#N)NC(=O)C2=CC=C(C=C2)SC(F)(F)F	WTERNLDOAPYGJD-SFHVURJKSA-N	N-[(2S)-2-cyano-1-[5-cyano-2-(trifluoromethyl)phenoxy]propan-2-yl]-4-(trifluoromethylsulfanyl)benzamide	473.0632668	473.0632668	0	1	0	1	1	0	0	0	0	105	2894	398	monepantel	Biological Test Results|Interactions and Pathways|Chemical and Physical Properties|Classification|Drug and Medication Information|Food Additives and Ingredients|Literature|Patents|Pharmacology and Biochemistry|Safety and Hazards|Use and Manufacturing|Associated Disorders and Diseases|Biological Test Results: Active|Biological Test Results: Micromolar	14	331639|331640|1479145|1479147|1479149|1479150|1645845|1645846|1736419|1736420|1736421|1736428|1845191|1845192|1951258|1951259|1951260|1951261|1964107|2083413	20091119	001Chemical|10X CHEM|A2B Chem|AA BLOCKS|AbaChemScene|AbovChem LLC|Accel Scientific|Achemtek|Acmec Biochemical|AKos Consulting & Solutions|Alsachim|Amadis Chemical|AstaTech, Inc.|BenchChem|Biorbyt|Biosynth|BOC Sciences|CATO Research Chemicals Inc.|ChEBI|Chem-Space.com Database|ChEMBL|ChemIDplus|Chemieliva Pharmaceutical Co., Ltd|ChemoSapiens|Comparative Toxicogenomics Database (CTD)|CymitQuimica|D…	Chemical Vendors|Curation Efforts|Governmental Organizations|Journal Publishers|Legacy Depositors|NIH Initiatives|Research and Development|Subscription Services	C254 - Anti-Infective Agent > C276 - Antiparasitic Agent > C250 - Antihelminthic Agent
Active	185463	N-[3-chloro-4-(4-chlorobenzoyl)phenyl]-2-hydroxy-3,5-diiodobenzamide	Salantel; 36093-47-7; N-[3-chloro-4-(4-chlorobenzoyl)phenyl]-2-hydroxy-3,5-diiodobenzamide; BIY8B0682Q; R-23050; R 23,050; 3'-Chloro-4'-(p-chlorobenzoyl)-3,5-diiodosalicylanilide; Salantelum; Benzamide, N-(3-chloro-4-(4-chlorobenzoyl)phenyl)-2-hydroxy-3,5-diiodo-; Salantel (USAN/INN)	O=C(c1ccc(Cl)cc1)c1ccc(NC(=O)c2cc(I)cc(I)c2O)cc1Cl	Known_anthelmintic	Salantel	638	C20H11Cl2I2NO3	66.4	574	6.9	28	2	3	4	InChI=1S/C20H11Cl2I2NO3/c21-11-3-1-10(2-4-11)18(26)14-6-5-13(9-16(14)22)25-20(28)15-7-12(23)8-17(24)19(15)27/h1-9,27H,(H,25,28)	C1=CC(=CC=C1C(=O)C2=C(C=C(C=C2)NC(=O)C3=C(C(=CC(=C3)I)I)O)Cl)Cl	IYOGQJKSVBNXBF-UHFFFAOYSA-N	N-[3-chloro-4-(4-chlorobenzoyl)phenyl]-2-hydroxy-3,5-diiodobenzamide	636.82054	636.82054	0	1	0	0	0	0	0	0	0	1	98	23		Classification|Literature|Patents	3		20050809	10X CHEM|3WAY PHARM INC|A2B Chem|AA BLOCKS|AAA Chemistry|ABI Chem|BenchChem|BLD Pharm|BOC Sciences|ChEMBL|ChemIDplus|ChemMol|ChemSpider|Collaborative Drug Discovery, Inc.|CymitQuimica|DiscoveryGate|Egon Willighagen, Department of Bioinformatics - BiGCaT, Maastricht University|EPA DSSTox|EvitaChem|FDA Global Substance Registration System (GSRS)|Google Patents|J&H Chemical Co.,ltd|Japan Chemical Su…	Chemical Vendors|Curation Efforts|Governmental Organizations|Journal Publishers|Legacy Depositors|Research and Development|Subscription Services	C254 - Anti-Infective Agent > C276 - Antiparasitic Agent > C250 - Antihelminthic Agent
Active	31475	N-[3-chloro-4-(4-chlorophenoxy)phenyl]-2-hydroxy-3,5-diiodobenzamide	RAFOXANIDE; 22662-39-1; Rafoxanida; Rafoxanidum; 3'-Chloro-4'-(p-chlorophenoxy)-3,5-diiodosalicylanilide; NSC-355278; DTXSID5046227; 22F4FLA7DH; Benzamide, N-(3-chloro-4-(4-chlorophenoxy)phenyl)-2-hydroxy-3,5-diiodo-; DTXCID3026227	O=C(Nc1ccc(Oc2ccc(Cl)cc2)c(Cl)c1)c1cc(I)cc(I)c1O	Known_anthelmintic	Rafoxanide	626	C19H11Cl2I2NO3	58.6	507	7	27	2	3	4	InChI=1S/C19H11Cl2I2NO3/c20-10-1-4-13(5-2-10)27-17-6-3-12(9-15(17)21)24-19(26)14-7-11(22)8-16(23)18(14)25/h1-9,25H,(H,24,26)	C1=CC(=CC=C1OC2=C(C=C(C=C2)NC(=O)C3=C(C(=CC(=C3)I)I)O)Cl)Cl	NEMNPWINWMHUMR-UHFFFAOYSA-N	N-[3-chloro-4-(4-chlorophenoxy)phenyl]-2-hydroxy-3,5-diiodobenzamide	624.82054	624.82054	0	1	0	0	0	0	0	0	0	322	8433	1556	Rafoxanide	Biological Test Results|Interactions and Pathways|Classification|Literature|Patents|Pharmacology and Biochemistry|Safety and Hazards|Toxicity|Associated Disorders and Diseases|Biological Test Results: Active|Biological Test Results: Micromolar	11	179|330|1469|1471|1479|1490|1511|1527|1529|1530|1531|1554|1556|1565|1566|1578|1621|1631|1634|1654|1656|1662|1663|1672|1688|1700|1706|1721|1722|1766|1768|1777|1778|1779|1789|1800|1813|1814|1817|1822|1825|1832|1845|1850|1861|1863|1875|1885|1899|1900|1902|1903|1906|1910|1914|1915|1943|1945|1947|1950|1961|1962|1974|1978|1984|1986|1987|2006|2012|2013|2014|2016|2023|2025|2029|2052|2057|2058|2066|2071|2…	20050326	001Chemical|10X CHEM|3WAY PHARM INC|A2B Chem|AA BLOCKS|Aaron Chemicals LLC|AbaChemScene|abcr GmbH|ABI Chem|AbMole Bioscience|AbovChem LLC|Acadechem|Accel Scientific|Achemtek|Acorn PharmaTech Product List|Activate Scientific|AEchem Scientific Corp., USA|AHH Chemical co.,ltd|AK Scientific, Inc. (AKSCI)|AKos Consulting & Solutions|Aladdin Scientific|Alfa Chemistry|Allbio Pharm Co., Ltd|Amadis Chemic…	Chemical Vendors|Curation Efforts|Governmental Organizations|Journal Publishers|Legacy Depositors|NIH Initiatives|Research and Development|Subscription Services	C254 - Anti-Infective Agent > C276 - Antiparasitic Agent > C250 - Antihelminthic Agent|D000890 - Anti-Infective Agents > D000977 - Antiparasitic Agents > D000871 - Anthelmintics
Active	37384	N-[4-[2-[2-(4-acetamidophenoxy)ethoxy]ethoxy]phenyl]acetamide	Diamfenetide; 36141-82-9; Diamphenethide; Diamfenetida; Compound 68-198; Diamfenetidum; U4TFJ7GB6T; beta,beta'-Oxybis(p-acetophenetidide); COMPOUND-68-198; NSC-291838	CC(=O)NC1=CC=C(C=C1)OCCOCCOC2=CC=C(C=C2)NC(=O)C	Known_anthelmintic	Diamfenetide	372.4	C20H24N2O5	85.9	404	1.8	27	2	5	10	InChI=1S/C20H24N2O5/c1-15(23)21-17-3-7-19(8-4-17)26-13-11-25-12-14-27-20-9-5-18(6-10-20)22-16(2)24/h3-10H,11-14H2,1-2H3,(H,21,23)(H,22,24)	CC(=O)NC1=CC=C(C=C1)OCCOCCOC2=CC=C(C=C2)NC(=O)C	JNEZCZPNQCQCFK-UHFFFAOYSA-N	N-[4-[2-[2-(4-acetamidophenoxy)ethoxy]ethoxy]phenyl]acetamide	372.1685219	372.1685219	0	1	0	0	0	0	0	0	0	63	1332	236	Diamfenetide	Biological Test Results|Classification|Literature|Patents|Pharmacology and Biochemistry|Safety and Hazards|Toxicity|Biological Test Results: Active|Biological Test Results: Micromolar	9	155|157|161|165|167|175|330|1469|1471|1479|1490|1688|1766|1768|2528|2546|2551|2662|485290|492961|504327|504332|504749|504832|504834|504847|504865|588579|588834|602332|624030|624031|624032|624044|624170|624172|624173|624296|624297|651631|651632|651633|651634|651635|652048|652051|686978|686979|720516|720532|720533|720552|720634|720635|720637|720674|720675|720678|720679|720680|720681|720682|720683|7…	20050326	001Chemical|10X CHEM|3WAY PHARM INC|A2B Chem|AA BLOCKS|AbaChemScene|abcr GmbH|ABI Chem|Accel Scientific|AiFChem, an XtalPi Company|AKos Consulting & Solutions|Alfa Chemistry|Amadis Chemical|Ambeed|AppChem|AstaTech, Inc.|Aurora Fine Chemicals LLC|BenchChem|Biorbyt|BOC Sciences|Chem-Space.com Database|ChEMBL|ChemDB|ChemIDplus|Chemieliva Pharmaceutical Co., Ltd|ChemMol|ChemoSapiens|ChemShuttle|ChemS…	Chemical Vendors|Curation Efforts|Governmental Organizations|Journal Publishers|Legacy Depositors|NIH Initiatives|Research and Development|Subscription Services	C254 - Anti-Infective Agent > C276 - Antiparasitic Agent > C250 - Antihelminthic Agent|D000890 - Anti-Infective Agents > D000977 - Antiparasitic Agents > D000871 - Anthelmintics
Active	14739	N-[4-[4-[3-(dimethylamino)propyl]piperazin-1-yl]phenyl]acetamide	PIPERAMIDE; Piperamide [INN]; 299-48-9; UNII-83B7UZO20C; piperamida; 83B7UZO20C; 4'-(4-(3-(DIMETHYLAMINO)PROPYL)-1-PIPERAZINYL)ACETANILIDE; ACETAMIDE, N-(4-(4-(3-(DIMETHYLAMINO)PROPYL)-1-PIPERAZINYL)PHENYL)-; piperamidum; RefChem:174388	CC(=O)Nc1ccc(N2CCN(CCCN(C)C)CC2)cc1	Known_anthelmintic	Piperamide	304.4	C17H28N4O	38.8	332	1.4	22	1	4	6	InChI=1S/C17H28N4O/c1-15(22)18-16-5-7-17(8-6-16)21-13-11-20(12-14-21)10-4-9-19(2)3/h5-8H,4,9-14H2,1-3H3,(H,18,22)	CC(=O)NC1=CC=C(C=C1)N2CCN(CC2)CCCN(C)C	DPCSPGOPQYRPCP-UHFFFAOYSA-N	N-[4-[4-[3-(dimethylamino)propyl]piperazin-1-yl]phenyl]acetamide	304.2263115	304.2263115	0	1	0	0	0	0	0	0	0	68	543	294		Biological Test Results|Classification|Literature|Patents	4	643383	20050808	A2B Chem|AA BLOCKS|ABI Chem|Alfa Chemistry|BenchChem|ChEMBL|ChemIDplus|ChemMol|ChemSpider|DiscoveryGate|Egon Willighagen, Department of Bioinformatics - BiGCaT, Maastricht University|EPA DSSTox|FDA Global Substance Registration System (GSRS)|Google Patents|IBM|Japan Chemical Substance Dictionary (Nikkaji)|KEGG|LeadScope|MolGenie|NextBio|PATENTSCOPE (WIPO)|Probes & Drugs portal|PubChem Reference C…	Chemical Vendors|Curation Efforts|Governmental Organizations|Journal Publishers|Legacy Depositors|Research and Development|Subscription Services	C254 - Anti-Infective Agent > C276 - Antiparasitic Agent > C250 - Antihelminthic Agent
[truncated: 37 more rows]
