# Supplementary material for: Drug repurposing to combat multidrug-resistant hookworm
Source: Biol Open. 2026 Feb 12;15(2):bio062380. doi: 10.1242/bio.062380 (PMC12937922; doi:10.1242/bio.062380)
Supplement: Table S2. Complete list of all molecular descriptors calculated and used for the modeling of the active compound dataset. [file biolopen-15-062380-TableS2.csv]

set_label	RDKit_ID	CID	PreferredName	IUPACName	PrimarySynonym	Synonyms	SMILES	MaxAbsEStateIndex	MaxEStateIndex	MinAbsEStateIndex	MinEStateIndex	qed	MolWt	HeavyAtomMolWt	ExactMolWt	NumValenceElectrons	NumRadicalElectrons	MaxPartialCharge	MinPartialCharge	MaxAbsPartialCharge	MinAbsPartialCharge	FpDensityMorgan1	FpDensityMorgan2	FpDensityMorgan3	BCUT2D_MWHI	BCUT2D_MWLOW	BCUT2D_CHGHI	BCUT2D_CHGLO	BCUT2D_LOGPHI	BCUT2D_LOGPLOW	BCUT2D_MRHI	BCUT2D_MRLOW	AvgIpc	BalabanJ	BertzCT	Chi0	Chi0n	Chi0v	Chi1	Chi1n	Chi1v	Chi2n	Chi2v	Chi3n	Chi3v	Chi4n	Chi4v	HallKierAlpha	Ipc
Active	RDKit_active_1	16779	2,3,5-trichloro-N-(3,5-dichloro-2-hydroxyphenyl)-6-hydroxybenzamide	2,3,5-trichloro-N-(3,5-dichloro-2-hydroxyphenyl)-6-hydroxybenzamide	Oxyclozanide	Oxyclozanide; 2277-92-1; Zanil; Diplin; Zanilox; Oxiclozanidum; Oxiclozanida; Oxyclozanidum; Benzamide, 2,3,5-trichloro-N-(3,5-dichloro-2-hydroxyphenyl)-6-hydroxy-; 3,3',5,5',6-Pentachloro-2'-hydroxysalicylanilide	C1=C(C=C(C(=C1NC(=O)C2=C(C(=CC(=C2Cl)Cl)Cl)O)O)Cl)Cl	12.264892920131	12.264892920131	0.0111434275356226	-0.846728395061728	0.452011837014128	401.46	395.412	398.879031452	116	0	0.260665015291362	-0.505487018394479	0.505487018394479	0.260665015291362	0.863636363636364	1.45454545454545	2.09090909090909	35.5007902719164	10.1436417966152	2.22253762746826	-2.12317767221962	2.39904247732625	-2.13080772866511	6.45860612722223	0.101931131879244	2.42090398799729	2.47331245789668	752.751370687333	16.6019298166424	10.4245486540788	14.2041933841711	10.2181218105612	5.57829973082384	7.46812209586997	4.11570526262932	6.15170589633235	2.6490862198724	4.2309406185019	1.63905750864883	2.82539979904364	-1.04	55656.5826840578
Active	RDKit_active_2	6199	furo[3,2-g]chromen-7-one	furo[3,2-g]chromen-7-one	Psoralen	Psoralen; 66-97-7; 7H-Furo[3,2-g]chromen-7-one; Ficusin; Furocoumarin; Psoralene; 7H-Furo[3,2-g][1]benzopyran-7-one; Psorline-P; 6,7-Furanocoumarin; Furo(3,2-g)-coumarin	C1=CC(=O)OC2=CC3=C(C=CO3)C=C21	10.960503590325	10.960503590325	0.344068405139833	-0.344068405139833	0.506483226903661	186.166	180.118	186.031694052	68	0	0.335692532673265	-0.464207277146936	0.464207277146936	0.335692532673265	0.928571428571429	1.78571428571429	2.71428571428571	16.3928831129618	10.1642070062884	2.01425145981356	-1.9407644104571	2.21573232508942	-1.93170064962743	5.9216430370782	0.558940282439051	2.60672157230317	2.56458455120642	660.655039239508	9.54360559544051	7.18884648652934	7.18884648652934	6.82649984049492	4.2395914501536	4.2395914501536	3.10289183737056	3.10289183737056	2.19435992190913	2.19435992190913	1.52730774500054	1.52730774500054	-2.03	3380.91787927721
Active	RDKit_active_3	6438383	(E)-2-(3,4-dimethoxyphenyl)-3-fluoroprop-2-en-1-amine	(E)-2-(3,4-dimethoxyphenyl)-3-fluoroprop-2-en-1-amine	2-(3,4-dimethoxyphenyl)-3-fluoroallylamine	2-(3,4-dimethoxyphenyl)-3-fluoroallylamine; 85278-66-6; 2-Dlpfa; MDL-72145; RefChem:84162; CHEMBL445285; Mdl 72145; 2-(3,4-dimethoxyphenyl)-3-fluoroprop-2-en-1-amine; SCHEMBL4911583; CHEBI:230175	COC1=C(C=C(C=C1)/C(=C\F)/CN)OC	12.4476046390779	12.4476046390779	0.144824499244142	0.144824499244142	0.827680059085347	211.236	197.124	211.100856908	82	0	0.160821815281699	-0.492869561859404	0.492869561859404	0.160821815281699	1.33333333333333	2.0	2.46666666666667	19.1397753437207	10.0725896095803	2.06424717504012	-2.09603827955607	2.29500410472811	-2.01967780763993	5.67925584987133	0.354606340931774	2.30056316781139	3.12768640832412	363.605596056188	11.2591485450643	8.78831918107163	8.78831918107163	7.26108011512376	4.48147344899212	4.48147344899212	2.90823403075425	2.90823403075425	2.1059505904161	2.1059505904161	1.26135221373458	1.26135221373458	-1.55	2595.03525329125
Active	RDKit_active_4	137321714	1-(4-chlorophenyl)-3-pentanimidoylurea	1-(4-chlorophenyl)-3-pentanimidoylurea	Carbantel Lauryl	Carbantel Lauryl; SCHEMBL29484457; Q27272825	CCCCC(=N)NC(=O)Nc1ccc(Cl)cc1	11.4749078798186	11.4749078798186	0.23454956468184	-0.394976379440665	0.556784722826531	253.733	237.605	253.098189812	92	0	0.32407982388341	-0.307691172649795	0.32407982388341	0.307691172649795	1.35294117647059	2.0	2.58823529411765	35.4956911881638	10.2248875501164	2.03668062310218	-2.07723605759511	2.12508490138437	-2.33196450705878	6.30195490152054	0.255620129026459	2.29151750026246	2.38801351215744	389.242144048771	12.6733621074374	9.71693418379124	10.4728631298097	8.11339220293019	5.52513375856228	5.90309823157151	3.66812395124928	4.10455973172127	2.14683974391443	2.39881605925391	1.24866376948588	1.37465192715562	-1.55	5646.2991206467
Active	RDKit_active_5	135565401	1-(4-chlorophenyl)-3-pentanimidoylurea;dodecyl hydrogen sulfate	1-(4-chlorophenyl)-3-pentanimidoylurea;dodecyl hydrogen sulfate	Carbantel lauryl sulfate	Carbantel lauryl sulfate; 0DMO75HN8B; Carbantel laurylsulfate; Carbantel lauryl sulfate [USAN]; Win 29194-6; Carbantel lauryl sulphate; UNII-0DMO75HN8B; 54644-15-4; DTXSID40203078; WIN-29194-6	CCCCC(=N)NC(=O)Nc1ccc(Cl)cc1.CCCCCCCCCCCCOS(=O)(=O)O	11.4749078798186	11.4749078798186	0.0925925925925926	-4.23438192649181	0.0784145821894125	520.136000000001	477.8	519.253370124	196	0	0.396849193724938	-0.307691172649795	0.396849193724938	0.307691172649795	0.911764705882353	1.41176470588235	1.91176470588235	35.4956924876836	10.068309698513	2.04297670997309	-2.07723686739001	2.12976987015061	-2.3319650003786	7.80440877956629	0.255400220326339	2.77052054522557	6.40588207209863e-07	773.318027550121	25.658643481676	20.5753155341987	22.1477410611448	16.17405237471	12.2034898601787	13.946602704858	8.09981068500035	9.62741061183167	4.87699370767285	5.59349603474782	3.00239745564616	3.45685510625161	-1.68	11885045.5274017
Active	RDKit_active_6	3033985	(3S)-5-(2-chlorophenyl)-3-methyl-7-nitro-1,3-dihydro-1,4-benzodiazepin-2-one	(3S)-5-(2-chlorophenyl)-3-methyl-7-nitro-1,3-dihydro-1,4-benzodiazepin-2-one	Meclonazepam	Meclonazepam; 58662-84-3; Meclonazepamum; RN43209SMA; Ro 11-3128; DTXSID10207366; Ro 11-3128/002; (+)-(S)-5-(o-Chlorophenyl)-1,3-dihydro-3-methyl-7-nitro-2H-1,4-benzodiazepin-2-one; 3-Methylclonazepam; 2H-1,4-Benzodiazepin-2-one, 5-(2-chlorophenyl)-1,3-dihydro-3-methyl-7-nitro-, (S)-	C[C@H]1C(=O)NC2=C(C=C(C=C2)[N+](=O)[O-])C(=N1)C3=CC=CC=C3Cl	12.072359063996	12.072359063996	0.07656887755102	-0.631732489292014	0.676293607228292	329.743	317.647	329.056718924	116	0	0.269757099210613	-0.32359173105618	0.32359173105618	0.269757099210613	1.21739130434783	1.95652173913043	2.65217391304348	35.4956917606118	9.99618764174079	2.25108246359524	-2.10596024804329	2.29828563987318	-2.21765294002341	6.358176196184	-0.384435269262766	2.64406784798378	2.27348176070494	848.214146870209	16.5601134533856	12.1159386889177	12.8718676349362	10.9692342505868	6.89507678334043	7.27304125634965	5.10977327132509	5.5169733980657	3.55812878127088	3.88771700231093	2.37759513651642	2.6028317839592	-2.73	172329.766060191
Active	RDKit_active_7	47318	4-methyl-5-pyrazin-2-yldithiole-3-thione	4-methyl-5-pyrazin-2-yldithiole-3-thione	Oltipraz	Oltipraz; 64224-21-1; 4-methyl-5-(pyrazin-2-yl)-3H-1,2-dithiole-3-thione; Oltiprazum; RP 35972; 4-Methyl-5-pyrazinyl-3H-1,2-dithiole-3-thione; RP-35,972; 3H-1,2-DITHIOLE-3-THIONE, 4-METHYL-5-PYRAZINYL-; NSC-347901; 6N510JUL1Y	CC1=C(SSC1=S)C2=NC=CN=C2	5.15481812169312	5.15481812169312	0.914212962962963	0.914212962962963	0.550915814174041	226.351	220.303	225.969311192	66	0	0.104974098432249	-0.26081690157904	0.26081690157904	0.104974098432249	1.30769230769231	2.15384615384615	2.69230769230769	32.9161506717227	10.2518883279131	2.06246465991171	-1.94286528384973	2.31373233237385	-1.81925855729747	7.79800883668647	1.20781529279943	2.49410495693737	2.59827751740647	457.7414202573	9.25914854506434	6.85122286996038	9.30071261274356	6.2876937002347	3.64925103728207	6.20732924200699	2.49890118675696	5.31539776768469	1.64328051174592	4.98884868440993	0.948350197953292	3.77294512880725	-0.65	1536.36865347342
Active	RDKit_active_8	26695	[2-[(4-chlorophenyl)carbamoyl]-4,6-diiodophenyl] acetate	[2-[(4-chlorophenyl)carbamoyl]-4,6-diiodophenyl] acetate	CLIOXANIDE	CLIOXANIDE; 14437-41-3; Clioxanida; Clioxanidum; SYD-230; CN 59,567; Benzamide, 2-(acetyloxy)-N-(4-chlorophenyl)-3,5-diiodo-; CN 59567; 4'-Chloro-3,5-diiodosalicylanilide acetate; CI-633	CC(=O)Oc1c(I)cc(I)cc1C(=O)Nc1ccc(Cl)cc1	12.4637084278156	12.4637084278156	0.26386993505221	-0.472530469853486	0.347620302849047	541.51	531.43	540.84386686	114	0	0.307584560237404	-0.424728969300813	0.424728969300813	0.307584560237404	1.13636363636364	1.77272727272727	2.36363636363636	126.913722655162	10.1518799298141	2.18319821117861	-2.12023620503243	2.29172694969021	-2.15745571410909	14.1136718494095	-0.13146414501711	2.43311514317048	2.35044759471266	732.312573088626	16.2756564030094	11.322739905557	16.3936654339281	10.3630811007041	6.10951103386674	8.64497379805229	4.31895746846783	7.1632161505141	2.60088403673197	4.27697055012147	1.70813046268516	3.78893397976951	-0.87	65022.5690860879
Active	RDKit_active_9	185463	N-[3-chloro-4-(4-chlorobenzoyl)phenyl]-2-hydroxy-3,5-diiodobenzamide	N-[3-chloro-4-(4-chlorobenzoyl)phenyl]-2-hydroxy-3,5-diiodobenzamide	Salantel	Salantel; 36093-47-7; N-[3-chloro-4-(4-chlorobenzoyl)phenyl]-2-hydroxy-3,5-diiodobenzamide; BIY8B0682Q; R-23050; R 23,050; 3'-Chloro-4'-(p-chlorobenzoyl)-3,5-diiodosalicylanilide; Salantelum; Benzamide, N-(3-chloro-4-(4-chlorobenzoyl)phenyl)-2-hydroxy-3,5-diiodo-; Salantel (USAN/INN)	O=C(c1ccc(Cl)cc1)c1ccc(NC(=O)c2cc(I)cc(I)c2O)cc1Cl	12.6034263753456	12.6034263753456	0.0841210553275487	-0.470577366255144	0.257447468354259	638.026	626.938	636.820544572	142	0	0.258995751126437	-0.506000809286553	0.506000809286553	0.258995751126437	0.892857142857143	1.57142857142857	2.21428571428571	126.913722767938	10.0281031047938	2.171396152647	-2.10503538457842	2.28767491829147	-2.13001078701834	14.1136733726776	0.101656024739602	2.64506325466617	1.83680101742796	1085.55406443353	20.4219207729514	13.9717204911712	19.7985749655608	13.2569279508215	7.85188564937005	10.7653128865648	5.76854603695938	9.02000484574627	3.85079406049054	5.86060647712596	2.47127143703474	4.70833960733308	-1.36	1543849.35997751
Active	RDKit_active_10	3084366	1-benzylsulfanyl-1-[2-(C-benzylsulfanyl-N-diethoxyphosphorylcarbonimidoyl)sulfanylethylsulfanyl]-N-diethoxyphosphorylmethanimine	1-benzylsulfanyl-1-[2-(C-benzylsulfanyl-N-diethoxyphosphorylcarbonimidoyl)sulfanylethylsulfanyl]-N-diethoxyphosphorylmethanimine	SCHEMBL635820	SCHEMBL635820; DTXSID70865027; NS00120904; Q27280448; Dibenzyl ethane-1,2-diyl bis[(diethoxyphosphoryl)carbonodithioimidate]	CCOP(=O)(/N=C(\SCCS/C(=N/P(=O)(OCC)OCC)SCc1ccccc1)SCc1ccccc1)OCC	13.1304100787059	13.1304100787059	0.232250199627102	-3.61085862827307	0.0704302596135149	664.814	626.51	664.108794196	222	0	0.454895809126502	-0.291285571683756	0.454895809126502	0.291285571683756	0.575	0.9	1.2	32.2205552711554	10.2400234795493	2.25499381715229	-2.14926415632627	2.5227970208075	-2.00075589191792	8.40142043303573	0.220072355827226	2.93690554600461	2.1356141727632	1033.02885895329	29.1083909499818	23.3016942280271	28.3565349337378	19.3487269538722	12.9254574791752	19.8587419478098	7.58549571382223	15.5046918260942	4.52190205248348	13.0884169686268	2.9379531151586	10.6481907743939	-0.52	450669847.692001
Active	RDKit_active_11	4477	5-chloro-N-(2-chloro-4-nitrophenyl)-2-hydroxybenzamide	5-chloro-N-(2-chloro-4-nitrophenyl)-2-hydroxybenzamide	niclosamide	niclosamide; 50-65-7; 5-Chloro-N-(2-chloro-4-nitrophenyl)-2-hydroxybenzamide; Niclocide; Cestocid; Mansonil; Phenasal; Tredemine; Vermitid; Fenasal	O=C(Nc1ccc([N+](=O)[O-])cc1Cl)c1cc(Cl)ccc1O	12.0358882905014	12.0358882905014	0.013025793650794	-0.633561980347695	0.661180449847448	327.123	319.059	325.986112096	108	0	0.270570702345253	-0.507119704415209	0.507119704415209	0.270570702345253	1.19047619047619	1.9047619047619	2.52380952380952	35.4967841107527	10.1518996520561	2.15040700370658	-2.08300803626029	2.28192712891745	-2.12122810608817	6.34016159036891	-0.384419303353154	2.42961296563121	2.27399675555254	734.106353820113	15.5685496218228	10.3392026235477	11.8510605155846	9.87991785310972	5.6205183288364	6.37644727485485	4.03685415579826	4.88049006301085	2.61491312211262	3.16271923338865	1.5987385244574	1.99287026885359	-2.31	42566.8191578588
Active	RDKit_active_12	14992	2-aminoethanol;5-chloro-N-(2-chloro-4-nitrophenyl)-2-hydroxybenzamide	2-aminoethanol;5-chloro-N-(2-chloro-4-nitrophenyl)-2-hydroxybenzamide	1420-04-8	1420-04-8; Niclosamide-olamine; Clonitralid; Niclosamide ethanolamine salt; Mollutox; CLONITRALIDE; Baylucit; Phenasal ethanolamine salt; Molluscicide bayer 73; Bay 73	C1=CC(=C(C=C1[N+](=O)[O-])Cl)NC(=O)C2=C(C=CC(=C2)Cl)O.C(CO)N	12.0358882905014	12.0358882905014	0.013025793650794	-0.633561980347695	0.469281175801058	388.207	373.087	387.03887594	134	0	0.270570702345253	-0.507119704415209	0.507119704415209	0.270570702345253	1.24	1.88	2.4	35.4967845392505	10.1518996441824	2.15051291742335	-2.08300806828005	2.28199268160564	-2.12122817537857	6.34017311763635	-0.384419477638918	2.5830656958882	7.05357017518004e-07	768.827202478072	18.9827631841959	12.7779800506104	14.2898379426473	11.7941314154828	6.8449943853171	7.60092333133555	4.54913608814305	5.39277199535564	2.7440125669862	3.29181867826223	1.5987385244574	1.99287026885359	-2.39	226276.554959806
Active	RDKit_active_13	43231	4-amino-6-(1,2,2-trichloroethenyl)benzene-1,3-disulfonamide	4-amino-6-(1,2,2-trichloroethenyl)benzene-1,3-disulfonamide	CLORSULON	CLORSULON; 60200-06-8; Curatrem; Clorsulone; Clorsulonum; 1,3-Benzenedisulfonamide, 4-amino-6-(trichloroethenyl)-; 4-amino-6-(1,2,2-trichloroethenyl)benzene-1,3-disulfonamide; MK-401; Clorsuron; 4-Amino-6-(trichloroethenyl)-1,3-benzenedisulfonamide	C1=C(C(=CC(=C1N)S(=O)(=O)N)S(=O)(=O)N)C(=C(Cl)Cl)Cl	11.5051467624087	11.5051467624087	0.236975308641975	-4.32300154320988	0.666686325307551	380.662	372.598	378.902180776	112	0	0.239640651578738	-0.39761080110695	0.39761080110695	0.239640651578738	0.9	1.35	1.7	35.5393462996372	10.1692429121053	2.23501916655155	-2.11309890055641	2.35034721013672	-2.18725331663818	7.89727294285738	0.595885708559951	2.23424959805863	3.91472245985239	798.501157395326	15.8783151775108	9.47013450775899	13.3709145076698	8.85307784113692	4.55664186040947	8.78317423528027	3.55060519178772	7.93765259384275	2.12744405212492	5.00887394719767	1.33303386590856	3.24282064226912	-0.55	10197.1151655396
Active	RDKit_active_14	5284340	3-[(E)-2-(5-nitrofuran-2-yl)ethenyl]-1,2,4-oxadiazol-5-amine	3-[(E)-2-(5-nitrofuran-2-yl)ethenyl]-1,2,4-oxadiazol-5-amine	28754-68-9	28754-68-9; 5-Amino-3-((5-nitro-2-furyl)vinyl)-1,2,4-oxadiazole; SQ18506; SQ 18506; B5J6S26XCE; 1,2,4-Oxadiazol-5-amine, 3-(2-(5-nitro-2-furanyl)ethenyl)-, (E)-; S-18506; SQ 18 506; RefChem:933280; S18506	C1=C(OC(=C1)[N+](=O)[O-])/C=C/C2=NOC(=N2)N	10.3233311183365	10.3233311183365	0.0508560615604263	-0.621350571092635	0.61326650299125	222.16	216.112	222.038904672	82	0	0.433005355813977	-0.401319222350779	0.433005355813977	0.401319222350779	1.4375	2.25	2.8125	16.6484500917894	10.3689264328651	2.09445197666098	-1.82306047353301	2.16879956028287	-1.8237911717556	5.63746187472774	-0.401754333711728	2.8309464233413	2.13973729174545	541.735632297643	11.5436055954405	7.86138529430346	7.86138529430346	7.64786704554084	4.16456452384161	4.16456452384161	2.7572592618648	2.7572592618648	1.64665824694562	1.64665824694562	1.00153117331304	1.00153117331304	-2.64	6423.4174345614
Active	RDKit_active_15	3037	4-chloro-2-[(5-chloro-2-hydroxyphenyl)methyl]phenol	4-chloro-2-[(5-chloro-2-hydroxyphenyl)methyl]phenol	Dichlorophen	Dichlorophen; dichlorophene; 97-23-4; Didroxane; Anthiphen; Parabis; Dicestal; Dichlorofen; Dichlorphen; Trivex	Oc1ccc(Cl)cc1Cc1cc(Cl)ccc1O	9.68320845930965	9.68320845930965	0.147014361300076	0.147014361300076	0.864712717836714	269.127	259.047	268.00578492	88	0	0.118708899657898	-0.507661753340003	0.507661753340003	0.118708899657898	0.764705882352941	1.17647058823529	1.58823529411765	35.496783436621	10.0321273201459	2.07370187071891	-2.07347291896272	2.28540407552317	-1.89741164625514	6.30581867593678	0.462722569426729	2.28402802618106	2.3702275792701	503.610880418184	12.4138490834436	8.82156453334267	10.3334224253796	8.0585506480638	5.0083525931209	5.76428153913936	3.72284524810734	4.59571680905131	2.4639850838561	2.93417928943158	1.59652584132717	1.985926294077	-1.38	6943.44519959042
Active	RDKit_active_17	160529	1-[3-[[2,6-dihydroxy-4-methoxy-3-methyl-5-(2-methylpropanoyl)phenyl]methyl]-2,4-dihydroxy-6-methoxy-5-methylphenyl]-2-methylpropan-1-one	1-[3-[[2,6-dihydroxy-4-methoxy-3-methyl-5-(2-methylpropanoyl)phenyl]methyl]-2,4-dihydroxy-6-methoxy-5-methylphenyl]-2-methylpropan-1-one	alpha-Kosin	alpha-Kosin; 568-50-3; 1-[3-[[2,6-dihydroxy-4-methoxy-3-methyl-5-(2-methylpropanoyl)phenyl]methyl]-2,4-dihydroxy-6-methoxy-5-methylphenyl]-2-methylpropan-1-one; DTXSID70205348; 1-(3-((2,6-dihydroxy-4-methoxy-3-methyl-5-(2-methylpropanoyl)phenyl)methyl)-2,4-dihydroxy-6-methoxy-5-methyl-phenyl)-2-methyl-propan-1-one; 1-(3-((2,6-dihydroxy-4-methoxy-3-methyl-5-(2-methylpropanoyl)phenyl)methyl)-2,4-di…	CC1=C(C(=C(C(=C1OC)C(=O)C(C)C)O)CC2=C(C(=C(C(=C2O)C)OC)C(=O)C(C)C)O)O	12.8214804698535	12.8214804698535	0.0439629034452269	-0.516058122323003	0.425764568500234	460.523	428.267	460.209717984	180	0	0.172389529473929	-0.507093429767492	0.507093429767492	0.172389529473929	0.666666666666667	0.96969696969697	1.21212121212121	16.4707874973266	9.87903892632487	2.31831585537945	-2.21754958588096	2.48241043482633	-2.13177266185237	6.04550621979793	0.0925012973483566	2.76100734318661	2.88758766984091	1025.355827241	25.3589246505937	20.2836548634211	20.2836548634211	15.3087432878374	10.62127847999	10.62127847999	8.63270986539159	8.63270986539159	5.7660710626794	5.7660710626794	3.84041074797068	3.84041074797068	-3.42	8436387.70445182
Active	RDKit_active_18	8663	naphthalen-2-ol	naphthalen-2-ol	2-NAPHTHOL	2-NAPHTHOL; naphthalen-2-ol; 135-19-3; 2-Naphthalenol; beta-naphthol; Betanaphthol; 2-Hydroxynaphthalene; Isonaphthol; Developer A; Developer BN	C1=CC=C2C=C(C=CC2=C1)O	9.13024376417233	9.13024376417233	0.322870370370371	0.322870370370371	0.602016070003742	144.173	136.109	144.057514876	54	0	0.115716524607719	-0.507943524733119	0.507943524733119	0.115716524607719	0.818181818181818	1.54545454545455	2.36363636363636	16.2546565749247	10.1217747090006	1.90668335764585	-1.95575477076407	2.18089783837758	-1.69196201473405	5.83038697223855	0.475959343299877	2.04122582895978	2.8289012156207	379.284490398678	7.68179827587471	5.98866547982734	5.98866547982734	5.36017334530614	3.53899093865219	3.53899093865219	2.53145357236061	2.53145357236061	1.73304881896956	1.73304881896956	1.17671769653493	1.17671769653493	-1.5	487.852973121389
Active	RDKit_active_19	637566	(2E)-3,7-dimethylocta-2,6-dien-1-ol	(2E)-3,7-dimethylocta-2,6-dien-1-ol	GERANIOL	GERANIOL; 106-24-1; Geranyl alcohol; Lemonol; trans-Geraniol; (E)-3,7-Dimethylocta-2,6-dien-1-ol; (E)-Geraniol; (2E)-3,7-dimethylocta-2,6-dien-1-ol; (E)-Nerol; Geraniol alcohol	CC(=CCC/C(=C/CO)/C)C	8.5533841962711	8.5533841962711	0.167316232048375	0.167316232048375	0.617131293231771	154.253	136.109	154.135765196	64	0	0.0614435105477409	-0.392297369917216	0.392297369917216	0.0614435105477409	1.18181818181818	1.81818181818182	2.27272727272727	16.2494930372627	10.1156471943143	1.86166170212923	-1.96035034854324	2.04969745012943	-1.79984942490939	5.01336164022411	0.341224738510933	1.86876203448657	3.54438743137085	150.255712366993	8.69023444431199	7.72323447743885	7.72323447743885	5.16390246014701	4.06362800672746	4.06362800672746	3.05320055050338	3.05320055050338	1.53100979780295	1.53100979780295	0.84641370684454	0.84641370684454	-0.56	203.695061759036
Active	RDKit_active_20	122841	1-(2,6-dihydroxy-4-methoxy-3-methylphenyl)butan-1-one	1-(2,6-dihydroxy-4-methoxy-3-methylphenyl)butan-1-one	Aspidinol	Aspidinol; Aspidinol B; 519-40-4; aspidinol-B; UNII-6BW75I6CNC; 2',6'-Dihydroxy-4'-methoxy-3'-methylbutyrophenone; 6BW75I6CNC; ASPIDINOL [MI]; 1-(2,6-Dihydroxy-4-methoxy-3-methylphenyl)-1-butanone; Butyrophenone, 2',6'-dihydroxy-4'-methoxy-3'-methyl-	CCCC(=O)C1=C(C(=C(C=C1O)OC)C)O	11.6773776455026	11.6773776455026	0.0137499999999995	-0.260876795162509	0.770497133001968	224.256	208.128	224.104858992	88	0	0.169845497819749	-0.506906768299011	0.506906768299011	0.169845497819749	1.4375	2.0625	2.5625	16.466879116152	10.0079081221606	2.1982523930448	-2.11719682190782	2.37416692125422	-2.0130341316647	6.01381938711048	0.0975919965567225	2.23636883446573	3.30253358134903	409.970054279541	12.2925287398839	9.70248760349036	9.70248760349036	7.52327446765372	5.15172061739713	5.15172061739713	3.61973602664643	3.61973602664643	2.4613758214053	2.4613758214053	1.56908770117363	1.56908770117363	-1.71	3057.11619671466
Active	RDKit_active_21	42574	N-[5-chloro-4-[(4-chlorophenyl)-cyanomethyl]-2-methylphenyl]-2-hydroxy-3,5-diiodobenzamide	N-[5-chloro-4-[(4-chlorophenyl)-cyanomethyl]-2-methylphenyl]-2-hydroxy-3,5-diiodobenzamide	Closantel	Closantel; 57808-65-8; Closantelum; DTXSID6040662; R 31,520; NSC-335306; EUL532EI54; R-31520; Benzamide, N-(5-chloro-4-((4-chlorophenyl)cyanomethyl)-2-methylphenyl)-2-hydroxy-3,5-diiodo-; NSC335306	Cc1cc(C(C#N)c2ccc(Cl)cc2)c(Cl)cc1NC(=O)c1cc(I)cc(I)c1O	12.7455354978849	12.7455354978849	0.0683619629955847	-0.569867586918454	0.292356769515228	663.08	648.968	661.852179048	152	0	0.259003602748252	-0.506000809282151	0.506000809282151	0.259003602748252	1.13333333333333	1.8	2.43333333333333	126.913722803641	9.90916963894391	2.20332069057496	-2.16385254341006	2.34832733649821	-2.13974453889805	14.113673859085	0.101929381469367	2.6962673890486	1.94022560612213	1175.23554727159	21.999271042141	15.5106857962073	21.3375402705969	14.2056163558052	8.65406037233921	11.567487609534	6.54020917308806	9.79166798187495	4.50813031696746	6.53256056046858	2.96731419984413	5.21079070609203	-1.54	3810408.21448171
Active	RDKit_active_23	8238	2-butanoyl-4-[(3-butanoyl-2,4-dihydroxy-6-methoxyphenyl)methyl]-3,5-dihydroxy-6,6-dimethylcyclohexa-2,4-dien-1-one	2-butanoyl-4-[(3-butanoyl-2,4-dihydroxy-6-methoxyphenyl)methyl]-3,5-dihydroxy-6,6-dimethylcyclohexa-2,4-dien-1-one	60842-45-7	60842-45-7; DTXSID00976317; 2-butanoyl-4-[(3-butanoyl-2,4-dihydroxy-6-methoxyphenyl)methyl]-3,5-dihydroxy-6,6-dimethylcyclohexa-2,4-dien-1-one; 2-Butanoyl-4-((3-butanoyl-2,4-dihydroxy-6-methoxyphenyl)methyl)-3,5-dihydroxy-6,6-dimethylcyclohexa-2,4-dien-1-one; RefChem:1062537; DTXCID001403695; Desaspidin; Desaspidin BB; Rosapin; Desaspidin [INN]	CCCC(=O)C1=C(O)C(C)(C)C(O)=C(Cc2c(OC)cc(O)c(C(=O)CCC)c2O)C1=O	13.1585765027621	13.1585765027621	0.0007737832787433	-1.41407584301321	0.326045278435309	446.496	416.256	446.19406792	174	0	0.199244791690904	-0.510818775218126	0.510818775218126	0.199244791690904	0.96875	1.53125	2.0625	16.4670548623242	9.73871413386477	2.43737064585927	-2.31482869192807	2.44866657617007	-2.3334494559791	6.27173043285721	-0.120466326539115	2.71343509640345	2.68341462120417	1026.92507515238	24.3779506985813	19.0347317189776	19.0347317189776	14.931193863657	10.5249494563273	10.5249494563273	8.32813357907151	8.32813357907151	5.6371207812169	5.6371207812169	3.77164761486627	3.77164761486627	-3.29	5513672.98154084
Active	RDKit_active_24	219070	[3-acetyloxy-2-[[3,5-bis(trifluoromethyl)phenyl]carbamoyl]-4-nitrophenyl] acetate	[3-acetyloxy-2-[[3,5-bis(trifluoromethyl)phenyl]carbamoyl]-4-nitrophenyl] acetate	Flurantel	Flurantel; 30533-89-2; Flurantel [INN]; UNII-3Q14SL1C0O; 3Q14SL1C0O; DTXSID10184608; 2,6-Dihydroxy-3-nitro-3',5'-bis(trifluoromethyl)benzanilide diacetate (ester); flurantelum; RefChem:141039; DTXCID10107099	CC(=O)Oc1ccc([N+](=O)[O-])c(OC(C)=O)c1C(=O)Nc1cc(C(F)(F)F)cc(C(F)(F)F)c1	13.0833296434072	13.0833296434072	0.182044280675233	-5.22413343412306	0.209400855865828	494.3	482.204	494.054870044	182	0	0.416001056751871	-0.425712944467601	0.425712944467601	0.416001056751871	0.882352941176471	1.38235294117647	1.79411764705882	19.4171341445983	10.0691158836069	2.37403910753496	-2.16364479538823	2.4005658897065	-2.19390658502649	6.09571782091576	-0.385286192893917	2.6479490987327	2.71169306469378	1142.70085597835	26.0077072105783	16.9594898127505	16.9594898127505	15.5009448866778	8.79425201516313	8.79425201516313	6.48002622662761	6.48002622662761	3.86744783783327	3.86744783783327	2.6200117922074	2.6200117922074	-4.17	8627804.60455347
Active	RDKit_active_26	11316	1-bromonaphthalen-2-ol	1-bromonaphthalen-2-ol	1-Bromo-2-naphthol	1-Bromo-2-naphthol; 573-97-7; 2-Naphthalenol, 1-bromo-; 1-Bromo-2-naphthalenol; Wormin; Disthemin; 1-Brom-2-naphthol; 1-Bromo-2-hydroxynaphthalene; 2-NAPHTHOL, 1-BROMO-; 1-Brom-2-naphthol [German]	C1=CC=C2C(=C1)C=CC(=C2Br)O	9.37040580120937	9.37040580120937	0.285833333333334	0.285833333333334	0.725826371704271	223.069	216.013	221.968026944	60	0	0.129908393121544	-0.506752041768428	0.506752041768428	0.129908393121544	1.0	1.75	2.58333333333333	79.9187310074213	10.1203824067846	2.0075221630856	-2.00869660177594	2.3104414126829	-1.73697032224676	9.10439703061296	0.472743942249011	2.12121648738524	2.90777450725798	423.108135253228	8.55204176387779	6.28927968364694	7.87527622276165	5.7876937002347	3.65062290596718	4.44362117552453	2.6198064295333	3.41280469909065	1.8429026075004	2.67630974296258	1.2220843057777	1.71533594449474	-1.02	770.00158492084
Active	RDKit_active_27	37384	N-[4-[2-[2-(4-acetamidophenoxy)ethoxy]ethoxy]phenyl]acetamide	N-[4-[2-[2-(4-acetamidophenoxy)ethoxy]ethoxy]phenyl]acetamide	Diamfenetide	Diamfenetide; 36141-82-9; Diamphenethide; Diamfenetida; Compound 68-198; Diamfenetidum; U4TFJ7GB6T; beta,beta'-Oxybis(p-acetophenetidide); COMPOUND-68-198; NSC-291838	CC(=O)NC1=CC=C(C=C1)OCCOCCOC2=CC=C(C=C2)NC(=O)C	10.9549196187707	10.9549196187707	0.108372307265219	-0.10837230726522	0.626171335754726	372.421	348.229	372.168521868	144	0	0.220747436318834	-0.4911935040256	0.4911935040256	0.220747436318834	0.666666666666667	1.03703703703704	1.37037037037037	16.5429452048796	10.2747610963789	1.99067913390505	-2.0951183898193	2.1610065223701	-2.11909189625218	5.88642661353412	-0.114602268978427	2.62542030090324	1.5531837715682	665.542219834988	19.4849168953091	15.4884707305825	15.4884707305825	13.0248771432526	8.61393152939882	8.61393152939882	5.72042308643092	5.72042308643092	3.3421690395996	3.3421690395996	2.21446364956828	2.21446364956828	-3.06	949351.98080661
Active	RDKit_active_28	135449328	methyl N-[N'-[2-[(2-methoxyacetyl)amino]-4-phenylsulfanylphenyl]-N-methoxycarbonylcarbamimidoyl]carbamate	methyl N-[N'-[2-[(2-methoxyacetyl)amino]-4-phenylsulfanylphenyl]-N-methoxycarbonylcarbamimidoyl]carbamate	Febantel	Febantel; 58306-30-2; Rintal; Combotel; Oratel; Negabot Plus Paste; Bay Vh 5757; Febantelum; DTXSID6046898; BAY-VH-5757	COCC(=O)Nc1cc(Sc2ccccc2)ccc1N=C(NC(=O)OC)NC(=O)OC	12.0974050982754	12.0974050982754	0.159832892459606	-0.850578770116593	0.459453544638647	446.485	424.309	446.126005424	164	0	0.413192271986546	-0.452571844195472	0.452571844195472	0.413192271986546	0.903225806451613	1.54838709677419	2.12903225806452	32.1665801061201	10.2382309978416	2.13630695972312	-2.12789088909876	2.33867323379727	-2.43211428452433	7.99006555198669	-0.119184695891743	2.75685480792529	2.40515014804792	931.941175236584	22.6396174336883	17.1308605634506	17.9473571443783	14.9434220032753	8.8917734829387	9.70827006386642	5.76883245685641	6.9157656436704	3.54041938308174	4.5379233245344	2.22127241871627	3.0995150082284	-3.57	6289907.60073155
Active	RDKit_active_29	203726	4-bromo-5-methyl-2-propan-2-ylphenol	4-bromo-5-methyl-2-propan-2-ylphenol	Vermella	Vermella; 6-Bromothymol; Bromothymol; Killvermyl; 4-Bromothymol; Phenol, 4-bromo-5-methyl-2-(1-methylethyl)-; 4-Bromthymol; 4-Bromthymol [German]; Thymol, 6-bromo-; 4-Brom-2-isopropyl-5-methylphenol	CC1=CC(=C(C=C1Br)C(C)C)O	9.56537037037037	9.56537037037037	0.36287037037037	0.36287037037037	0.779661813265124	229.117	216.013	228.014977136	66	0	0.118868749426048	-0.507653460684475	0.507653460684475	0.118868749426048	1.33333333333333	1.91666666666667	2.41666666666667	79.9187310023266	10.0075388483836	2.07151589696003	-2.09548138748811	2.30285255636117	-1.89104992690867	9.10321883676683	0.463973086000461	1.95820062553786	3.23155250357013	292.135207983396	9.30096490832122	7.55722887607806	9.14322541519277	5.51974450780358	4.01066524560791	4.80366351516526	3.31490821784145	4.16924511701597	1.92994130113178	2.7842782003063	1.14409008600304	1.50517534646052	-0.5	393.59832573311
Active	RDKit_active_30	5273465	butyl (E)-3-phenylprop-2-enoate	butyl (E)-3-phenylprop-2-enoate	BUTYL CINNAMATE	BUTYL CINNAMATE; n-Butyl cinnamate; Eliminoxy; butyl (E)-3-phenylprop-2-enoate; Cinnamic acid, butyl ester; n-Butyl phenylacrylate; Cinnamic acid n-butyl ester; Butyl 3-phenyl-2-propenoate; Butyl phenylacrylate; Cinnamate de n-butyle	CCCCOC(=O)/C=C/C1=CC=CC=C1	11.1821641156463	11.1821641156463	0.271015684051398	-0.271015684051398	0.418385814033511	204.269	188.141	204.115029752	80	0	0.330260921082403	-0.462530831432059	0.462530831432059	0.330260921082403	1.33333333333333	2.06666666666667	2.73333333333333	16.5319047427919	10.1908799100112	1.94565109139172	-1.98365976318504	2.00778665826651	-2.00974432859625	5.86480693236067	-0.137279881972202	2.2815147869222	2.34482716674518	314.567654750967	10.9328751314313	8.97926880881475	8.97926880881475	7.32569850269549	5.22539741129114	5.22539741129114	3.26506763270775	3.26506763270775	1.95365060690187	1.95365060690187	1.093627561663	1.093627561663	-1.57	2810.82621748815
Active	RDKit_active_31	5281087	3-[(E)-2-(1-methyl-5,6-dihydro-4H-pyrimidin-2-yl)ethenyl]phenol	3-[(E)-2-(1-methyl-5,6-dihydro-4H-pyrimidin-2-yl)ethenyl]phenol	OXANTEL	OXANTEL; 36531-26-7; Oxantelum; 3-[(E)-2-(1-methyl-5,6-dihydro-4H-pyrimidin-2-yl)ethenyl]phenol; 94AJJ30D9E; DTXSID601016597; CP-14,445; (E)-m-(2-(1,4,5,6-Tetrahydro-1-methyl-2-pyrimidinyl)vinyl)phenol; 3-((E)-2-(1-methyl-5,6-dihydro-4H-pyrimidin-2-yl)ethenyl)phenol; RefChem:168828	CN1CCCN=C1/C=C/c1cccc(O)c1	9.32747086797682	9.32747086797682	0.292673637356177	0.292673637356177	0.821766736328851	216.284	200.156	216.126263132	84	0	0.122687913111998	-0.507944274258977	0.507944274258977	0.122687913111998	1.375	2.25	3.0	16.2546711863803	10.1632393643725	2.06298978713367	-2.22240515228848	2.12353843974798	-2.29886417655896	5.96181733177862	0.469913341512851	2.28098861191129	2.11476809301925	423.695700083578	11.380468888624	9.42706274519727	9.42706274519727	7.75402019542349	5.48254032835245	5.48254032835245	3.94334808573182	3.94334808573182	2.61160151603741	2.61160151603741	1.71592017018982	1.71592017018982	-1.77	5435.5958621846
Active	RDKit_active_33	10364	2-methyl-5-propan-2-ylphenol	2-methyl-5-propan-2-ylphenol	CARVACROL	CARVACROL; 5-Isopropyl-2-methylphenol; 499-75-2; Isopropyl-o-cresol; Antioxine; 2-p-Cymenol; 5-Isopropyl-o-cresol; 2-Hydroxy-p-cymene; Karvakrol; p-Cymen-2-ol	CC1=C(C=C(C=C1)C(C)C)O	9.34898148148148	9.34898148148148	0.399259259259259	0.399259259259259	0.652274035834769	150.221	136.109	150.104465068	60	0	0.118265215876002	-0.507676481851863	0.507676481851863	0.118265215876002	1.27272727272727	1.90909090909091	2.36363636363636	16.2553216592977	10.0150067790954	2.00455313762732	-2.05884381283452	2.21863728920432	-1.86303100022349	5.35834877123362	0.469623565616426	1.94151836504072	3.05164544895917	251.049731785983	8.43072142031815	7.25661467225846	7.25661467225846	5.10906090528062	3.90501634243663	3.90501634243663	3.20062455194819	3.20062455194819	1.89985928442456	1.89985928442456	0.98553902865011	0.98553902865011	-0.98	271.812571105701
Active	RDKit_active_34	65696	N-(4-bromophenyl)-2,6-dihydroxybenzamide	N-(4-bromophenyl)-2,6-dihydroxybenzamide	Resorantel	Resorantel; 20788-07-2; Resorantelum; Hoe 296 V; HOE-296 V; HOE-296-V; 2I8V5Q9A78; DTXSID80174879; RefChem:178936; DTXCID0097370	O=C(Nc1ccc(Br)cc1)c1c(O)cccc1O	11.8978423800076	11.8978423800076	0.138501157407407	-0.562108843537415	0.79816583573091	308.131	298.051	306.98440528	92	0	0.262711836666883	-0.506973610013081	0.506973610013081	0.262711836666883	1.0	1.55555555555556	2.11111111111111	79.9187310925047	10.1349417082673	2.15325579775063	-2.07901213397009	2.26816821834036	-2.11729842103372	9.1029952318812	0.101699379294771	2.31722139724805	2.24692089402791	561.040269929882	13.1209558646301	9.22209183880039	10.8080883779151	8.57538740046941	5.15570411813871	5.94870238769607	3.6322814152179	4.54795694400959	2.3496222339255	2.87828774696374	1.48774280938387	1.75207556590298	-2.01	11706.6024988972
Active	RDKit_active_36	33488	4-isothiocyanato-N-(4-nitrophenyl)aniline	4-isothiocyanato-N-(4-nitrophenyl)aniline	Amoscanate	Amoscanate; 26328-53-0; Nithiocyamine; Amoscanato; Amoscanatum; 4-isothiocyanato-N-(4-nitrophenyl)aniline; p-(p-Nitroanilino)phenyl isothiocyanate; Ciba 9333 GO; 4-Isothiocyanato-4'-nitrodiphenylamine; CCRIS 4111	C1=CC(=CC=C1NC2=CC=C(C=C2)[N+](=O)[O-])N=C=S	10.5298565333114	10.5298565333114	0.0659426906667167	-0.428684785771449	0.393659181043551	271.301	262.229	271.041547528	94	0	0.269075439509984	-0.355518342969974	0.355518342969974	0.269075439509984	1.05263157894737	1.57894736842105	2.05263157894737	32.091937628945	10.2210383757396	2.03232978925208	-2.054499774106	2.21526484586306	-1.91010316034154	7.77822928255606	-0.384428532504167	2.41825980969164	2.11720186505807	588.442834807847	13.6649259390002	9.73797421590851	10.5544707968362	9.18587184800163	5.38282732024382	5.79107561070768	3.67894832556151	3.86152251139657	2.40884605919119	2.50013315210872	1.50514995099146	1.61055920633041	-2.56	22905.7569173992
Active	RDKit_active_37	166570	N-[4-bromo-2-(trifluoromethyl)phenyl]-3-tert-butyl-2-hydroxy-6-methyl-5-nitrobenzamide	N-[4-bromo-2-(trifluoromethyl)phenyl]-3-tert-butyl-2-hydroxy-6-methyl-5-nitrobenzamide	Bromoxanide	Bromoxanide; 41113-86-4; Bromoxanida; sk&f 61636; N-[4-bromo-2-(trifluoromethyl)phenyl]-3-tert-butyl-2-hydroxy-6-methyl-5-nitrobenzamide; 9MM438AA0G; SK&F-61636; Bromoxanidum; Benzamide, N-(4-bromo-2-(trifluoromethyl)phenyl)-3-(1,1-dimethylethyl)-2-hydroxy-6-methyl-5-nitro-; Bromoxanide [USAN:INN]	Cc1c([N+](=O)[O-])cc(C(C)(C)C)c(O)c1C(=O)Nc1ccc(Br)cc1C(F)(F)F	13.3193061160287	13.3193061160287	0.131297201751071	-4.74728458049887	0.424700244083821	475.261	457.117	474.040203816	156	0	0.417943242442326	-0.506788153890925	0.506788153890925	0.417943242442326	1.17241379310345	1.75862068965517	2.24137931034483	79.9187312713935	9.83100995018147	2.35363202476169	-2.22793761821947	2.40781636107613	-2.20350960060677	9.10300669467668	-0.385100910871359	2.53651819920594	2.66050877053525	998.414599659412	22.309036597829	15.9404310311869	17.5264275703016	13.1407715413716	8.33779919932267	9.13079746888002	7.44075863677082	8.3564341655625	4.29917756233656	4.7924292010536	2.83767314084411	3.19875840130159	-2.62	887119.338472085
Active	RDKit_active_38	120290	2-butanoyl-4-[(3-butanoyl-2,6-dihydroxy-4-methoxy-5-methylphenyl)methyl]-3,5-dihydroxy-6,6-dimethylcyclohexa-2,4-dien-1-one	2-butanoyl-4-[(3-butanoyl-2,6-dihydroxy-4-methoxy-5-methylphenyl)methyl]-3,5-dihydroxy-6,6-dimethylcyclohexa-2,4-dien-1-one	Aspidin BB	Aspidin BB; Aspidin; 584-28-1; Aspidin VV; BRN 2068604; N21SD2R570; 2-butanoyl-4-[(3-butanoyl-2,6-dihydroxy-4-methoxy-5-methylphenyl)methyl]-3,5-dihydroxy-6,6-dimethylcyclohexa-2,4-dien-1-one; UNII-N21SD2R570; CCRIS 8458; ASPIDIN [MI]	CCCC(=O)C1=C(C(=C(C(C1=O)(C)C)O)CC2=C(C(=C(C(=C2O)C)OC)C(=O)CCC)O)O	12.8761826223741	12.8761826223741	0.030675892978608	-1.50604044366828	0.310756556289584	460.523	428.267	460.209717984	180	0	0.182803640225669	-0.51081858323919	0.51081858323919	0.182803640225669	0.939393939393939	1.48484848484848	2.0	16.4678561872602	9.72585644233941	2.44960018089984	-2.30984442351046	2.46432100906948	-2.36469042698114	6.23637239748634	-0.126653045157501	2.74600969271858	2.79365219373848	1072.61323043402	25.2481941865844	19.957381449788	19.957381449788	15.3587142185856	10.9475991871377	10.9475991871377	8.73703577359891	8.73703577359891	5.99606000018816	5.99606000018816	4.04810735573786	4.04810735573786	-3.29	8489261.50494258
Active	RDKit_active_39	15365	N,N-dimethyloctadecan-1-amine	N,N-dimethyloctadecan-1-amine	124-28-7	124-28-7; Dymanthine; N,N-Dimethyloctadecylamine; N,N-Dimethyl-n-octadecylamine; Dimethyloctadecylamine; N,N-Dimethyl-1-octadecanamine; Octadecyldimethylamine; 1-Octadecanamine, N,N-dimethyl-; Stearyldimethylamine; Octadecylamine, N,N-dimethyl-	CCCCCCCCCCCCCCCCCCN(C)C	2.29544658040527	2.29544658040527	1.26234567901235	1.26234567901235	0.266497234479588	297.571	254.227	297.339550376	128	0	-0.0024836425930573	-0.309399938430888	0.309399938430888	0.0024836425930573	0.428571428571429	0.714285714285714	1.0	15.0443316861159	10.0378636483971	1.94652459818399	-2.08021299596577	2.13137423214738	-2.12007542159677	4.50417496947123	0.388813500946668	2.46283847651142	2.93222634513735	176.677227776101	15.5981655493609	15.4680288756713	15.4680288756713	10.2700556100297	9.9177617382033	9.9177617382033	7.10657678418272	7.10657678418272	4.45888086910165	4.45888086910165	2.97612820374811	2.97612820374811	-0.04	37255.3576341882
Active	RDKit_active_40	519218	N,N-dimethyloctadecan-1-amine;hydrochloride	N,N-dimethyloctadecan-1-amine;hydrochloride	N,N-Dimethyloctadecylamine hydrochloride	N,N-Dimethyloctadecylamine hydrochloride; Dymanthine hydrochloride; Dymanthine HCl; 1613-17-8; GS-1339; NSC-5547; JAD662Q3U7; DTXSID2049680; Octadecyldimethylammonium chloride; RefChem:136035	CCCCCCCCCCCCCCCCCCN(C)C.Cl	2.29544658040527	2.29544658040527	0.0	0.0	0.253607965997291	334.032	289.68	333.316228088	136	0	-0.0024836425930573	-0.309399938430888	0.309399938430888	0.0024836425930573	0.454545454545455	0.727272727272727	1.0	35.4530009813485	10.0378636483902	1.94653347112538	-2.08021301873867	2.13138577964973	-2.12007546014301	5.85301509187751	0.38881349755407	2.46283847651142	0.0	182.546057507768	15.5981655493609	15.8762771661351	16.6927737470629	10.2700556100297	9.9177617382033	9.9177617382033	7.10657678418272	7.10657678418272	4.45888086910165	4.45888086910165	2.97612820374811	2.97612820374811	0.25	37255.3576341882
Active	RDKit_active_42	25429	methyl N-(1H-benzimidazol-2-yl)carbamate	methyl N-(1H-benzimidazol-2-yl)carbamate	Carbendazim	Carbendazim; 10605-21-7; Carbendazole; Mecarzole; Bavistin; Thicoper; Carbendazime; Derosal; Bavistan; Carbendazol	COC(=O)NC1=NC2=CC=CC=C2N1	10.8646834845049	10.8646834845049	0.387083333333334	-0.537910997732426	0.720984649471693	191.19	182.118	191.069476528	72	0	0.413189963366929	-0.452571857172873	0.452571857172873	0.413189963366929	1.5	2.28571428571429	3.0	16.5381599724017	10.3113007118676	2.04392186122374	-1.96412625362494	2.12446910948274	-2.11284051210168	5.8548799567482	0.186462226451926	2.59041411329766	2.31049060394841	430.779935661689	9.96625532625089	7.57311125318619	7.57311125318619	6.79202499788427	4.09106044561731	4.09106044561731	2.71914087885604	2.71914087885604	1.79523482078553	1.79523482078553	1.15970559977622	1.15970559977622	-2.04	2507.52086167213
Active	RDKit_active_43	40854	methyl N-[6-(benzenesulfinyl)-1H-benzimidazol-2-yl]carbamate	methyl N-[6-(benzenesulfinyl)-1H-benzimidazol-2-yl]carbamate	Oxfendazole	Oxfendazole; 53716-50-0; Fenbendazole sulfoxide; Synanthic; OFDZ; Oxfendazol; Oxfendazolum; fenbendazole S-oxide; RS-8858; 5-Phenylsulfinyl-2-carbomethoxyaminobenzimidazole	COC(=O)Nc1nc2cc([S+]([O-])c3ccccc3)ccc2[nH]1	12.5042698186687	12.5042698186687	0.28193835558915	-1.27182469695697	0.727140036340186	315.354	302.25	315.067762276	112	0	0.413189963437119	-0.606467913247209	0.606467913247209	0.413189963437119	1.22727272727273	2.0	2.72727272727273	32.2279070747749	10.3041277939074	2.1593944773946	-2.0858622801565	2.24002219882919	-2.11292418078714	7.91126584827279	0.186458994210533	2.95560956535453	1.9077479984181	804.157704005743	15.526733258566	11.6990089108724	12.5155054918001	10.669035095596	6.48734260779376	7.63717252205482	4.46272846262365	5.94299498277098	3.03173936711649	4.4141434880289	1.98802377683039	3.07482461801225	-2.51	160560.534028319
Active	RDKit_active_44	41574	9-[(2-chloro-6-fluorophenyl)methyl]purin-6-amine	9-[(2-chloro-6-fluorophenyl)methyl]purin-6-amine	Arprinocid	Arprinocid; 55779-18-5; Arpocox; Arprinocida; Arprinocidum; 9-(2-Chloro-6-fluorobenzyl)adenine; 6A0XTA8ZUH; MK-302; DTXSID3057773; DTXCID4031562	C1=CC(=C(C(=C1)Cl)CN2C=NC3=C(N=CN=C32)N)F	13.746087962963	13.746087962963	0.234583333333333	-0.364464758125472	0.779862055236373	277.69	268.618	277.053051188	96	0	0.16522810407163	-0.381731166760083	0.381731166760083	0.16522810407163	1.26315789473684	2.10526315789474	2.89473684210526	35.4956915601661	10.1800678503004	2.11713677754583	-2.06845879171338	2.21948308499146	-2.02856438252054	6.30907305318047	0.600947734299262	2.78782469494055	2.09280562448458	734.709599200943	13.4054129150063	9.71599172434259	10.471920670361	9.16470379794645	5.507660450059	5.88562492306823	4.0038059205599	4.41100604730051	2.81968153829563	3.17379143517389	1.86820049953097	2.09096998501631	-2.21	33930.6143621214
Active	RDKit_active_45	4891	2-(cyclohexanecarbonyl)-3,6,7,11b-tetrahydro-1H-pyrazino[2,1-a]isoquinolin-4-one	2-(cyclohexanecarbonyl)-3,6,7,11b-tetrahydro-1H-pyrazino[2,1-a]isoquinolin-4-one	praziquantel	praziquantel; 55268-74-1; Biltricide; Droncit; Embay 8440; Praziquantelum; Cysticide; prazicuantel; 2-(cyclohexylcarbonyl)-1,2,3,6,7,11b-hexahydro-4H-pyrazino[2,1-a]isoquinolin-4-one; EMBAY-8440	O=C(C1CCCCC1)N1CC(=O)N2CCc3ccccc3C2C1	12.8403784800957	12.8403784800957	0.049759778911564	0.049759778911564	0.799367449620352	312.413	288.221	312.183778008	122	0	0.242284384207992	-0.331977323732332	0.331977323732332	0.242284384207992	1.08695652173913	1.8695652173913	2.69565217391304	16.1641092737786	9.86530144573398	2.39352711092037	-2.45018860220015	2.34161748414093	-2.56269807640274	5.87442973020014	-0.151619564382474	2.61272584325217	1.56761887643126	621.550557109791	15.8111903089421	13.5389864177443	13.5389864177443	11.2371834430179	8.89889626471888	8.89889626471888	7.10543851913877	7.10543851913877	5.71823561240358	5.71823561240358	4.45003014554178	4.45003014554178	-1.84	314436.329783712
Active	RDKit_active_47	15432	N,N-diethyl-4-methylpiperazine-1-carboxamide;2-hydroxypropane-1,2,3-tricarboxylic acid	N,N-diethyl-4-methylpiperazine-1-carboxamide;2-hydroxypropane-1,2,3-tricarboxylic acid	DIETHYLCARBAMAZINE CITRATE	DIETHYLCARBAMAZINE CITRATE; 1642-54-2; Loxuran; Dicarocide; Banocide; Caritrol; Filazine; Franocide; Franozan; Carbam Palatabs	CCN(CC)C(=O)N1CCN(C)CC1.O=C(O)CC(O)(CC(=O)O)C(=O)O	11.9003741496599	11.9003741496599	0.197314814814815	-2.73842592592593	0.446287412273662	391.421	362.189	391.195464888	156	0	0.336419491282988	-0.481138774926953	0.481138774926953	0.336419491282988	0.888888888888889	1.2962962962963	1.59259259259259	16.4176595692749	9.95882011715317	2.40331286755239	-2.35041848158376	2.15263149088349	-2.51326187050484	5.875680688241	-0.169898077877895	2.55080121791765	5.02857128759675e-07	511.758427113948	21.1983061338198	15.9203425798475	15.9203425798475	12.461450622049	8.58114468377478	8.58114468377478	6.2229559631195	6.2229559631195	4.09319591439766	4.09319591439766	2.40594152435522	2.40594152435522	-2.4	307891.910207532
Active	RDKit_active_48	3052	N,N-diethyl-4-methylpiperazine-1-carboxamide	N,N-diethyl-4-methylpiperazine-1-carboxamide	diethylcarbamazine	diethylcarbamazine; 90-89-1; Carbamazine; N,N-Diethyl-4-methyl-1-piperazinecarboxamide; 1-Piperazinecarboxamide, N,N-diethyl-4-methyl-; Dietilcarbamazina; Diaethylcarbamazinum; Camin; Diethylcarbamazinum; V867Q8X3ZD	CCN(CC)C(=O)N1CCN(C)CC1	11.9003741496599	11.9003741496599	0.197314814814815	0.197314814814815	0.654165106518189	199.298	178.13	199.168462292	82	0	0.319568613399878	-0.325211303514132	0.325211303514132	0.319568613399878	1.14285714285714	1.64285714285714	2.07142857142857	16.170059208388	10.3234197310909	2.2132298246509	-2.35041840760501	2.03420876621055	-2.51326186884431	5.7403882054579	0.125186136236899	2.20247512371572	2.43981817451839	183.806132214477	10.5520417638778	9.49252976408302	9.49252976408302	6.68507051020219	5.41013149470597	5.41013149470597	3.74518836618594	3.74518836618594	2.80775888902219	2.80775888902219	1.69186420200299	1.69186420200299	-0.77	1444.82368115751
Active	RDKit_active_50	72026	2-(cyclohexanecarbonyl)-1,3,6,7,8,12b-hexahydropyrazino[2,1-a][2]benzazepin-4-one	2-(cyclohexanecarbonyl)-1,3,6,7,8,12b-hexahydropyrazino[2,1-a][2]benzazepin-4-one	Epsiprantel	Epsiprantel; 98123-83-2; Cestex; Epsiprantelum; 0C1SPQ0FSR; DTXSID3057858; BRL38705; BRL-38705; DTXCID0031392; Pyrazino[2,1-a][2]benzazepin-4(1H)-one, 2-(cyclohexylcarbonyl)-2,3,6,7,8,12b-hexahydro-	O=C(C1CCCCC1)N1CC(=O)N2CCCc3ccccc3C2C1	12.9263159800957	12.9263159800957	0.0393431122448975	0.0393431122448975	0.79600470042351	326.44	300.232	326.199428072	128	0	0.242273755447598	-0.332299460718428	0.332299460718428	0.242273755447598	1.04166666666667	1.83333333333333	2.66666666666667	16.164089149343	9.87361592322089	2.38536740469869	-2.41807624071012	2.33646532688628	-2.54510745288846	5.87324861083727	-0.151128666943925	2.81651152447483	1.58906767826741	636.280948810254	16.5182970901287	14.2460931989309	14.2460931989309	11.7371834430179	9.39889626471888	9.39889626471888	7.45899190973205	7.45899190973205	5.94132279183365	5.94132279183365	4.64897869798343	4.64897869798343	-1.84	536477.849135868
Active	RDKit_active_52	22752	ethyl N-(1H-benzimidazol-2-yl)carbamate	ethyl N-(1H-benzimidazol-2-yl)carbamate	Lobendazole	Lobendazole; 6306-71-4; Lobendazol; Ethyl 2-benzimidazolecarbamate; NSC-42044; Lobendazolum; SK&F 24529; CMF6Z78SWL; SK&F-24529; DTXSID70212390	CCOC(=O)Nc1nc2ccccc2[nH]1	11.0959334845049	11.0959334845049	0.339346970269589	-0.503188775510204	0.78871476476843	205.217	194.129	205.085126592	78	0	0.413457598936828	-0.449545843985319	0.449545843985319	0.413457598936828	1.53333333333333	2.33333333333333	3.06666666666667	16.5467214045214	10.3113007118676	2.05361801930553	-1.99654692721546	2.12558742840962	-2.13573562996081	5.85576998856598	0.167467812765176	2.59250158346525	2.183579867206	445.227165980706	10.6733621074374	8.28021803437274	8.28021803437274	7.29202499788427	4.67859407093481	4.67859407093481	2.94802943551633	2.94802943551633	1.88527133088122	1.88527133088122	1.27585330404017	1.27585330404017	-2.04	3958.74991795144
Active	RDKit_active_54	83969	methyl N-(6-propylsulfinyl-1H-benzimidazol-2-yl)carbamate	methyl N-(6-propylsulfinyl-1H-benzimidazol-2-yl)carbamate	Albendazole oxide	Albendazole oxide; 54029-12-8; Albendazole sulfoxide; Ricobendazole; Albendazole S-oxide; Rycobendazole; Albendazole oxyde; Oxido de albendazol; Rycoben; (+-)-Albendazole sulfoxide	CCCS(=O)C1=CC2=C(C=C1)N=C(N2)NC(=O)OC	11.9063342555546	11.9063342555546	0.305809109137482	-1.002349388315	0.899936017126532	281.337	266.217	281.08341234	102	0	0.413189963378266	-0.452571857172858	0.452571857172858	0.413189963378266	1.52631578947368	2.31578947368421	3.0	32.1972595148875	10.3047206792233	2.0882328067668	-1.99098012618926	2.18306016927781	-2.11289295086944	7.84608118926771	0.18645964395393	2.79308762244897	2.27739466729965	623.707175555941	13.8280626458167	10.7264711272974	11.5429677082251	9.13456025298537	5.86831677582023	7.18724866880705	3.93059336981631	5.50129024272819	2.51161444166258	4.07037086077396	1.6405015687628	2.71611360918494	-1.89	24922.7208551121
Active	RDKit_active_55	4030	methyl N-(6-benzoyl-1H-benzimidazol-2-yl)carbamate	methyl N-(6-benzoyl-1H-benzimidazol-2-yl)carbamate	mebendazole	mebendazole; 31431-39-7; Vermox; Pantelmin; Telmin; Mebenvet; Ovitelmin; Vermicidin; Vermirax; MBDZ	COC(=O)Nc1nc2cc(C(=O)c3ccccc3)ccc2[nH]1	12.3931587075576	12.3931587075576	0.0759471319391949	-0.611443021397928	0.72749043527813	295.298	282.194	295.095691276	110	0	0.413189963374893	-0.452571857172863	0.452571857172863	0.413189963374893	1.09090909090909	1.86363636363636	2.59090909090909	16.5381843849741	10.0308172385496	2.11582512745142	-2.00074763476869	2.18207706246943	-2.11292434947575	6.09894246767611	0.10340493717843	2.95560956535453	1.92608740987131	840.223133261179	15.526733258566	11.7907606204086	11.7907606204086	10.669035095596	6.61655179589516	6.61655179589516	4.62906961697154	4.62906961697154	3.18708348529932	3.18708348529932	2.11015023447024	2.11015023447024	-3.15	160560.534028319
Active	RDKit_active_56	13986	N,N-dibutyl-4-hexoxynaphthalene-1-carboximidamide	N,N-dibutyl-4-hexoxynaphthalene-1-carboximidamide	Bunamidine	Bunamidine; 3748-77-4; Bunamidina; Bunamidinum; N,N-Dibutyl-4-(hexyloxy)-1-naphthamidine; A9IW1G3P6C; N,N-Dibutyl-4-hexyloxy-1-naphthamidin; 1-Naphthalenecarboximidamide, N,N-dibutyl-4-(hexyloxy)-; DTXSID4048272; N,N-Dibutyl-4-(hexyloxy)naphthalene-1-carboximidamide	CCCCCCOc1ccc(C(=N)N(CCCC)CCCC)c2ccccc12	8.89557315291654	8.89557315291654	0.64592203232941	0.64592203232941	0.229301874460908	382.592	344.288	382.298413836	154	0	0.128188201520089	-0.492946599436413	0.492946599436413	0.128188201520089	0.785714285714286	1.42857142857143	2.07142857142857	16.4770748626368	10.0153855954287	2.15417312228306	-2.25969209428163	2.29480749318828	-2.32710359419268	6.09283073787413	0.308262958907974	2.72972119477291	2.21883365592526	717.55966605571	20.1920236764956	18.0977380941536	18.0977380941536	13.723075312663	11.2082158248826	11.2082158248826	7.60872664253445	7.60872664253445	5.27404199890072	5.27404199890072	3.51845084078968	3.51845084078968	-2.03	1997364.29542729
Active	RDKit_active_57	13985	N,N-dibutyl-4-hexoxynaphthalene-1-carboximidamide;hydrochloride	N,N-dibutyl-4-hexoxynaphthalene-1-carboximidamide;hydrochloride	Bunamidine hydrochloride	Bunamidine hydrochloride; 1055-55-6; Bunamidine HCl; NSC-106571; Y80LB0Q7CB; N,N-Dibutyl-4-(hexyloxy)-1-naphthamidine monohydrochloride; DTXSID7046837; 1-Naphthalenecarboximidamide, N,N-dibutyl-4-(hexyloxy)-, monohydrochloride; DTXCID5026837; NSC106571	CCCCCCOc1ccc(C(=N)N(CCCC)CCCC)c2ccccc12.Cl	8.89557315291654	8.89557315291654	0.0	0.0	0.20808520754566	419.053	379.741	418.275091548	162	0	0.128188201520089	-0.492946599436413	0.492946599436413	0.128188201520089	0.793103448275862	1.41379310344828	2.03448275862069	35.4530013223725	10.0153855949582	2.1541812103515	-2.25969209629473	2.2948176405617	-2.32710359541006	6.09287123509219	0.308262934328747	2.72972119477291	4.20499433099156e-06	723.835177096797	20.1920236764956	18.5059863846175	19.3224829655452	13.723075312663	11.2082158248826	11.2082158248826	7.60872664253445	7.60872664253445	5.27404199890072	5.27404199890072	3.51845084078968	3.51845084078968	-1.74	1997364.29542729
Active	RDKit_active_59	128292	6-[(3-butanoyl-2,6-dihydroxy-4-methoxy-5-methylphenyl)methyl]-3,5-dihydroxy-4,6-dimethyl-2-(2-methylbutanoyl)cyclohexa-2,4-dien-1-one	6-[(3-butanoyl-2,6-dihydroxy-4-methoxy-5-methylphenyl)methyl]-3,5-dihydroxy-4,6-dimethyl-2-(2-methylbutanoyl)cyclohexa-2,4-dien-1-one	65792-05-4	65792-05-4; 6-((2,6-Dihydroxy-4-methoxy-3-methyl-5-(1-oxobutyl)phenyl)methyl)-3,5-dihydroxy-4,6-dimethyl-2-(2-methyl-1-oxobutyl)-2,4-cyclohexadien-1-one; 6-[[2,6-Dihydroxy-4-methoxy-3-methyl-5-(1-oxobutyl)phenyl]methyl]-3,5-dihydroxy-4,6-dimethyl-2-(2-methyl-1-oxobutyl)-2,4-cyclohexadien-1-one; RefChem:306397; 6-[(3-butanoyl-2,6-dihydroxy-4-methoxy-5-methylphenyl)methyl]-3,5-dihydroxy-4,6-dimethy…	CCCC(=O)C1=C(C(=C(C(=C1O)CC2(C(=C(C(=C(C2=O)C(=O)C(C)CC)O)C)O)C)O)C)OC	13.5440193095144	13.5440193095144	0.0263389013650561	-1.7819142101285	0.295667100674271	474.55	440.278	474.225368048	186	0	0.183440346125441	-0.510818268230298	0.510818268230298	0.183440346125441	1.05882352941176	1.64705882352941	2.14705882352941	16.4678590346463	9.68199885149701	2.48737237761307	-2.34247005884992	2.48637083008027	-2.40734553729933	6.24374234230513	-0.128412199787206	2.80612905345328	2.76331387105694	1108.53275293522	26.1184376745875	20.8276249377911	20.8276249377911	15.7920531904276	11.3683194907927	11.3683194907927	9.09095945984778	9.09095945984778	6.72614520241338	6.72614520241338	4.3076898148969	4.3076898148969	-3.29	13730136.9069321
Active	RDKit_active_60	26450	bis(4-chlorophenyl)-cyclopropylmethanol	bis(4-chlorophenyl)-cyclopropylmethanol	Proclonol	Proclonol; 14088-71-2; Proclonolum; R 8284; 2IGW7XIE2Y; R-8284; DTXSID4057972; bis(4-chlorophenyl)cyclopropylmethanol; Benzenemethanol, 4-chloro-alpha-(4-chlorophenyl)-alpha-cyclopropyl-; RefChem:930002	OC(c1ccc(Cl)cc1)(c1ccc(Cl)cc1)C1CC1	11.1893197278912	11.1893197278912	0.273010204081633	-0.93533950617284	0.873746217943512	293.193	279.081	292.042170428	98	0	0.117389527684026	-0.380102900063292	0.380102900063292	0.117389527684026	0.789473684210526	1.15789473684211	1.47368421052632	35.4967836192259	9.82052545760779	2.45777597306274	-2.29360418053518	2.49346584645839	-2.29314697060174	6.30400040129532	0.0564336971859147	3.23942000254466	2.0798434930582	525.202857855272	13.4578191578136	10.3135085265981	11.8253664186351	9.10320884680232	6.34947739637358	7.10540634239204	5.05444112112828	5.92731268207226	3.7368234440895	4.24077607476847	2.54714428117434	2.79912059651382	-1.02	48617.2153981902
Active	RDKit_active_61	31475	N-[3-chloro-4-(4-chlorophenoxy)phenyl]-2-hydroxy-3,5-diiodobenzamide	N-[3-chloro-4-(4-chlorophenoxy)phenyl]-2-hydroxy-3,5-diiodobenzamide	RAFOXANIDE	RAFOXANIDE; 22662-39-1; Rafoxanida; Rafoxanidum; 3'-Chloro-4'-(p-chlorophenoxy)-3,5-diiodosalicylanilide; NSC-355278; DTXSID5046227; 22F4FLA7DH; Benzamide, N-(3-chloro-4-(4-chlorophenoxy)phenyl)-2-hydroxy-3,5-diiodo-; DTXCID3026227	O=C(Nc1ccc(Oc2ccc(Cl)cc2)c(Cl)c1)c1cc(I)cc(I)c1O	12.4939035534404	12.4939035534404	0.0534214668501822	-0.424658998908205	0.308634787686712	626.015	614.927	624.820544572	138	0	0.258995779327789	-0.506000809286552	0.506000809286552	0.258995779327789	1.0	1.7037037037037	2.37037037037037	126.913722750009	10.1542674581109	2.15624786491635	-2.11379617561965	2.32823428253515	-2.12487460500537	14.1136730622077	0.101938641234849	2.61830405049825	1.77555417903077	1010.58175612252	19.5516772849483	13.4717204911712	19.2985749655608	12.8294075958929	7.55600979460198	10.4694370317968	5.43908672566044	8.69054553444732	3.50399891459091	5.49647188795507	2.22846955884919	4.41829217002137	-1.23	1003166.5406917
Active	RDKit_active_63	53174	methyl N-(6-propylsulfonyl-1H-benzimidazol-2-yl)carbamate	methyl N-(6-propylsulfonyl-1H-benzimidazol-2-yl)carbamate	Albendazole sulfone	Albendazole sulfone; 75184-71-3; 1UIC88380G; DTXSID00226167; Carbamic acid, (5-(propylsulfonyl)-1H-benzimidazol-2-yl)-, methyl ester; RefChem:553267; DTXCID00148658; Albendazole-sulfone; methyl (6-(propylsulfonyl)-1H-benzo[d]imidazol-2-yl)carbamate; MFCD00600775	CCCS(=O)(=O)C1=CC2=C(C=C1)N=C(N2)NC(=O)OC	11.9827231444435	11.9827231444435	0.0971345129471033	-3.28007848586966	0.897472731227149	297.336	282.216	297.07832696	108	0	0.413189963378314	-0.452571857172858	0.452571857172858	0.413189963378314	1.45	2.2	2.85	32.2278722820984	10.3046915358402	2.14764987819226	-2.0141775493465	2.20015597089114	-2.11298177516649	7.91005750381871	0.186457302160875	2.79000143961894	2.37338406642763	736.240433712711	14.7507123766271	11.1347194177612	11.951215998689	9.45785688518663	6.0349834424869	7.68724866880705	4.19981921509137	6.3089677785534	2.69117281986085	4.60904599536878	1.77566894109014	3.12161572616698	-2.09	32997.3470263732
Active	RDKit_active_64	72157	methyl N-(6-propoxy-1,3-benzothiazol-2-yl)carbamate	methyl N-(6-propoxy-1,3-benzothiazol-2-yl)carbamate	Tioxidazole	Tioxidazole; 61570-90-9; Tioxidazol; methyl N-(6-propoxy-1,3-benzothiazol-2-yl)carbamate; Tioxidazolum; Sch-21480; SCH 21480; NZW046NI85; DTXSID7046178; DTXCID5026178	CCCOc1ccc2nc(NC(=O)OC)sc2c1	11.0749451287249	11.0749451287249	0.517117984411905	-0.517117984411905	0.922266865573366	266.322	252.21	266.072513308	96	0	0.412659547374555	-0.493556694857333	0.493556694857333	0.412659547374555	1.5	2.33333333333333	3.05555555555556	32.1335484960797	10.2997648428259	2.07725888873289	-2.02319088881458	2.28827314306042	-2.09768805873154	7.2189813300694	0.186649287141074	2.76868523842082	2.19399027417551	553.246140818398	12.9578191578136	10.2264711272974	11.0429677082251	8.72387665046241	5.60989839961742	6.42639498054515	3.613592381076	4.64424126300237	2.22714505780259	3.16074594499635	1.40644708514068	2.2864414599398	-1.82	16664.7164500549
Active	RDKit_active_66	7047	quinoline	quinoline	QUINOLINE	QUINOLINE; 91-22-5; 1-Benzazine; Chinolin; Chinoline; Chinoleine; Quinolin; 1-Azanaphthalene; Leucol; Leukol	C1=CC=C2C(=C1)C=CC=N2	4.1812037037037	4.1812037037037	1.06018518518519	1.06018518518519	0.53119155840413	129.162	122.106	129.057849224	48	0	0.070143484473273	-0.256266728477736	0.256266728477736	0.070143484473273	0.9	1.7	2.6	14.6366636244	10.2086026406032	1.86097539476876	-1.91052446415696	2.07350160036165	-1.72960461763525	5.7720363464033	1.41349022577923	2.05041448139434	2.88805160165799	275.705138344948	6.81155478787163	5.48866547982734	5.48866547982734	4.96632649518879	3.26449775794825	3.26449775794825	2.19610312487065	2.19610312487065	1.5122252637452	1.5122252637452	1.01607017438601	1.01607017438601	-1.37	348.570461837037
Active	RDKit_active_67	667497	cyclohexyl-(4-methylpiperazin-1-yl)methanone	cyclohexyl-(4-methylpiperazin-1-yl)methanone	Pexantel	Pexantel; Pexantel [INN]; 10001-13-5; 1-(Cyclohexylcarbonyl)-4-methylpiperazine; UNII-HOH9HJ2737; HOH9HJ2737; DTXSID4046288; DTXCID2026288; pesantel; pexantelum	CN1CCN(C(=O)C2CCCCC2)CC1	12.1672260015117	12.1672260015117	0.349218631897203	0.349218631897203	0.651854290998053	210.321	188.145	210.173213324	86	0	0.225267715822007	-0.339894178846623	0.339894178846623	0.225267715822007	1.0	1.6	2.2	16.1536518051272	9.87917931063802	2.26869367919747	-2.35074275048287	2.25160963931891	-2.48766318114289	5.78576262789699	-0.137677498830025	2.30277590146748	1.83820890095399	215.662008960089	10.6733621074374	9.74398678133234	9.74398678133234	7.2708569478291	6.24502731807176	6.24502731807176	4.96349561856738	4.96349561856738	3.76936212401651	3.76936212401651	2.63457418984981	2.63457418984981	-0.57	3647.59702792449
Active	RDKit_active_69	35802	methyl N-[6-(4-fluorobenzoyl)-1H-benzimidazol-2-yl]carbamate	methyl N-[6-(4-fluorobenzoyl)-1H-benzimidazol-2-yl]carbamate	Flubendazole	Flubendazole; 31430-15-6; Flubendazol; Flubendazolum; R 17,889; Methyl 5-(p-fluorobenzoyl)-2-benzimidazolecarbamate; R 17899; NSC-313680; DTXSID8023058; (5-(4-Fluorobenzoyl)-1H-benzimidazole-2-yl)carbamic acid methyl ester	COC(=O)Nc1nc2cc(C(=O)c3ccc(F)cc3)ccc2[nH]1	12.9268763217097	12.9268763217097	0.220584412113994	-0.646603551750766	0.727681933235376	313.288	301.192	313.086269464	116	0	0.413189963374893	-0.452571857172863	0.452571857172863	0.413189963374893	1.1304347826087	1.82608695652174	2.52173913043478	19.1421436418778	10.0289852963952	2.12142876725732	-2.00680481646832	2.18527886269714	-2.11292704596028	6.09907044675188	0.103400603680954	2.95506854538305	1.91199209145563	887.226781452961	16.396976746569	12.0913748242282	12.0913748242282	11.0628819457134	6.71621763492273	6.71621763492273	4.76993723801791	4.76993723801791	3.25751608741351	3.25751608741351	2.12188599492675	2.12188599492675	-3.22	227032.006204689
Active	RDKit_active_70	28780	methyl N-[1-(butylcarbamoyl)benzimidazol-2-yl]carbamate	methyl N-[1-(butylcarbamoyl)benzimidazol-2-yl]carbamate	BENOMYL	BENOMYL; 17804-35-2; Benlate; Fundazol; Uzgen; Fungochrom; Agrocit; Benlate 50; Benomyl-Imex; Fungicide D-1991	CCCCNC(=O)N1C2=CC=CC=C2N=C1NC(=O)OC	12.3049777966742	12.3049777966742	0.136155990173848	-0.673227486982447	0.847401444528972	290.323	272.179	290.137890436	112	0	0.413206829641662	-0.45257167118614	0.45257167118614	0.413206829641662	1.33333333333333	2.0952380952381	2.80952380952381	16.5382851203174	10.2971382852523	2.1764575345567	-2.09098089945936	2.18841857116611	-2.30567441394512	5.95632492430979	0.18636871853851	2.84567661285484	2.35021700494642	650.706580407946	15.2422762081898	12.0498934827097	12.0498934827097	10.1682337577966	6.776665155879	6.776665155879	4.46159900223056	4.46159900223056	2.96969838842549	2.96969838842549	1.90888776204577	1.90888776204577	-2.57	68683.2507278644
Active	RDKit_active_71	5798	1H-benzimidazole	1H-benzimidazole	BENZIMIDAZOLE	BENZIMIDAZOLE; 51-17-2; 1H-Benzimidazole; 1,3-Benzodiazole; Benzoimidazole; o-Benzimidazole; Benzoglyoxaline; 3-Azaindole; Benziminazole; Azindole	C1=CC=C2C(=C1)NC=N2	4.06314814814815	4.06314814814815	1.02546296296296	1.02546296296296	0.558372836587113	118.139	112.091	118.053098192	44	0	0.0931370624373536	-0.34459658708457	0.34459658708457	0.0931370624373536	1.22222222222222	2.11111111111111	3.0	14.857090624076	10.3113007118676	1.87825793858066	-1.8085448964564	2.04754731573468	-1.63159451581231	5.73182790615119	1.34450658266856	2.33274302731861	2.9546597902851	280.893936766344	6.10444800668509	4.83396494144809	4.83396494144809	4.46632649518879	2.84783109128158	2.84783109128158	1.91968551547844	1.91968551547844	1.3277372224897	1.3277372224897	0.879631380213606	0.879631380213606	-1.31	254.268989977729
Active	RDKit_active_72	35803	methyl N-[6-(cyclopropanecarbonyl)-1H-benzimidazol-2-yl]carbamate	methyl N-[6-(cyclopropanecarbonyl)-1H-benzimidazol-2-yl]carbamate	Ciclobendazole	Ciclobendazole; Cyclobendazole; 31431-43-3; Ciclobendazol; Ciclobendazolum; R 17,147; DTXSID9057713; Methyl 5-(cyclopropylcarbonyl)-2-benzimidazolecarbamate; NSC-335307; JF3KQ40J31	COC(=O)Nc1nc2ccc(C(=O)C3CC3)cc2[nH]1	11.957491662962	11.957491662962	0.17960842361636	-0.589503338372386	0.828410314604822	259.265	246.161	259.095691276	98	0	0.413189963373057	-0.452571857172865	0.452571857172865	0.413189963373057	1.42105263157895	2.21052631578947	2.89473684210526	16.5381816406692	10.0716023446928	2.29994198528247	-1.97593356431212	2.32699106700339	-2.11292926961067	6.01438382249305	0.0967453952068452	3.17583834247909	1.89630055373946	658.197236175846	13.4054129150063	10.3955731060231	10.3955731060231	9.16903509559602	6.06103990889474	6.06103990889474	4.57244453231461	4.57244453231461	3.12039722704158	3.12039722704158	1.95101795261167	1.95101795261167	-2.37	44480.7918247621
Active	RDKit_active_76	89594	3-[(2S)-1-methylpyrrolidin-2-yl]pyridine	3-[(2S)-1-methylpyrrolidin-2-yl]pyridine	nicotine	nicotine; L-Nicotine; 54-11-5; (-)-Nicotine; (S)-Nicotine; (S)-3-(1-methylpyrrolidin-2-yl)pyridine; (S)-(-)-Nicotine; Habitrol; Nicotrol; 3-[(2S)-1-methylpyrrolidin-2-yl]pyridine	CN1CCC[C@H]1C2=CN=CC=C2	4.13703703703704	4.13703703703704	0.609907407407407	0.609907407407407	0.626151822579557	162.236	148.124	162.115698448	64	0	0.0360296665169895	-0.299307148790166	0.299307148790166	0.0360296665169895	1.58333333333333	2.5	3.08333333333333	15.1435776103983	10.0812627487671	2.21411335594811	-2.18286047829045	2.28622948136584	-2.16835154644054	5.14379162151755	0.316712420832025	2.53042684663605	2.19459165778585	245.275308993954	8.38890505706126	7.40249888050769	7.40249888050769	5.87701009771174	4.47897839167325	4.47897839167325	3.42499253874778	3.42499253874778	2.58962943593971	2.58962943593971	1.90448745113304	1.90448745113304	-0.89	1072.90098297369
Active	RDKit_active_77	26596	methyl N-(6-butyl-1H-benzimidazol-2-yl)carbamate	methyl N-(6-butyl-1H-benzimidazol-2-yl)carbamate	Parbendazole	Parbendazole; 14255-87-9; Verminum; Worm Guard; Parbendazol; Helatac; PBDZ; Parbendazolum; SK&F 29044; TCMDC-131798	CCCCc1ccc2[nH]c(NC(=O)OC)nc2c1	11.0729698200829	11.0729698200829	0.406936597169732	-0.527534651078572	0.871995349955413	247.298	230.162	247.132076784	96	0	0.413189963370643	-0.452571857172868	0.452571857172868	0.413189963370643	1.5	2.33333333333333	3.05555555555556	16.538165826346	10.0859446844697	2.06394296119202	-1.97918275798086	2.17069764506252	-2.11287145240009	5.85796743981276	0.186461378877508	2.76868523842082	2.19399027417551	548.159974491218	12.9578191578136	10.6170813275562	10.6170813275562	8.72387665046241	6.06240421992009	6.06240421992009	4.1570466144175	4.1570466144175	2.77233332827677	2.77233332827677	1.79469865392795	1.79469865392795	-2.04	16664.7164500549
Active	RDKit_active_78	89962	[3,5-dibromo-2-(2,4-dibromo-6-hydroxyphenyl)phenyl] dihydrogen phosphate	[3,5-dibromo-2-(2,4-dibromo-6-hydroxyphenyl)phenyl] dihydrogen phosphate	Bromophenophos	Bromophenophos; 23015-40-9; U4L04459Y3; DTXSID90177573; (1,1'-Biphenyl)-2,2'-diol, 4,4',6,6'-tetrabromo-, mono(dihydrogen phosphate); bromphenophos; RefChem:121615; DTXCID50100064; 4,4',6,6'-tetrabromo-3,3'-biphenyldiol-2-dihydrogen phosphate; 3,3',5,5'-Tetrabromo-(1,1'-biphenyl)-2,2'-diol mono(dihydrogen phosphate)	C1=C(C=C(C(=C1O)C2=C(C=C(C=C2Br)Br)OP(=O)(O)O)Br)Br	11.1906554836441	11.1906554836441	0.076013164525069	-4.76232145919067	0.412244145991795	581.773	574.717	577.676458354	118	0	0.524318909497333	-0.507223513198174	0.524318909497333	0.507223513198174	0.863636363636364	1.36363636363636	1.86363636363636	79.9218245842122	10.0364722425358	2.24047797695912	-2.16478943502262	2.50299047954722	-1.94888438671487	9.11182682808855	0.283201916704546	2.28330559381104	2.77612070688574	766.321462739093	16.6543360594497	10.426609931723	17.6650232791817	10.0812060173828	5.50820933742898	10.2104991589986	4.12434986912607	8.8281028123357	2.52027419984901	5.1213170262859	1.80022805471319	4.98568807936209	0.110000000000001	40962.50235297
Active	RDKit_active_80	71745	methyl N-[6-[2-(4-fluorophenyl)-1,3-dioxolan-2-yl]-1H-benzimidazol-2-yl]carbamate	methyl N-[6-[2-(4-fluorophenyl)-1,3-dioxolan-2-yl]-1H-benzimidazol-2-yl]carbamate	Etibendazole	Etibendazole; 64420-40-2; Etibendazol; NSC-313432; 1XU086MM3H; R-34,803; Methyl 5-(2-(p-fluorophenyl)-1,3-dioxolan-2-yl)-2-benzimidazolecarbamate; Carbamic acid, (5-(2-(4-fluorophenyl)-1,3-dioxolan-2-yl)-1H-benzimidazol-2-yl)-, methyl ester; methyl N-[6-[2-(4-fluorophenyl)-1,3-dioxolan-2-yl]-1H-benzimidazol-2-yl]carbamate; R-34803	COC(=O)Nc1nc2ccc(C3(c4ccc(F)cc4)OCCO3)cc2[nH]1	13.3057084705012	13.3057084705012	0.271380424963579	-1.10819346025447	0.752191531571322	357.341	341.213	357.112484212	134	0	0.413189963369903	-0.452571857172869	0.452571857172869	0.413189963369903	1.19230769230769	1.88461538461538	2.57692307692308	19.14214553195	9.96512817556974	2.40495917683609	-2.27954949066992	2.38899600324314	-2.28212005039331	5.85964649029123	-0.129394332019066	3.28321740561108	1.75353343494713	948.7295392149	18.1480536021256	13.9138366770651	13.9138366770651	12.6033220602333	7.99769204934429	7.99769204934429	5.75431814164185	5.75431814164185	4.18602341829544	4.18602341829544	3.00301119259671	3.00301119259671	-2.97	1497291.5985245
Active	RDKit_active_81	50248	6-chloro-5-(2,3-dichlorophenoxy)-2-methylsulfanyl-1H-benzimidazole	6-chloro-5-(2,3-dichlorophenoxy)-2-methylsulfanyl-1H-benzimidazole	Triclabendazole	Triclabendazole; 68786-66-3; Fasinex; Egaten; Triclabendazol; Triclabendazolum; 5-Chloro-6-(2,3-dichlorophenoxy)-2-(methylthio)-1H-benzimidazole; NVP-EGA230; EGA230B; DTXSID7043952	CSc1nc2cc(Cl)c(Oc3cccc(Cl)c3Cl)cc2[nH]1	6.23593726379441	6.23593726379441	0.351614596455867	0.351614596455867	0.579466172433434	359.665	350.593	357.950116948	108	0	0.165591939412252	-0.454095283955563	0.454095283955563	0.165591939412252	1.0952380952381	1.9047619047619	2.66666666666667	35.4989873715351	10.262043628115	2.11891182931638	-2.09420114508056	2.38077935176703	-1.87065977637179	7.98001376608777	0.483652783710183	2.85791893759356	2.0330867386051	819.329489295071	14.9827631841959	10.7843549414035	13.8686383603866	10.079718698119	5.933498505409	8.29213679582827	4.19987532249247	6.18718667051376	2.84324242921792	4.52022261788881	1.84425605396751	2.77282338324717	-1.07	81985.1205627463
Active	RDKit_active_82	5464102	4-methyl-N-[4-(4-nitroanilino)phenyl]piperazine-1-carbothioamide	4-methyl-N-[4-(4-nitroanilino)phenyl]piperazine-1-carbothioamide	Amocarzine	Amocarzine; Phenthiourezine; 36590-19-9; Amocarzina; Amocarzinum; 99807U412Y; 4-Nitro-4'-(N-methyl)piperazinyl thiocarbonylidodiphenylamine; CHEBI:38946; 4-Methyl-4'-(p-nitroanilino)thio-1-piperazinecarboxanilide; 4-methyl-N-(4-((4-nitrophenyl)amino)phenyl)piperazine-1-carbothioamide	CN1CCN(CC1)C(=S)NC2=CC=C(C=C2)NC3=CC=C(C=C3)[N+](=O)[O-]	10.6883607018013	10.6883607018013	0.0764044302385651	-0.409219032068682	0.485273719040069	371.466	350.298	371.141595912	136	0	0.269075439509984	-0.355518365696432	0.355518365696432	0.269075439509984	0.961538461538462	1.46153846153846	2.0	32.092047565743	10.2166086067849	2.15723555786009	-2.33762266831519	2.21285521025264	-2.48028677175351	7.80049908805866	-0.384428707428696	2.64095039620851	1.55897657667248	771.173391472291	18.5182970901287	14.5136149361547	15.3301115170824	12.508040390847	8.37134518206115	8.77959347252501	6.22681072757552	6.61350905864251	4.29345809223402	4.65371905459715	2.68211302254566	2.98253833857848	-2.71	811468.982540611
Active	RDKit_active_83	10205	5-hydroxy-2-methylnaphthalene-1,4-dione	5-hydroxy-2-methylnaphthalene-1,4-dione	Plumbagin	Plumbagin; 481-42-5; 5-hydroxy-2-methylnaphthalene-1,4-dione; Plumbagine; 5-Hydroxy-2-methyl-1,4-naphthoquinone; 2-Methyljuglone; Plumbaein; Plumbagone; 5-Hydroxy-2-methyl-1,4-naphthalenedione; 2-Methyl-5-hydroxy-1,4-naphthoquinone	CC1=CC(=O)C2=C(C1=O)C=CC=C2O	11.5826851851852	11.5826851851852	0.113981481481482	-0.31	0.673930704486327	188.182	180.118	188.047344116	70	0	0.190207505056823	-0.507159492814571	0.507159492814571	0.190207505056823	1.21428571428571	1.92857142857143	2.64285714285714	16.256542573416	9.89601151893713	2.2469870250583	-2.12395660178615	2.27292303010825	-2.14813979127192	6.24761634117761	0.0981975774249535	2.13657215081317	2.75099074809193	469.4210300142	10.2925287398839	7.57311125318619	7.57311125318619	6.60906090528062	4.20322229325976	4.20322229325976	3.22042415323669	3.22042415323669	2.23924636847585	2.23924636847585	1.53507783410446	1.53507783410446	-1.9	1608.83882956232
Active	RDKit_active_84	20294	dimethyl-(2-phenoxyethyl)-(thiophen-2-ylmethyl)azanium	dimethyl-(2-phenoxyethyl)-(thiophen-2-ylmethyl)azanium	Thenium	Thenium; Thenium cation; Thenium ion; UNII-3DDR181HS3; 3DDR181HS3; 2-Thiophenemethanaminium, N,N-dimethyl-N-(2-phenoxyethyl)-; 16776-64-0; RefChem:189167; SCHEMBL166991; CHEMBL2111038	C[N+](C)(CCOc1ccccc1)Cc1cccs1	5.74881566515495	5.74881566515495	0.752369614512472	0.752369614512472	0.724996649919836	262.398	242.238	262.12601168009	96	0	0.137072590633024	-0.487723968524651	0.487723968524651	0.137072590633024	1.05555555555556	1.83333333333333	2.5	32.1334733236617	10.326459722695	2.15906925920757	-2.28653031904437	2.14889671655208	-2.41246325572541	7.09409149126118	-0.902831006226748	2.81901509400165	1.7830576146559	450.610545021954	12.8470886938044	11.0038326735043	11.8203292544321	8.65659652396973	6.1790872028655	7.05874001412039	5.05832987299952	6.09057505536127	2.87251752988441	3.7336667721522	1.83080758052179	2.7438913079606	-1.32	16790.0538998738
Active	RDKit_active_85	498092	4-chlorobenzenesulfonate;dimethyl-(2-phenoxyethyl)-(thiophen-2-ylmethyl)azanium	4-chlorobenzenesulfonate;dimethyl-(2-phenoxyethyl)-(thiophen-2-ylmethyl)azanium	THENIUM CLOSYLATE	THENIUM CLOSYLATE; 4304-40-9; Thenium closilate; Closilato de tenio; Closilate de thenium; Thenii closilas; 611 C 65; TU308VI4JY; NSC-106569; 611-C-65	C[N+](C)(CCOC1=CC=CC=C1)CC2=CC=CS2.C1=CC(=CC=C1S(=O)(=O)[O-])Cl	10.3455309901738	10.3455309901738	0.262129629629629	-4.32822530864197	0.385543390671887	454.013	429.821	453.083527928	156	0	0.137072590633024	-0.744035760845566	0.744035760845566	0.137072590633024	1.0	1.6551724137931	2.20689655172414	35.4956925326556	10.326459538768	2.15965077641178	-2.28653116859471	2.15353313276996	-2.41246398446288	7.85336536157429	-0.902831012767476	3.14653947955356	2.33838372304944e-07	957.685287111881	21.3302163569298	16.3241913851275	18.7131134930014	13.6556150896096	8.89356078964796	11.5594263643759	6.96637416886296	9.81470794295159	3.97483043176334	5.93747178553614	2.43207090860829	3.94055889053814	-1.9	2323857.8533874
Active	RDKit_active_86	4622	methyl N-(6-propoxy-1H-benzimidazol-2-yl)carbamate	methyl N-(6-propoxy-1H-benzimidazol-2-yl)carbamate	Oxibendazole	Oxibendazole; 20559-55-1; Anthelcide EQ; Filaribits Plus; Oxibendazolum; SK&F 30310; Methyl 5-propoxy-2-benzimidazolecarbamate; oxibendazol; SK&F-30310; DTXSID5045625	CCCOc1ccc2[nH]c(NC(=O)OC)nc2c1	11.0482784620582	11.0482784620582	0.351381041614177	-0.558784651078572	0.872510972020299	249.27	234.15	249.11134134	96	0	0.413189963417646	-0.493527757075255	0.493527757075255	0.413189963417646	1.5	2.33333333333333	3.05555555555556	16.5383112034386	10.2783137038705	2.06798399763828	-2.02328736239283	2.20335073815496	-2.11286759911058	5.86035953957702	0.186460820920019	2.76868523842082	2.19399027417551	550.491253316235	12.9578191578136	10.3182228368335	10.3182228368335	8.72387665046241	5.70165010915356	5.70165010915356	3.72940890628522	3.72940890628522	2.33323473633574	2.33323473633574	1.50222372772075	1.50222372772075	-2.24	16664.7164500549
Active	RDKit_active_87	2082	methyl N-(6-propylsulfanyl-1H-benzimidazol-2-yl)carbamate	methyl N-(6-propylsulfanyl-1H-benzimidazol-2-yl)carbamate	albendazole	albendazole; 54965-21-8; Albenza; Eskazole; Zentel; Valbazen; Albendazol; Proftril; Albendazolum; Bilutac	CCCSc1ccc2[nH]c(NC(=O)OC)nc2c1	11.0688545937455	11.0688545937455	0.397677337910473	-0.532742984411906	0.832712414482706	265.338	250.218	265.08849772	96	0	0.413189963381587	-0.452571857172854	0.452571857172854	0.413189963381587	1.55555555555556	2.38888888888889	3.11111111111111	32.1665350510438	10.3047495774499	2.06584173542711	-1.97684192587603	2.2341756553092	-2.11285659310641	7.98891315237068	0.186461354461936	2.76868523842082	2.19399027417551	553.246140818398	12.9578191578136	10.3182228368335	11.1347194177612	8.72387665046241	5.70165010915356	6.68724866880705	3.72940890628522	4.89773685213492	2.33323473633574	3.53287439905058	1.50222372772075	2.3012800860588	-1.69	16664.7164500549
Active	RDKit_active_89	19667	benzyl-dimethyl-(2-phenoxyethyl)azanium	benzyl-dimethyl-(2-phenoxyethyl)azanium	BEPHENIUM	BEPHENIUM; Bephenum; Benzyldimethyl(2-phenoxyethyl)ammonium; HSDB 3207; Ammonium, benzyldimethyl(2-phenoxyethyl)-; EINECS 230-546-7; UNII-PXO9B4983I; BRN 4143098; PXO9B4983I; Benzenemethanaminium, N,N-dimethyl-N-(2-phenoxyethyl)-	C[N+](C)(CCOc1ccccc1)Cc1ccccc1	5.76393282312925	5.76393282312925	0.739927484882842	0.739927484882842	0.720267975544641	256.369	234.193	256.16959074409	100	0	0.137072205150691	-0.487723971839433	0.487723971839433	0.137072205150691	0.842105263157895	1.42105263157895	2.05263157894737	16.4778143739957	10.175290927534	2.15127788136359	-2.29338695087518	2.10960613689113	-2.41475566640447	5.20339705203943	-0.90315709264505	2.40103444956207	1.8096158927032	479.129955949098	13.5541954749909	11.7502849214197	11.7502849214197	9.15659652396973	6.69460259849953	6.69460259849953	5.46456493984366	5.46456493984366	3.16197848868284	3.16197848868284	2.08406344217542	2.08406344217542	-1.8	22204.76658955
Active	RDKit_active_90	11057	[4-[bis[4-(dimethylamino)phenyl]methylidene]cyclohexa-2,5-dien-1-ylidene]-dimethylazanium chloride	[4-[bis[4-(dimethylamino)phenyl]methylidene]cyclohexa-2,5-dien-1-ylidene]-dimethylazanium chloride	Crystal violet	Crystal violet; gentian violet; 548-62-9; methylrosanilinium chloride; Methyl Violet 10B; Aniline Violet; Hexamethyl Violet; Hexamethylpararosaniline chloride; Gentiaverm; Methylrosaniline chloride	CN(C)C1=CC=C(C=C1)C(=C2C=CC(=[N+](C)C)C=C2)C3=CC=C(C=C3)N(C)C.[Cl-]	2.21267951625094	2.21267951625094	0.0	0.0	0.709775976365807	407.989	377.749	407.21282564	152	0	0.198959341818312	-1.0	1.0	0.198959341818312	0.620689655172414	1.0	1.31034482758621	35.453001317876	9.90244405589597	2.13285045904027	-2.17633526601769	2.31326233704578	-2.99600593992302	6.03517268121405	-0.462275072226257	2.69166807704132	2.99999667300386e-06	884.632989450992	20.2587840661348	18.1478084897846	18.9037374358031	13.3630811007041	9.56820358138744	9.56820358138744	7.69890364602567	7.69890364602567	5.01713287614662	5.01713287614662	3.27871759127286	3.27871759127286	-2.78	1891833.52461234
Active	RDKit_active_91	4122	methyl N-[6-(thiophene-2-carbonyl)-1H-benzimidazol-2-yl]carbamate	methyl N-[6-(thiophene-2-carbonyl)-1H-benzimidazol-2-yl]carbamate	nocodazole	nocodazole; 31430-18-9; Oncodazole; Nocodazol; Nocodazolum; R 17934; NSC-238159; NSC 238159; R 17,934; R-17934	COC(=O)NC1=NC2=C(N1)C=C(C=C2)C(=O)C3=CC=CS3	12.2683712925916	12.2683712925916	0.0379841689762321	-0.607461539916446	0.728227831817511	301.327	290.239	301.052112212	106	0	0.413189963373063	-0.452571857172865	0.452571857172865	0.413189963373063	1.33333333333333	2.19047619047619	2.9047619047619	32.1334738197295	10.097056534609	2.12399337451993	-1.97615685247807	2.19950801987767	-2.1129133148704	7.11811070448752	0.103769615998535	3.13919163411887	1.92854440123901	808.103389243708	14.8196264773794	11.0443083724932	11.8608049534209	10.169035095596	6.10103640026113	6.98068921151602	4.24034563338049	5.18803982637936	2.89489460696724	3.76352427384184	1.90778259415014	2.59355029428241	-2.67	107840.650206885
Active	RDKit_active_92	92987	1-piperidin-2-ylpropan-2-one	1-piperidin-2-ylpropan-2-one	4396-01-4	4396-01-4; Isopelletierin; dl-Pelletierine; Isopelletierine; Isopunicine; 8-Methylnorlobelone; 1-(2-Piperidinyl)-2-propanone; RefChem:907240; 1-(Piperidin-2-yl)propan-2-one; (+/-)-Pelletierine	CC(=O)CC1CCCCN1	10.6719671201814	10.6719671201814	0.305	0.305	0.623763579233564	141.214	126.094	141.1153641	58	0	0.13089065559008	-0.313542061964533	0.313542061964533	0.13089065559008	1.6	2.4	2.9	16.1373127705945	10.0063197630412	2.12667006108959	-2.21388526587418	2.0911657945831	-2.34688985354017	5.75607365705715	-0.117111183408091	1.88101405784905	2.19191639120033	116.425998817129	7.39734122549854	6.52113246558623	6.52113246558623	4.7876937002347	4.01640264194102	4.01640264194102	3.05296873442651	3.05296873442651	1.94623237342876	1.94623237342876	1.44520822561823	1.44520822561823	-0.37	195.625462016301
Active	RDKit_active_93	161362	(3S)-6,8-dihydroxy-3-[2-(4-methoxyphenyl)ethyl]-3,4-dihydroisochromen-1-one	(3S)-6,8-dihydroxy-3-[2-(4-methoxyphenyl)ethyl]-3,4-dihydroisochromen-1-one	Agrimonolide	Agrimonolide; 21499-24-1; 3,4-Dihydro-6,8-dihydroxy-3-(2-(4-methoxyphenyl)ethyl)-1H-2-benzopyran-1-one; RefChem:110208; (3S)-6,8-dihydroxy-3-[2-(4-methoxyphenyl)ethyl]-3,4-dihydroisochromen-1-one; MEGxp0_000428; orb1683209; Isocoumarin, 3,4-dihydro-6,8-dihydroxy-3-(p-methoxyphenethyl)-, (S)-; SCHEMBL28057641; SCHEMBL30330184	COC1=CC=C(C=C1)CC[C@H]2CC3=C(C(=CC(=C3)O)O)C(=O)O2	12.0425137402681	12.0425137402681	0.0510607379777095	-0.538443596446843	0.848759744394612	314.337	296.193	314.115423676	120	0	0.341989262693612	-0.507811839818203	0.507811839818203	0.341989262693612	1.21739130434783	1.95652173913043	2.65217391304348	16.5451489718384	9.94000483548104	2.28969802647918	-2.24971065816868	2.32853350358894	-2.27766519621464	5.95039386608377	0.0234158830809451	2.52019056614012	1.68982038137055	720.936958403809	16.396976746569	12.7819442902785	12.7819442902785	11.0628819457134	7.45320768759458	7.45320768759458	5.61721056248982	5.61721056248982	4.02342581325857	4.02342581325857	2.84383718529926	2.84383718529926	-2.69	176151.239810929
Active	RDKit_active_97	170311	methyl N-(6-cyclohexylsulfanyl-1H-benzimidazol-2-yl)carbamate	methyl N-(6-cyclohexylsulfanyl-1H-benzimidazol-2-yl)carbamate	Dribendazole	Dribendazole; 63667-16-3; SK&F 63797; 5491IVP21O; SK&F-63797; methyl N-(6-cyclohexylsulfanyl-1H-benzimidazol-2-yl)carbamate; Methyl 5-(cyclohexylthio)-2-benzimidazolecarbamate; Carbamic acid, (5-(cyclohexylthio)-1H-benzimidazol-2-yl)-, methyl ester; Dribendazole [USAN:INN]; Dribendazol	COC(=O)Nc1nc2cc(SC3CCCCC3)ccc2[nH]1	11.1901868512316	11.1901868512316	0.413579984462922	-0.522351655295829	0.89295919045245	305.403	286.251	305.119797848	112	0	0.413189963381587	-0.452571857172854	0.452571857172854	0.413189963381587	1.38095238095238	2.19047619047619	2.95238095238095	32.1666635277378	10.0039501451113	2.14965841699923	-2.20274627345385	2.34155823466761	-2.11288940241424	7.99530029790054	0.186460848026354	2.89262692117435	1.74044424131625	634.880480038296	14.6564897705629	12.0168934495828	12.8333900305105	10.2415147406675	7.25806703469544	8.13771984595034	5.25881723285123	6.63259068070444	3.71533012329904	5.04616739808502	2.64126815512377	3.92148430470051	-1.69	101137.80767194
Active	RDKit_active_98	3334	methyl N-(6-phenylsulfanyl-1H-benzimidazol-2-yl)carbamate	methyl N-(6-phenylsulfanyl-1H-benzimidazol-2-yl)carbamate	fenbendazole	fenbendazole; 43210-67-9; Panacur; Fenbendazol; Phenbendasol; Fenbendazolum; Hoe 881v; Safe-Guard; Methyl 5-(phenylthio)-2-benzimidazolecarbamate; Safe-quard	COC(=O)NC1=NC2=C(N1)C=C(C=C2)SC3=CC=CC=C3	11.1686860307622	11.1686860307622	0.37380658436214	-0.548203566665417	0.769596101329072	299.355	286.251	299.072847656	106	0	0.413189963378226	-0.452571857172858	0.452571857172858	0.413189963378226	1.19047619047619	2.0	2.76190476190476	32.1665793583815	10.3041955099579	2.07156675024181	-2.00378091279805	2.29181199680744	-2.11285497628552	7.99007342142896	0.18646093918268	2.89262692117435	1.84235660813335	770.944594999875	14.6564897705629	11.2907606204086	12.1072572013363	10.2415147406675	6.32067594112709	7.13717252205482	4.29606179595698	5.44299498277098	2.83811060451519	3.83561454596784	1.88374465099553	2.76198724050766	-2.47	101137.80767194
Active	RDKit_active_100	4612	[7-nitro-2-[(propan-2-ylamino)methyl]-1,2,3,4-tetrahydroquinolin-6-yl]methanol	[7-nitro-2-[(propan-2-ylamino)methyl]-1,2,3,4-tetrahydroquinolin-6-yl]methanol	oxamniquine	oxamniquine; 21738-42-1; Mansil; Vansil; Oxaminiquine; UK-4271; Oxamniquinum; Oxamniquina; UK 4271; DTXSID3023398	CC(C)NCC1CCc2cc(CO)c([N+](=O)[O-])cc2N1	11.0173181919692	11.0173181919692	0.0173900331737629	-0.440979439615352	0.564965308419234	279.34	258.172	279.158291532	110	0	0.276491969804443	-0.391409253158494	0.391409253158494	0.276491969804443	1.55	2.3	2.9	16.6284570138279	9.95080789259023	2.22723221426062	-2.27935410732017	2.31536444765827	-2.38236170196961	5.62058827905291	-0.385383441553634	2.42713613515573	2.18442843886026	502.682650032856	14.6983061338198	11.8487519734323	11.8487519734323	9.50723905304755	6.91889103409261	6.91889103409261	5.49617611977503	5.49617611977503	3.56577494564018	3.56577494564018	2.47479432065202	2.47479432065202	-1.66	29460.5784085203
Active	RDKit_active_102	75648	N-(3-chloro-4-methylphenyl)-N',N'-diethylethane-1,2-diamine	N-(3-chloro-4-methylphenyl)-N',N'-diethylethane-1,2-diamine	Mirasan	Mirasan; 2519-75-7; DTXSID30179859; N-(3-chloro-4-methyl-phenyl)-N',N'-diethyl-ethane-1,2-diamine; RefChem:927388; DTXCID40102350; N2-(3-Chloro-4-methylphenyl)-N1,N1-diethyl-1,2-ethanediamine; 1,2-Ethanediamine, N'-(3-chloro-4-methylphenyl)-N,N-diethyl-; AC1Q3MLH; AC1L2P7Y	CCN(CC)CCNC1=CC(=C(C=C1)C)Cl	6.05944967596092	6.05944967596092	0.826702937347779	0.826702937347779	0.820071250036894	240.778	219.61	240.139326352	90	0	0.0455212073069266	-0.383717010345146	0.383717010345146	0.0455212073069266	1.25	1.9375	2.5	35.4956913621701	10.1986588169958	1.99489261077257	-2.18101986891801	2.19069563516477	-2.28118395117598	6.31136751204881	0.315740871664381	2.29104709160176	2.39622258480064	321.708674612285	11.9662553262509	10.3856560008243	11.1415849468427	7.66823375779659	5.89346635923408	6.27143083224331	3.91762245278238	4.32482257952298	2.82341607728706	3.23061620402767	1.60100637280183	1.78154900303057	-0.73	3784.80979532611
Active	RDKit_active_103	5487655	[4-(4-nitroanilino)-2-phenylphenyl]carbamothioic S-acid	[4-(4-nitroanilino)-2-phenylphenyl]carbamothioic S-acid	Phenithionate	Phenithionate; DTXSID50232430; Carbamothioic acid, (4-((4-nitrophenyl)amino)phenyl)-, O-phenyl ester; Phenyl-4-nitrodiphenylamine-4'-thiocarbamate; RefChem:172701; DTXCID50154921; 83538-74-3; [4-(4-nitroanilino)-2-phenylphenyl]carbamothioic S-acid	C1=CC=C(C=C1)C2=C(C=CC(=C2)NC3=CC=C(C=C3)[N+](=O)[O-])NC(=O)S	11.3420061628274	11.3420061628274	0.0345963357029377	-0.446056290603757	0.318040412263579	365.414	350.294	365.08341234	130	0	0.279888200937432	-0.355500591773919	0.355500591773919	0.279888200937432	0.923076923076923	1.57692307692308	2.19230769230769	32.1169628786776	10.0252034045702	2.09136517957379	-2.13438060450238	2.32102190091584	-2.03043370217989	7.96473596119578	-0.384428819906605	2.63563251103153	1.92936273904378	944.002986737747	18.5182970901287	13.547375292667	14.4418024836669	12.5248771432526	7.73657079168346	8.18378438718342	5.48552474870179	5.89170573228682	3.71276214138112	3.82456554025611	2.5359064764404	2.65635789831469	-3.32	804943.253929119
Active	RDKit_active_104	312914	2-(furan-2-yl)-7-methyl-3,6-dihydroimidazo[4,5-f]quinolin-9-one	2-(furan-2-yl)-7-methyl-3,6-dihydroimidazo[4,5-f]quinolin-9-one	Furodazole	Furodazole; 56119-96-1; Furodazole [INN]; Furodazole anhydrous; UNII-5B6I19ZE0R; 5B6I19ZE0R; Furodazole, anhydrous; NSC 225227; NSC-225227; F 691	Cc1cc(O)c2c(ccc3nc(-c4ccco4)[nH]c32)n1	10.1786707136558	10.1786707136558	0.201615646258504	0.201615646258504	0.552887815935797	265.272	254.184	265.085126592	98	0	0.174082320237418	-0.507097574946721	0.507097574946721	0.174082320237418	1.15	2.0	2.8	16.3336742207506	10.13249371763	2.12899249892438	-2.02430322000893	2.31782979564289	-1.85039217159791	6.062460450429	0.4807146959304	3.05823178531762	2.09495050655792	923.255680255529	13.6898699653825	10.7139906921015	10.7139906921015	9.72034669061228	6.25123606735141	6.25123606735141	4.69928852668039	4.69928852668039	3.29012955372286	3.29012955372286	2.44193812739481	2.44193812739481	-2.82	84709.9622215127
Active	RDKit_active_105	14739	N-[4-[4-[3-(dimethylamino)propyl]piperazin-1-yl]phenyl]acetamide	N-[4-[4-[3-(dimethylamino)propyl]piperazin-1-yl]phenyl]acetamide	PIPERAMIDE	PIPERAMIDE; Piperamide [INN]; 299-48-9; UNII-83B7UZO20C; piperamida; 83B7UZO20C; 4'-(4-(3-(DIMETHYLAMINO)PROPYL)-1-PIPERAZINYL)ACETANILIDE; ACETAMIDE, N-(4-(4-(3-(DIMETHYLAMINO)PROPYL)-1-PIPERAZINYL)PHENYL)-; piperamidum; RefChem:174388	CC(=O)Nc1ccc(N2CCN(CCCN(C)C)CC2)cc1	11.034178090455	11.034178090455	0.0286217934831126	-0.0286217934831126	0.868420033565423	304.438	276.214	304.226311516	122	0	0.220747421957808	-0.368964287298461	0.368964287298461	0.220747421957808	1.13636363636364	1.77272727272727	2.31818181818182	16.1481640992736	10.1891892158907	2.16274987238667	-2.35925378300677	2.19153896272478	-2.46484514841282	5.88330877863877	-0.113736090003324	2.47805011914589	1.7727491808963	464.052211223495	15.9493829893763	14.0090376220281	14.0090376220281	10.5417138956582	8.04089193512877	8.04089193512877	6.21357850383341	6.21357850383341	4.0047809099027	4.0047809099027	2.79906690567634	2.79906690567634	-1.59	83777.9184280842
Active	RDKit_active_106	6433263	3-[4-(4-acetamidophenyl)piperazin-1-ium-1-yl]propyl-dimethylazanium;bis((E)-4-hydroxy-4-oxobut-2-enoate)	3-[4-(4-acetamidophenyl)piperazin-1-ium-1-yl]propyl-dimethylazanium;bis((E)-4-hydroxy-4-oxobut-2-enoate)			CC(=O)NC1=CC=C(C=C1)N2CC[NH+](CC2)CCC[NH+](C)C.C(=C/C(=O)[O-])\C(=O)O.C(=C/C(=O)[O-])\C(=O)O	11.0384143928732	11.0384143928732	0.0235877798776702	-1.50703703703704	0.182288447347512	536.582	500.294	536.248228732	210	0	0.327864168830621	-0.545462821712298	0.545462821712298	0.327864168830621	0.921052631578947	1.39473684210526	1.73684210526316	16.3764801531783	10.1891892084941	2.19514510617869	-2.33376858994124	2.17396372510556	-3.15276102739122	5.89332484584995	-0.908175520346749	2.82591067173936	7.04541631312688e-07	901.550850499083	29.087211190881	21.7679284415698	21.7679284415698	17.7935092110307	11.7890929143721	11.7890929143721	8.50698176333857	8.50698176333857	4.95446276608897	4.95446276608897	3.26059392907774	3.26059392907774	-4.23	59711492.4938527
Active	RDKit_active_108	25154194	(1S,6R,7R,9S,11R)-6-hydroxy-4',4',6,10,10,13-hexamethylspiro[3,13-diazatetracyclo[5.5.2.01,9.03,7]tetradecane-11,8'-9,10-dihydro-[1,4]dioxepino[2,3-g]indole]-14-one	(1S,6R,7R,9S,11R)-6-hydroxy-4',4',6,10,10,13-hexamethylspiro[3,13-diazatetracyclo[5.5.2.01,9.03,7]tetradecane-11,8'-9,10-dihydro-[1,4]dioxepino[2,3-g]indole]-14-one	Derquantel	Derquantel; 187865-22-1; Dercuantel; 0L0UGK6OOX; PF-00520904; derquantelum; RefChem:585771; (1S,6R,7R,9S,11R)-6-hydroxy-4',4',6,10,10,13-hexamethylspiro[3,13-diazatetracyclo[5.5.2.01,9.03,7]tetradecane-11,8'-9,10-dihydro-[1,4]dioxepino[2,3-g]indole]-14-one; Derquantel [USAN]; 2-Deoxoparaherquamide	CN1C(=O)[C@]23C[C@H]4C(C)(C)[C@]5(CNc6c5ccc5c6OC=CC(C)(C)O5)C[C@@]41CN2CC[C@@]3(C)O	13.9583074493389	13.9583074493389	0.104222288420521	-1.00969290872896	0.5951206888644	479.621	442.325	479.278406664	188	0	0.245855514204451	-0.479662127635497	0.479662127635497	0.245855514204451	1.17142857142857	1.94285714285714	2.71428571428571	16.5387988983246	9.5549743061841	2.80100408076914	-2.65488090747855	2.72353739123966	-2.81974864534018	5.9156528082913	-0.205673831295731	3.29203861392605	1.38418469616582	1204.82795948171	24.8111903089421	21.6957776909589	21.6957776909589	16.3144981277386	13.0194595241143	13.0194595241143	13.3057589541854	13.3057589541854	11.1834466083402	11.1834466083402	9.14657051483691	9.14657051483691	-2.25	85210758.774537
Active	RDKit_active_109	12855	2-phenyl-1H-benzimidazole	2-phenyl-1H-benzimidazole	2-Phenylbenzimidazole	2-Phenylbenzimidazole; 716-79-0; 2-Phenyl-1H-benzimidazole; 2-phenyl-1H-benzo[d]imidazole; Phenzidole; Gainex; Phenzidol; 1H-Benzimidazole, 2-phenyl-; CB9ZJ140SB; DTXSID5052460	C1=CC=C(C=C1)C2=NC3=CC=CC=C3N2	4.52740740740741	4.52740740740741	0.927592592592593	0.927592592592593	0.632617312327291	194.237	184.157	194.08439832	72	0	0.137984540112256	-0.337950656884687	0.337950656884687	0.137984540112256	0.8	1.53333333333333	2.33333333333333	14.9138466929244	10.1987621678797	2.02189385812103	-1.92709659151011	2.1880230520132	-1.77276083927616	5.78584315674946	1.33607931624409	2.73576450473899	2.20610142281121	548.552981804309	10.0875756698105	8.14336601820659	8.14336601820659	7.43265299037757	4.93524746721254	4.93524746721254	3.46858465884328	3.46858465884328	2.4366017233024	2.4366017233024	1.68553942220424	1.68553942220424	-2.09	6861.29737788539
Active	RDKit_active_110	15789	7-ethoxyacridine-3,9-diamine;2-hydroxypropanoic acid	7-ethoxyacridine-3,9-diamine;2-hydroxypropanoic acid	ETHACRIDINE LACTATE	ETHACRIDINE LACTATE; 1837-57-6; acrinol; Rivanol; 6,9-Diamino-2-ethoxyacridine lactate; Metifex; Rimaon; Vucine; Antidiar 200; ETHACRIDINE LACTATE ANHYDROUS	CCOC1=CC2=C(C3=C(C=C(C=C3)N)N=C2C=C1)N.CC(C(=O)O)O	9.44907407407407	9.44907407407407	0.627931372579641	-1.23148148148148	0.423886689743456	343.383	322.215	343.153206152	132	0	0.331723079571424	-0.493863306963665	0.493863306963665	0.331723079571424	1.16	1.84	2.44	16.4761917974122	10.0766390605965	2.07517485965311	-2.09136352326028	2.3102228781042	-2.13099481488565	6.06751349159235	-0.145060842493711	2.55907800685655	3.26140325845638e-07	909.596257772118	18.5601134533856	14.0613965713208	14.0613965713208	11.8286062580935	7.75249290564156	7.75249290564156	5.42824419217169	5.42824419217169	3.47944660708377	3.47944660708377	2.22860857823341	2.22860857823341	-3.06	296904.230355497
Active	RDKit_active_111	6038284	1-ethyl-2,6-bis[(E)-2-(4-pyrrolidin-1-ylphenyl)ethenyl]pyridin-1-ium	1-ethyl-2,6-bis[(E)-2-(4-pyrrolidin-1-ylphenyl)ethenyl]pyridin-1-ium	Stilbazium	Stilbazium; Stilbazium ion; Stilbazium cation; BZH4E8NH3O; UNII-BZH4E8NH3O; 6253-07-2; Pyridinium, 1-ethyl-2,6-bis(2-(4-(1-pyrrolidinyl)phenyl)ethenyl)-; DTXSID00211573; RefChem:185774; DTXCID30134064	CC[n+]1c(/C=C/c2ccc(N3CCCC3)cc2)cccc1/C=C/c1ccc(N2CCCC2)cc1	2.48045041722113	2.48045041722113	0.932522150835643	0.932522150835643	0.378631616860194	450.65	414.362	450.29037457209	174	0	0.205150158186826	-0.371534831370581	0.371534831370581	0.205150158186826	0.588235294117647	1.0	1.38235294117647	15.1441314409308	10.1229482606015	2.13320712952703	-2.16844653116672	2.22117249692067	-2.38417547198156	5.7028434107552	-0.696380831709062	3.61812194162966	1.29244410048665	1042.54952600253	23.1667151711838	20.3658558550232	20.3658558550232	16.7971576333333	12.8907913532647	12.8907913532647	9.35781446053383	9.35781446053383	7.09523221137021	7.09523221137021	5.13688352218075	5.13688352218075	-3.33	138509320.454148
Active	RDKit_active_112	6433387	1-ethyl-2,6-bis[(E)-2-(4-pyrrolidin-1-ylphenyl)ethenyl]pyridin-1-ium iodide	1-ethyl-2,6-bis[(E)-2-(4-pyrrolidin-1-ylphenyl)ethenyl]pyridin-1-ium iodide	STILBAZIUM IODIDE	STILBAZIUM IODIDE; Monopar; 3784-99-4; Iodure de stilbazium; Ioduro de estilbazio; BW-61-32; Stilbazii iodidum; NSC-89239; YCI523M52V; Pyridinium, 1-ethyl-2,6-bis(p-1-pyrrolidinylstyryl)-, iodide	CC[n+]1c(/C=C/c2ccc(N3CCCC3)cc2)cccc1/C=C/c1ccc(N2CCCC2)cc1.[I-]	2.48045041722113	2.48045041722113	0.0	0.0	0.314471255750081	577.554	541.266	577.195396152	182	0	0.205150158186826	-1.0	1.0	0.205150158186826	0.6	1.0	1.37142857142857	126.904000301761	10.1229482604322	2.13321682436167	-2.1684465316487	2.22117789064041	-2.99600682349326	5.70284683639834	-0.696381102689365	3.61812194162966	2.88799435726494e-06	1049.10069499309	23.1667151711838	20.7438203280324	22.9013186192087	16.7971576333333	12.8907913532647	12.8907913532647	9.35781446053383	9.35781446053383	7.09523221137021	7.09523221137021	5.13688352218075	5.13688352218075	-2.6	138509320.454148
Active	RDKit_active_113	77123	2-(2-chlorophenyl)-1H-benzimidazole	2-(2-chlorophenyl)-1H-benzimidazole	Chlorfenazole	Chlorfenazole; 3574-96-7; 2-(2-Chlorophenyl)-1H-benzimidazole; 2-(2-Chlorophenyl)benzimidazole; 1H-Benzimidazole, 2-(2-chlorophenyl)-; Chlorfenazole [ISO]; 2-(o-Chlorophenyl)benzimidazole; G 572; RT668W2SVP; NSC-128751	C1=CC=C(C(=C1)C2=NC3=CC=CC=C3N2)Cl	6.12633755353993	6.12633755353993	0.709774187452759	0.709774187452759	0.672792486651889	228.682	219.61	228.045425968	78	0	0.139497346511668	-0.337905903981959	0.337905903981959	0.139497346511668	0.9375	1.6875	2.5	35.4956913673712	10.1929412751898	2.06651884883308	-1.97735068295017	2.26235841759905	-1.8020430389071	6.32735267572074	1.33596864002139	2.72537332127977	2.23272370624416	609.982566625244	10.9578191578136	8.44398022202619	9.19990916804465	7.84333659290053	5.04089637038382	5.41886084339305	3.58240553311445	3.98960565985506	2.51835327664881	2.84794149768885	1.73361166674016	1.95884831418294	-1.8	9770.46335678799
Active	RDKit_active_114	192783	1-[2-(diethylamino)ethylamino]-4-methyl-9H-xanthen-9-ol	1-[2-(diethylamino)ethylamino]-4-methyl-9H-xanthen-9-ol	3569-85-5	3569-85-5; Miracil C; 9H-Xanthen-9-ol, 1-((2-(diethylamino)ethyl)amino)-4-methyl-; DTXSID20957082; 1-{[2-(diethylamino)ethyl]amino}-4-methyl-9H-xanthen-9-ol	CCN(CC)CCNC1=C2C(C3=CC=CC=C3OC2=C(C=C1)C)O	10.8892441421013	10.8892441421013	0.665922829008147	-0.665922829008147	0.843919991113456	326.44	300.232	326.199428072	128	0	0.138085532658132	-0.456205454434281	0.456205454434281	0.138085532658132	1.125	1.875	2.625	16.4854120140264	9.93441387066394	2.28651934516991	-2.28518081459482	2.46831653794713	-2.28605723289214	5.66436418052651	0.203074461487111	2.60897031352659	1.86367958131935	710.780190971119	17.1040835277556	14.6725544905374	14.6725544905374	11.651397005391	8.69828157213012	8.69828157213012	6.16890448180357	6.16890448180357	4.72991669904951	4.72991669904951	3.22297619557946	3.22297619557946	-2.04	335784.915232127
Active	RDKit_active_115	5430	4-(1H-benzimidazol-2-yl)-1,3-thiazole	4-(1H-benzimidazol-2-yl)-1,3-thiazole	thiabendazole	thiabendazole; 148-79-8; Tiabendazole; Mintezol; 2-(4-Thiazolyl)benzimidazole; Omnizole; Equizole; Minzolum; Lombristop; Thiabenzole	c1ccc2[nH]c(-c3cscn3)nc2c1	4.4437962962963	4.4437962962963	0.840231481481482	0.840231481481482	0.657282831431854	201.254	194.198	201.036068224	68	0	0.157539864144462	-0.336616797955303	0.336616797955303	0.157539864144462	1.21428571428571	2.14285714285714	2.92857142857143	32.1333935809372	10.3113007118676	2.04596926468404	-1.84479754972715	2.18938249288275	-1.77235297965663	7.07412371786794	1.27449794965856	2.86206998354692	2.2440947752499	520.528596360078	9.38046888862398	7.26677709660154	8.08327367752926	6.93265299037757	4.26644920757257	5.20925824915463	2.97624226000306	3.69492855805237	2.06431543411937	2.65078396237301	1.40358486437556	1.94025137628246	-1.68	4544.96713387251
Active	RDKit_active_117	122173820	(E)-4,4-difluoro-N-[2-[(2-methoxy-4-pyridinyl)amino]ethyl]pent-2-enamide	(E)-4,4-difluoro-N-[2-[(2-methoxy-4-pyridinyl)amino]ethyl]pent-2-enamide	Atelocantel	Atelocantel; Atelocantel [USAN]; 1370540-16-1; BW30617FPS; AH353623; UNII-BW30617FPS; ATELOCANTEL [INN]; AH-353623; 2-Pentenamide, 4,4-difluoro-N-(2-((2-methoxy-4-pyridinyl)amino)ethyl)-, (2E)-; Atelocantel (USAN)	COc1cc(NCCNC(=O)/C=C/C(C)(F)F)ccn1	12.4668193158645	12.4668193158645	0.308628354119426	-2.98295428906108	0.592418167487439	285.294	268.158	285.128883224	110	0	0.263744226665603	-0.480930881376264	0.480930881376264	0.263744226665603	1.5	2.25	2.9	19.2849896749904	10.3107891742324	2.15260009196955	-2.07653858720593	2.1277288779557	-2.27147275886905	5.87074752615401	-0.116096697759061	2.40648411856759	2.27609067662885	472.929227190331	15.0102254006209	11.3206040307674	11.3206040307674	9.40399676468035	5.99341586226137	5.99341586226137	4.09430205512626	4.09430205512626	2.22470330549437	2.22470330549437	1.30450189936222	1.30450189936222	-2.18	20380.5140001489
Active	RDKit_active_118	44449087	N-[(2S)-2-cyano-1-[5-cyano-2-(trifluoromethyl)phenoxy]propan-2-yl]-4-(trifluoromethylsulfanyl)benzamide	N-[(2S)-2-cyano-1-[5-cyano-2-(trifluoromethyl)phenoxy]propan-2-yl]-4-(trifluoromethylsulfanyl)benzamide	Monepantel	Monepantel; 887148-69-8; monepantelum; 82MA79VJ33; CHEBI:78621; ZOLVIX COMPONENT MONEPANTEL; RefChem:159492; DTXCID201435157; DTXSID001008318; Monepantel [INN]	C[C@](C#N)(COc1cc(C#N)ccc1C(F)(F)F)NC(=O)c1ccc(SC(F)(F)F)cc1	13.1830523275421	13.1830523275421	0.0690204491142434	-4.78592823447909	0.455859132834693	473.398	460.294	473.063266976	168	0	0.445922335784513	-0.489333450861676	0.489333450861676	0.445922335784513	1.0625	1.6875	2.1875	32.1669970692701	10.0458985554727	2.35799887591717	-2.24384732264713	2.37506187263753	-2.48927840965595	7.99746444683739	-0.138607028072114	2.70270793065499	2.15831661082418	1071.2036151566	24.1564897705629	16.1355175659608	16.9520141468885	14.7600986807637	8.59923319740196	9.41572977832968	6.57939074123922	7.71782945714845	3.9187241776899	4.65804699000446	2.39461608390543	2.93404285279376	-3.38	4745955.12623016
Active	RDKit_active_119	5351142	1-[2-(diethylamino)ethylamino]-4-methylthioxanthen-9-one chloride	1-[2-(diethylamino)ethylamino]-4-methylthioxanthen-9-one chloride			CCN(CC)CCNC1=C2C(=C(C=C1)C)SC3=CC=CC=C3C2=O.[Cl-]	13.0266353300579	13.0266353300579	0.0	0.0	0.66228613843406	375.945	351.753	375.13033564791	134	0	0.197462529792624	-1.0	1.0	0.197462529792624	1.08	1.8	2.52	35.4530014334324	10.0933685289707	2.11589381352255	-2.18772006395489	2.30939711013204	-2.99600495814249	7.24355209871845	-4.85325149609189e-06	2.60897031352659	2.25333137047959e-06	918.597570194222	17.1040835277556	14.9342033893209	16.506628916267	11.651397005391	8.56685655842526	9.38335313935299	6.01515036872945	7.06734921005269	4.56323227010117	5.86936500511012	3.06747281123373	4.23843589850505	-1.62	335784.915232127
Active	RDKit_active_120	3634	1-[2-(diethylamino)ethylamino]-4-(hydroxymethyl)thioxanthen-9-one	1-[2-(diethylamino)ethylamino]-4-(hydroxymethyl)thioxanthen-9-one	hycanthone	hycanthone; 3105-97-3; Hycanthon; Hicantona; Lucanthone metabolite; 1-((2-(Diethylamino)ethyl)amino)-4-(hydroxymethyl)-9H-thioxanthen-9-one; Hycanthonum; WIN 24933; NSC-134434; WIN 24,933	CCN(CC)CCNC1=C2C(=C(C=C1)CO)SC3=CC=CC=C3C2=O	13.0609323822121	13.0609323822121	0.0323973817922232	-0.0649727803962108	0.634506807646777	356.491	332.299	356.155849008	132	0	0.197464254750005	-0.391626772688453	0.391626772688453	0.197464254750005	1.12	1.88	2.6	32.1335003124136	10.0870268194445	2.12946999964321	-2.18880044486179	2.31470839548947	-2.28366885716911	7.24361066249527	0.283306872910816	2.65024115155284	2.06905527007913	932.016513079752	17.8111903089421	14.7105592929981	15.5270558739259	12.1894018078518	8.73663771503537	9.5531342959631	6.01548995767163	7.06768879899487	4.61825582673505	5.86460198380948	3.11601470580393	4.32163422654479	-1.95	573681.800629734
Active	RDKit_active_121	21793	1-[2-[ethyl-(2-hydroxy-2-methylpropyl)amino]ethylamino]-4-methylthioxanthen-9-one	1-[2-[ethyl-(2-hydroxy-2-methylpropyl)amino]ethylamino]-4-methylthioxanthen-9-one	Becanthone	Becanthone; BECANTONE; Becantone [INN]; 15351-04-9; UNII-A6P8OYN3G5; A6P8OYN3G5; BECANTHONE [MI]; 1-((2-(ETHYL(2-HYDROXY-2-METHYLPROPYL)AMINO)ETHYL)AMINO)-4-METHYLTHIOXANTHEN-9-ONE; 9H-THIOXANTHEN-9-ONE, 1-((2-(ETHYL(2-HYDROXY-2-METHOXYPROPYL)AMINO)ETHYL)AMINO)-4-METHYL-; RefChem:116855	CCN(CCNC1=C2C(=C(C=C1)C)SC3=CC=CC=C3C2=O)CC(C)(C)O	13.125044420967	13.125044420967	0.0920270114218529	-0.712946872227141	0.598785294667845	384.545	356.321	384.187149136	144	0	0.197462529792624	-0.389135688456852	0.389135688456852	0.197462529792624	1.18518518518519	1.92592592592593	2.62962962962963	32.1335004321236	10.0909738159462	2.1697899094059	-2.2769665933533	2.30997431522579	-2.40232517616535	7.24355633534556	0.0391950014953763	2.61920691002544	1.90001163347686	1004.76724471025	19.6040835277556	16.5034525118116	17.3199490927393	12.7978436147977	9.43690996558197	10.2534065465097	7.66947074541596	8.7216695867392	4.72656391648668	6.03269665149563	3.42382606635449	4.59478915362581	-1.95	938964.723588841
Active	RDKit_active_122	33309	propan-2-yl N-[2-(1,3-thiazol-4-yl)-3H-benzimidazol-5-yl]carbamate	propan-2-yl N-[2-(1,3-thiazol-4-yl)-3H-benzimidazol-5-yl]carbamate	Cambendazole	Cambendazole; 26097-80-3; Cambendazol; Camvet; Camdan; Cambendazolum; NSC-377071; DTXSID0046852; Isopropyl 2-(4-triazolyl)-5-benzimidazolecarbamate; 079X63S3DU	CC(C)OC(=O)Nc1ccc2[nH]c(-c3cscn3)nc2c1	11.5807469430355	11.5807469430355	0.157053020932892	-0.472582934408331	0.773707950420976	302.359	288.247	302.083746688	108	0	0.411371402236261	-0.44659194046886	0.44659194046886	0.411371402236261	1.42857142857143	2.28571428571429	3.0	32.1333940752763	10.2578864571485	2.09418961803082	-2.08620384990333	2.22368866711644	-2.17353153054519	7.07413557091993	0.129676774416044	3.05350331856177	1.84760017334751	764.480795215167	14.8196264773794	11.5832736775293	12.399770258457	10.1141935407296	6.47578389933416	7.41859294091622	4.77008484784588	5.48877114589519	2.74713762313442	3.33360615138807	1.89574187916139	2.43240839106828	-2.41	93873.8525225446
Active	RDKit_active_123	192786	6-chloro-1-[2-(diethylamino)ethylamino]-4-methylxanthen-9-one	6-chloro-1-[2-(diethylamino)ethylamino]-4-methylxanthen-9-one	Miracil B	Miracil B; 3761-70-4; 9H-Xanthen-9-one, 6-chloro-1-((2-(diethylamino)ethyl)amino)-4-methyl-; DTXSID60191049; RefChem:159028; DTXCID20113540	CCN(CC)CCNC1=C2C(=C(C=C1)C)OC3=C(C2=O)C=CC(=C3)Cl	13.0281848387503	13.0281848387503	0.0259668157386408	-0.0259668157386408	0.650688994883919	358.869	335.685	358.144805656	132	0	0.202134845829522	-0.455398289192324	0.455398289192324	0.202134845829522	1.16	1.92	2.64	35.4956916093713	10.0691662484615	2.13727060255757	-2.18678672235563	2.27985283972808	-2.28369526933325	6.30802085321937	0.315766583138918	2.60438744575948	2.06343171413075	961.210732650294	17.9743270157587	14.8568531201312	15.6127820661497	12.0452438555083	8.66652239745284	9.04448687046206	6.15947231346977	6.59590809394175	4.61983096585593	4.85492806864367	3.09244616542185	3.25453825713446	-2.04	470466.965751776
Active	RDKit_active_124	6446785	3-ethyl-4-(4-phenylphenyl)-2-[(E)-2-(4-pyrrolidin-1-ylphenyl)ethenyl]-1,3-thiazol-3-ium iodide	3-ethyl-4-(4-phenylphenyl)-2-[(E)-2-(4-pyrrolidin-1-ylphenyl)ethenyl]-1,3-thiazol-3-ium iodide	Pretamazium iodide	Pretamazium iodide; 24840-59-3; Pretamazium iodide [INN:BAN]; ioduro de pretamazio; iodure de pretamazium; UNII-7Z32Z641H2; 7Z32Z641H2; PRETAMAZIUM IODIDE [INN]; Thiazolium, 4-(4-biphenylyl)-3-ethyl-2-(p-1-pyrrolidinylstyryl)-, iodide; DTXSID00179548	CC[N+]1=C(SC=C1C2=CC=C(C=C2)C3=CC=CC=C3)/C=C/C4=CC=C(C=C4)N5CCCC5.[I-]	2.4793140403034	2.4793140403034	0.0	0.0	0.252192734594619	564.536	535.304	564.109617928	168	0	0.261669162712708	-1.0	1.0	0.261669162712708	0.787878787878788	1.42424242424242	2.09090909090909	126.90400028567	10.0305026022081	2.18375513212167	-2.1677777486335	2.26124761460426	-2.99600640222486	7.10040466483386	-0.679243657710586	3.53862740528649	2.59199564640768e-06	1188.87267281197	21.7525016088107	18.9537781674398	21.9277730395438	15.8139943857389	11.519213627847	12.3988664391019	8.26583544018024	9.15551640720184	6.2348030063926	7.17387584223303	4.444596573025	5.44159241341132	-2.44	52765407.4378618
Active	RDKit_active_126	3068143	(2S,3R,11bS)-2-[[(1R)-6,7-dimethoxy-1,2,3,4-tetrahydroisoquinolin-1-yl]methyl]-3-ethyl-9,10-dimethoxy-2,3,4,6,7,11b-hexahydro-1H-benzo[a]quinolizine;dihydrochloride	(2S,3R,11bS)-2-[[(1R)-6,7-dimethoxy-1,2,3,4-tetrahydroisoquinolin-1-yl]methyl]-3-ethyl-9,10-dimethoxy-2,3,4,6,7,11b-hexahydro-1H-benzo[a]quinolizine;dihydrochloride	EMETINE DIHYDROCHLORIDE	EMETINE DIHYDROCHLORIDE; Emetine.2HCl; Emetine dihydrochloride hydrate; Emetine (dihydrochloride); Emetine hydrochloride [USP]; Amebicide; DTXSID7020558; ML081; MFCD00149309; (2S,3R,11bS)-2-[[(1R)-6,7-dimethoxy-1,2,3,4-tetrahydroisoquinolin-1-yl]methyl]-3-ethyl-9,10-dimethoxy-2,3,4,6,7,11b-hexahydro-1H-benzo[a]quinolizine;dihydrochloride	CC[C@H]1CN2CCC3=CC(=C(C=C3[C@@H]2C[C@@H]1C[C@@H]4C5=CC(=C(C=C5CCN4)OC)OC)OC)OC.Cl.Cl	5.67682501031614	5.67682501031614	0.0	0.0	0.468928533200788	553.571	511.235	552.252163184	206	0	0.160567474157691	-0.492859220864537	0.492859220864537	0.160567474157691	0.783783783783784	1.35135135135135	1.94594594594595	35.4540033913857	9.72059587711142	2.39775791006439	-2.47993136333879	2.47563408394807	-2.4642743700997	5.85414255541482	0.0434467975641281	2.90564844679578	1.90124827002662e-06	1064.68753620324	24.5263687796364	22.6723597412925	24.305352903148	17.0919112532683	13.0661606741898	13.0661606741898	10.2292664027023	10.2292664027023	8.64391899369592	8.64391899369592	6.73705130096718	6.73705130096718	-1.86	115094405.725438
Active	RDKit_active_127	5281035	2-[(E)-2-(2,5-dimethyl-1-phenylpyrrol-3-yl)ethenyl]-N,N,1-trimethylquinolin-1-ium-6-amine	2-[(E)-2-(2,5-dimethyl-1-phenylpyrrol-3-yl)ethenyl]-N,N,1-trimethylquinolin-1-ium-6-amine	PYRVINIUM	PYRVINIUM; 7187-62-4; pyrvinium (cation); Pyrvinium ion; Pyrvinium cation; Pyrvinum (base); CHEBI:8687; 6B9991FLU3; Quinolinium, 6-(dimethylamino)-2-(2-(2,5-dimethyl-1-phenyl-1H-pyrrol-3-yl)ethenyl)-1-methyl-; 6-(Dimethylamino)-2-(2-(2,5-dimethyl-1-phenyl-1H-pyrrol-3-yl)ethenyl)-1-methylquinolinium	Cc1cc(/C=C/c2ccc3cc(N(C)C)ccc3[n+]2C)c(C)n1-c1ccccc1	2.30837467690372	2.30837467690372	1.18020114218527	1.18020114218527	0.435793471244057	382.531	354.307	382.22777431609	146	0	0.212373950598974	-0.377637361697624	0.377637361697624	0.212373950598974	0.862068965517241	1.62068965517241	2.3448275862069	15.0585408498875	10.1216438942541	2.12053783180617	-2.12010005699494	2.22977080096671	-2.32179620190235	5.81082700088443	-0.646244023490609	3.00702773125918	1.70310222088591	1197.83601489822	20.543241116511	17.847194285965	17.847194285965	13.9523974981812	9.98071652147084	9.98071652147084	7.78552537577137	7.78552537577137	5.62814220071726	5.62814220071726	3.95832892639393	3.95832892639393	-3.33	4761147.28801192
Active	RDKit_active_128	68827	(1R,4S,5R,8S,9R,12S,13R)-1,5,9-trimethyl-11,14,15,16-tetraoxatetracyclo[10.3.1.04,13.08,13]hexadecan-10-one	(1R,4S,5R,8S,9R,12S,13R)-1,5,9-trimethyl-11,14,15,16-tetraoxatetracyclo[10.3.1.04,13.08,13]hexadecan-10-one	artemisinin	artemisinin; Qinghaosu; 63968-64-9; Huanghuahaosu; (+)-Artemisinin; Artemisinine; Artemisininum; Artemisinina; GNF-Pf-5341; 9RMU91N5K2	C[C@@H]1CC[C@H]2[C@H](C(=O)O[C@H]3[C@@]24[C@H]1CC[C@](O3)(OO4)C)C	12.1215452569917	12.1215452569917	0.122777777777777	-0.793269085411943	0.504203147729872	282.336	260.16	282.146723804	112	0	0.310971803592866	-0.432028447380269	0.432028447380269	0.310971803592866	1.1	1.9	2.7	17.2555533986351	9.58141444568434	2.69495075830262	-2.57326237395563	2.59142210782738	-2.69203827556922	5.73647315504833	-0.558847058675631	2.62828099755257	1.83711753335676	451.544826867866	14.1209558646301	12.2564199230136	12.2564199230136	9.46177951650959	7.71305791902739	7.71305791902739	7.13566593279024	7.13566593279024	5.97395937750621	5.97395937750621	4.76219469934752	4.76219469934752	-0.65	48486.5278428499
Active	RDKit_active_129	6433449	(2E)-3-ethyl-2-[(E)-3-(3-ethyl-1,3-benzothiazol-3-ium-2-yl)prop-2-enylidene]-1,3-benzothiazole;tris(2,4,5-trichlorophenol)	(2E)-3-ethyl-2-[(E)-3-(3-ethyl-1,3-benzothiazol-3-ium-2-yl)prop-2-enylidene]-1,3-benzothiazole;tris(2,4,5-trichlorophenol)			CCN\1C2=CC=CC=C2S/C1=C/C=C/C3=[N+](C4=CC=CC=C4S3)CC.C1=C(C(=CC(=C1Cl)Cl)Cl)O.C1=C(C(=CC(=C1Cl)Cl)Cl)O.C1=C(C(=CC(=C1Cl)Cl)Cl)O	8.94950617283951	8.94950617283951	0.0591975308641972	-0.0591975308641972	0.121338466423807	957.891	927.651	952.88891036009	288	0	0.262227609672445	-0.506337854762445	0.506337854762445	0.262227609672445	0.6	1.05454545454545	1.52727272727273	35.505515775267	10.2675615333232	2.22527250030765	-2.16764548189315	2.45244034307175	-2.32790628625153	8.03342569932568	-0.664731132027738	3.70048075454575	1.85599996193697e-07	2070.1144069985	40.39624778871	28.6834129541073	37.1197666301288	26.1403757637813	15.9920724774992	21.0267458964377	10.9835354669223	16.7727906017677	7.35249636225033	12.6886299355583	4.75515182641576	8.65634375235995	-2.37	768015434492.586
Active	RDKit_active_130	23581813	4-N-(6-chloro-2-methoxyacridin-9-yl)-1-N,1-N-diethylpentane-1,4-diamine;hydrate;hydrochloride	4-N-(6-chloro-2-methoxyacridin-9-yl)-1-N,1-N-diethylpentane-1,4-diamine;hydrate;hydrochloride	TCMDC-125480	TCMDC-125480; Mepacrine hydrochloride; MLS000758289; CHEMBL546257; orb1704794; SCHEMBL25334547; AKOS040745075; NCGC00180969-01; SMR000449289	CCN(CC)CCCC(C)NC1=C2C=C(C=CC2=NC3=C1C=CC(=C3)Cl)OC.O.Cl	6.2161596639697	6.2161596639697	0.0	0.0	0.429444475594026	454.442	421.178	453.194982656	166	0	0.119190583041417	-0.496741762641272	0.496741762641272	0.119190583041417	1.06666666666667	1.8	2.46666666666667	35.4957174354123	10.0538587406836	2.13170431757065	-2.21561741324679	2.34395145459042	-2.25337632637668	6.31095820617704	0.294830615960942	2.70176421796918	2.24999861275091e-06	948.523463112075	20.0956473593183	18.165874035197	19.7382995621432	13.5495751531579	10.1118065657974	10.4897710388067	7.24585030642452	7.6822860868965	5.33972080474447	5.57481790753221	3.65839896764126	3.82474252268256	-1.79	2082919.72031491
Active	RDKit_active_131	15329120	4-[(6-chloro-2-methoxyacridin-10-ium-9-yl)amino]pentyl-diethylazanium	4-[(6-chloro-2-methoxyacridin-10-ium-9-yl)amino]pentyl-diethylazanium	acrichine	acrichine; 4-[(6-chloro-2-methoxyacridin-10-ium-9-yl)amino]pentyl-diethylazanium	CC[NH+](CC)CCCC(C)NC1=C2C=C(C=CC2=[NH+]C3=C1C=CC(=C3)Cl)OC	6.23847447878452	6.23847447878452	0.380223450491307	0.380223450491307	0.532300119048137	401.982	369.726	401.22229316418	150	0	0.214414472959872	-0.496735631969671	0.496735631969671	0.214414472959872	1.07142857142857	1.85714285714286	2.57142857142857	35.49569175827	10.0538587408601	2.17061968419542	-2.19454540937143	2.3256429683744	-3.10917328908972	6.30956922448819	-0.896189582853226	2.70176421796918	1.9181706077414	939.922683061433	20.0956473593183	17.3631985537332	18.1191274997517	13.5495751531579	10.2765698440268	10.654534317036	7.49614041280016	7.93257619327214	5.57456829300213	5.80966539578987	3.83011128168482	4.00221430563769	-2.04	2082919.72031491
Active	RDKit_active_132	3000469	(1R,4S,5R,8S,9R,10S,12R,13R)-10-ethoxy-1,5,9-trimethyl-11,14,15,16-tetraoxatetracyclo[10.3.1.04,13.08,13]hexadecane	(1R,4S,5R,8S,9R,10S,12R,13R)-10-ethoxy-1,5,9-trimethyl-11,14,15,16-tetraoxatetracyclo[10.3.1.04,13.08,13]hexadecane	Arteether	Arteether; Artemotil; 75887-54-6; Beta-Arteether; artemotilo; Artemotilum; NSC-665971; beta-Dihydroartemisinin ethyl ether; XGL7GFB9YI; (1R,4S,5R,8S,9R,10S,12R,13R)-10-ethoxy-1,5,9-trimethyl-11,14,15,16-tetraoxatetracyclo[10.3.1.04,13.08,13]hexadecane	CCO[C@@H]1[C@@H]([C@@H]2CC[C@H]([C@H]3[C@]24[C@H](O1)O[C@@](CC3)(OO4)C)C)C	6.25269557823129	6.25269557823129	0.216452664399093	-0.699534320672713	0.732614321606736	312.406	284.182	312.193673996	126	0	0.201281796546712	-0.352526834785346	0.352526834785346	0.201281796546712	1.09090909090909	1.90909090909091	2.68181818181818	17.2559217575814	9.57956181092337	2.68975321948286	-2.59707985764099	2.60036023050527	-2.70088279975261	5.08530834463605	-0.576993109338695	2.71174490667008	1.75369720408643	442.765234425317	15.5351694270032	14.0408769733898	14.0408769733898	10.4997843189704	8.81665426387444	8.81665426387444	7.72903596725564	7.72903596725564	6.42805908023884	6.42805908023884	5.22687103752518	5.22687103752518	-0.2	134277.472543582
Active	RDKit_active_133	20054835	(4S,5R,8S,9R,10S,12R)-10-methoxy-1,5,9-trimethyl-11,14,15,16-tetraoxatetracyclo[10.3.1.04,13.08,13]hexadecane	(4S,5R,8S,9R,10S,12R)-10-methoxy-1,5,9-trimethyl-11,14,15,16-tetraoxatetracyclo[10.3.1.04,13.08,13]hexadecane	SCHEMBL29487245	SCHEMBL29487245; (5aS,6R,8aS,9R,10S,12R,12aR)-10-methoxy-3,6,9-trimethyldecahydro-3,12-epoxy[1,2]dioxepino[4,3-i]isochromene	C[C@@H]1CC[C@H]2[C@H]([C@H](O[C@H]3C24[C@H]1CCC(O3)(OO4)C)OC)C	6.20819444444444	6.20819444444444	0.230341553287982	-0.698019652305367	0.696614752576667	298.379	272.171	298.178023932	120	0	0.201281796530398	-0.355474723920056	0.355474723920056	0.201281796530398	1.04761904761905	1.85714285714286	2.61904761904762	17.2559097146324	9.57961329401071	2.68923687511728	-2.59619970602013	2.59982472653102	-2.70018727945127	5.0849469332913	-0.576639334241128	2.69108858094357	1.79454973480548	428.890398475172	14.8280626458167	13.3337701922033	13.3337701922033	9.99978431897038	8.22912063855694	8.22912063855694	7.50939642638967	7.50939642638967	6.32943379531615	6.32943379531615	5.1417460396052	5.1417460396052	-0.2	83609.4311213357
Active	RDKit_active_134	64927	4-N-(7-chloroquinolin-4-yl)-1-N,1-N-diethylpentane-1,4-diamine;phosphoric acid	4-N-(7-chloroquinolin-4-yl)-1-N,1-N-diethylpentane-1,4-diamine;phosphoric acid	Chloroquine diphosphate	Chloroquine diphosphate; Chloroquine phosphate; Arechin; Avloclor; Resochin; Aralen phosphate; Delagil; Chingamin phosphate; Chloroquini phosphas; NSC-14050	CCN(CC)CCCC(C)NC1=C2C=CC(=CC2=NC=C1)Cl.OP(=O)(O)O.OP(=O)(O)O	8.88194444444444	8.88194444444444	0.441518801965231	-4.63888888888889	0.256327793058762	515.868	483.612	515.135315924	184	0	0.466474046662653	-0.381998758701479	0.466474046662653	0.381998758701479	1.03125	1.5625	2.0625	35.4956926038411	10.1111987087546	2.07438624155131	-2.20419222373562	2.26456130678415	-2.25281009115437	7.44943279052308	0.272398161914381	2.62308638394578	8.04851784934808e-07	868.394487652695	24.9493829893763	18.166232530007	20.7110158580253	14.6345602529854	9.7331491899845	13.241410406334	6.76103409677552	9.25057840356066	4.11258050606286	4.3476776088506	2.74565171268837	2.91199526772967	-1.1	2401960.20177915
Active	RDKit_active_135	5464098	4-oxo-4-[[(4S,5R,8S,9R,10R,12R,13R)-1,5,9-trimethyl-11,14,15,16-tetraoxatetracyclo[10.3.1.04,13.08,13]hexadecan-10-yl]oxy]butanoic acid	4-oxo-4-[[(4S,5R,8S,9R,10R,12R,13R)-1,5,9-trimethyl-11,14,15,16-tetraoxatetracyclo[10.3.1.04,13.08,13]hexadecan-10-yl]oxy]butanoic acid	RefChem:1093284	RefChem:1093284; Npc8253; Succinyl dihydroartemisinin; C19H28O8; CHEMBL353548; SCHEMBL1478283; FIHJKUPKCHIPAT-JQXDXKTESA-N; HMS2090L16; HB0122; AKOS016339569	C[C@@H]1CC[C@H]2[C@H]([C@H](O[C@H]3[C@@]24[C@H]1CCC(O3)(OO4)C)OC(=O)CCC(=O)O)C	12.0734618947888	12.0734618947888	0.0670127341059881	-1.03193640824864	0.583073453646929	384.425	356.201	384.178417856	152	0	0.308193209744496	-0.481218928794697	0.481218928794697	0.308193209744496	1.11111111111111	1.88888888888889	2.62962962962963	17.2559802224684	9.57953094716989	2.69346581630834	-2.59462471345922	2.60101218523268	-2.7018791168104	5.7609839703722	-0.575912368036147	2.83682479443029	1.58289398873111	622.830907986684	19.396976746569	16.011693931004	16.011693931004	12.7494732167443	9.8639583627254	9.8639583627254	8.65729230734341	8.65729230734341	6.88771536362839	6.88771536362839	5.40411638959304	5.40411638959304	-1.22	1192632.34865123
Active	RDKit_active_136	6450300	(1S,4R,5'S,6'R,7S,9S,10Z,12E,14R,16E,19S,21R)-9-hydroxy-10-(hydroxymethyl)-7-methoxy-5',6,6',14,16-pentamethylspiro[2,20-dioxatricyclo[17.3.1.04,9]tricosa-5,10,12,16-tetraene-21,2'-oxane]-3-one	(1S,4R,5'S,6'R,7S,9S,10Z,12E,14R,16E,19S,21R)-9-hydroxy-10-(hydroxymethyl)-7-methoxy-5',6,6',14,16-pentamethylspiro[2,20-dioxatricyclo[17.3.1.04,9]tricosa-5,10,12,16-tetraene-21,2'-oxane]-3-one			C[C@H]1CC[C@]2(C[C@@H]3C[C@@H](O2)C/C=C(/C[C@H](/C=C/C=C(\[C@@]4(C[C@@H](C(=C[C@H]4C(=O)O3)C)OC)O)/CO)C)\C)O[C@@H]1C	13.8522211461745	13.8522211461745	0.0498802625524513	-1.63886338920452	0.365781504054218	544.729	496.345	544.340003876	218	0	0.315888554885424	-0.461518383733762	0.461518383733762	0.315888554885424	1.12820512820513	1.8974358974359	2.58974358974359	16.7139221262927	9.70947545804116	2.51270327985634	-2.49036025516679	2.443386465071	-2.54626282794928	5.776779731812	-0.331947127489031	2.87887058147621	1.72848781275659	1011.9876972632	28.3716682412572	24.5207261230871	24.5207261230871	18.4801499184802	14.6219100352222	14.6219100352222	12.4317775322265	12.4317775322265	9.23491125053098	9.23491125053098	6.65703028924251	6.65703028924251	-1.77	281091181.858636
Active	RDKit_active_137	6443029	(10Z,12E,16Z)-6'-ethyl-9-hydroxy-10-(hydroxymethyl)-7-methoxy-5',6,14,16-tetramethylspiro[2,20-dioxatricyclo[17.3.1.04,9]tricosa-5,10,12,16-tetraene-21,2'-oxane]-3-one	(10Z,12E,16Z)-6'-ethyl-9-hydroxy-10-(hydroxymethyl)-7-methoxy-5',6,14,16-tetramethylspiro[2,20-dioxatricyclo[17.3.1.04,9]tricosa-5,10,12,16-tetraene-21,2'-oxane]-3-one	Milbemycin beta2	Milbemycin beta2; (10Z,12E,16Z)-6'-ethyl-9-hydroxy-10-(hydroxymethyl)-7-methoxy-5',6,14,16-tetramethylspiro[2,20-dioxatricyclo[17.3.1.04,9]tricosa-5,10,12,16-tetraene-21,2'-oxane]-3-one; (10Z,12E,16Z)-6'-ethyl-9-hydroxy-10-(hydroxymethyl)-7-methoxy-5',6,14,16-tetramethylspiro(2,20-dioxatricyclo(17.3.1.04,9)tricosa-5,10,12,16-tetraene-21,2'-oxane)-3-one; RefChem:158878; 56198-38-0; CHEBI:231044; M…	CCC1C(CCC2(O1)CC3CC(O2)C/C=C(\CC(/C=C/C=C(\C4(CC(C(=CC4C(=O)O3)C)OC)O)/CO)C)/C)C	13.9083939856807	13.9083939856807	0.100806188478377	-1.64006173631196	0.345863412074557	558.756	508.356	558.35565394	224	0	0.315888554885438	-0.461518383724754	0.461518383724754	0.315888554885438	1.15	1.925	2.625	16.7142004601159	9.70946713684798	2.51474350329946	-2.49541388071573	2.44824539314877	-2.54903204329902	5.77678888670765	-0.334733129128212	2.91401187048212	1.72858694423341	1027.81633386957	29.0787750224437	25.2278329042737	25.2278329042737	19.018154720941	15.159914837683	15.159914837683	12.6733591560237	12.6733591560237	9.43609571406208	9.43609571406208	7.03100964513973	7.03100964513973	-1.77	481404898.850944
Active	RDKit_active_138	6441241	(4S,5'S,6R,6'R,8R,10E,13S,14E,16E,20R,21R,24S)-6'-ethyl-12,21,24-trihydroxy-11-(hydroxymethyl)-5',13,22-trimethylspiro[3,7,19-trioxatetracyclo[15.6.1.14,8.020,24]pentacosa-10,14,16,22-tetraene-6,2'-oxane]-2-one	(4S,5'S,6R,6'R,8R,10E,13S,14E,16E,20R,21R,24S)-6'-ethyl-12,21,24-trihydroxy-11-(hydroxymethyl)-5',13,22-trimethylspiro[3,7,19-trioxatetracyclo[15.6.1.14,8.020,24]pentacosa-10,14,16,22-tetraene-6,2'-oxane]-2-one	13,29-Dihydroxymilbemycin A4	13,29-Dihydroxymilbemycin A4; 134053-89-7; RefChem:78399; (4S,5'S,6R,6'R,8R,10E,13S,14E,16E,20R,21R,24S)-6'-ethyl-12,21,24-trihydroxy-11-(hydroxymethyl)-5',13,22-trimethylspiro[3,7,19-trioxatetracyclo[15.6.1.14,8.020,24]pentacosa-10,14,16,22-tetraene-6,2'-oxane]-2-one; Milbemycin B, 5-O-demethyl-28-deoxy-6,28-epoxy-25-ethyl-13,30-duhydroxy-, (6R,13R,25R)-	CC[C@@H]1[C@H](CC[C@@]2(O1)C[C@@H]3C[C@H](O2)C/C=C(/C([C@H](/C=C/C=C/4\CO[C@H]5[C@@]4(C(C=C([C@H]5O)C)C(=O)O3)O)C)O)\CO)C	13.8859248954275	13.8859248954275	0.0184547078702919	-1.7899146195949	0.290077771780528	574.711	528.343	574.314183052	228	0	0.315997773751613	-0.461517069805667	0.461517069805667	0.315997773751613	1.1219512195122	1.90243902439024	2.63414634146341	16.714354997321	9.70582742041962	2.59715424946059	-2.49524559623962	2.47009681860033	-2.57963123001701	5.78308409977398	-0.334767353436188	3.28193511078308	1.54387329067709	1110.44784498512	29.5263687796364	24.5698538524663	24.5698538524663	19.5070233720179	15.1307064256435	15.1307064256435	12.6735301916799	12.6735301916799	9.8055104562524	9.8055104562524	7.22372460349427	7.22372460349427	-1.85	1194282120.44008
Active	RDKit_active_139	6436638	(1R,4S,5'S,6R,10E,13R,14E,16E,20R,21R,24S)-21,24-dihydroxy-5',6',11,13,22-pentamethylspiro[3,7,19-trioxatetracyclo[15.6.1.14,8.020,24]pentacosa-10,14,16,22-tetraene-6,2'-oxane]-2-one	(1R,4S,5'S,6R,10E,13R,14E,16E,20R,21R,24S)-21,24-dihydroxy-5',6',11,13,22-pentamethylspiro[3,7,19-trioxatetracyclo[15.6.1.14,8.020,24]pentacosa-10,14,16,22-tetraene-6,2'-oxane]-2-one			C[C@H]1CC[C@]2(C[C@@H]3CC(O2)C/C=C(/C[C@H](/C=C/C=C/4\CO[C@H]5[C@@]4([C@@H](C=C([C@H]5O)C)C(=O)O3)O)C)\C)OC1C	13.8065564636348	13.8065564636348	0.0526316626028023	-1.67657172253786	0.352294468999598	528.686	484.334	528.308703748	210	0	0.315997773751598	-0.461517069814887	0.461517069814887	0.315997773751598	1.10526315789474	1.89473684210526	2.65789473684211	16.7140155194237	9.70588665798049	2.59656650323448	-2.49001678523976	2.46756965405591	-2.57899520221244	5.78303604268647	-0.331980374332898	3.18935117628133	1.51228428150073	1042.82820419183	27.2419117292603	23.3909696110902	23.3909696110902	18.0034934121678	14.3045147899545	14.3045147899545	12.4227263611517	12.4227263611517	9.29901895131246	9.29901895131246	6.85147063273757	6.85147063273757	-1.77	262873806.166967
Active	RDKit_active_140	6443028	[(10E,14E,16E)-6'-ethyl-3',21,24-trihydroxy-5',11,13,22-tetramethyl-2-oxospiro[3,7,19-trioxatetracyclo[15.6.1.14,8.020,24]pentacosa-10,14,16,22-tetraene-6,2'-oxane]-4'-yl] 2-methylhexanoate	[(10E,14E,16E)-6'-ethyl-3',21,24-trihydroxy-5',11,13,22-tetramethyl-2-oxospiro[3,7,19-trioxatetracyclo[15.6.1.14,8.020,24]pentacosa-10,14,16,22-tetraene-6,2'-oxane]-4'-yl] 2-methylhexanoate	Milbemycin alpha7	Milbemycin alpha7; 56197-06-9; RefChem:925890; [(10E,14E,16E)-6'-ethyl-3',21,24-trihydroxy-5',11,13,22-tetramethyl-2-oxospiro[3,7,19-trioxatetracyclo[15.6.1.14,8.020,24]pentacosa-10,14,16,22-tetraene-6,2'-oxane]-4'-yl] 2-methylhexanoate; Milbemycin B, 5-O-demethyl-28-deoxy-6,28-epoxy-25-ethyl-22-hydroxy-23-((2-methyl-1-oxohexyl)oxy)-, (6R,22S,23R,25R)-	CCCCC(C)C(=O)OC1C(C(OC2(C1O)CC3CC(O2)C/C=C(/CC(/C=C/C=C/4\COC5C4(C(C=C(C5O)C)C(=O)O3)O)C)\C)CC)C	14.1834794882282	14.1834794882282	0.0145126046158697	-1.80943651912711	0.250972671453538	686.883	628.419	686.402998056	274	0	0.315997788434018	-0.461515026795299	0.461515026795299	0.315997788434018	1.14285714285714	1.89795918367347	2.61224489795918	16.7304510482976	9.70577948455861	2.61513684495001	-2.53818976034529	2.47739103626719	-2.66900194695759	5.78379458583747	-0.385210891154794	3.40014344073511	1.5104410036602	1334.54205283209	35.6726331495784	30.3009441574599	30.3009441574599	23.2322741283133	18.419589628661	18.419589628661	15.2982327397418	15.2982327397418	11.3396395815492	11.3396395815492	8.32159549903265	8.32159549903265	-2.34	42335770968.4715
Active	RDKit_active_141	9832912	(1R,4S,4'E,5'S,6R,6'S,8R,10E,13R,14E,16E,20R,21R,24S)-21,24-dihydroxy-4'-methoxyimino-5',11,13,22-tetramethyl-6'-[(E)-4-methylpent-2-en-2-yl]spiro[3,7,19-trioxatetracyclo[15.6.1.14,8.020,24]pentacosa-10,14,16,22-tetraene-6,2'-oxane]-2-one	(1R,4S,4'E,5'S,6R,6'S,8R,10E,13R,14E,16E,20R,21R,24S)-21,24-dihydroxy-4'-methoxyimino-5',11,13,22-tetramethyl-6'-[(E)-4-methylpent-2-en-2-yl]spiro[3,7,19-trioxatetracyclo[15.6.1.14,8.020,24]pentacosa-10,14,16,22-tetraene-6,2'-oxane]-2-one	Moxidectin	Moxidectin; 113507-06-5; ProHeart 6; Moxidectina; Moxidectine; Moxidectinum; Cydectin; NGU5H31YO9; CL 301,423; NSC-760424	CO/N=C1\C[C@]2(C[C@@H]3C[C@@H](C/C=C(\C)C[C@@H](C)/C=C/C=C4\CO[C@@H]5[C@H](O)C(C)=C[C@@H](C(=O)O3)[C@]45O)O2)O[C@H](/C(C)=C/C(C)C)[C@H]1C	14.1500489537719	14.1500489537719	0.0339705433686461	-1.73845051459245	0.228688608376504	639.83	586.406	639.377117656	254	0	0.315997775441703	-0.461516827597951	0.461516827597951	0.315997775441703	1.19565217391304	1.95652173913043	2.67391304347826	16.7156046336489	9.70584538866379	2.59926588256128	-2.49884659076833	2.47182619885479	-2.58741771840735	5.88161772321638	-0.313087896102621	3.31365973037604	1.55094064765138	1342.29279496621	33.3881760992022	28.6940252542467	28.6940252542467	21.7567122697918	16.8409581704402	16.8409581704402	14.5076006656369	14.5076006656369	10.1419115326092	10.1419115326092	7.93553144556035	7.93553144556035	-2.56	9392109988.02669
Active	RDKit_active_142	9571036	(1R,4S,4'E,5'S,6R,8R,10E,13R,14E,16E,20R,21R,24S)-21,24-dihydroxy-4'-methoxyimino-5',11,13,22-tetramethyl-6'-[(E)-4-methylpent-2-en-2-yl]spiro[3,7,19-trioxatetracyclo[15.6.1.14,8.020,24]pentacosa-10,14,16,22-tetraene-6,2'-oxane]-2-one	(1R,4S,4'E,5'S,6R,8R,10E,13R,14E,16E,20R,21R,24S)-21,24-dihydroxy-4'-methoxyimino-5',11,13,22-tetramethyl-6'-[(E)-4-methylpent-2-en-2-yl]spiro[3,7,19-trioxatetracyclo[15.6.1.14,8.020,24]pentacosa-10,14,16,22-tetraene-6,2'-oxane]-2-one	(1R,4S,4'E,5'S,6R,8R,10E,13R,14E,16E,20R,21R,24S)-21,24-dihydroxy-4'-methoxyimino-5',11,13,22-tetramethyl-6'-[(E)-4-methylpent-2-en-2-yl]spiro[3,7,19-trioxatetracyclo[15.6.1.14,8.020,24]pentacosa-10,14,16,22-tetraene-6,2'-oxane]-2-one	(1R,4S,4'E,5'S,6R,8R,10E,13R,14E,16E,20R,21R,24S)-21,24-dihydroxy-4'-methoxyimino-5',11,13,22-tetramethyl-6'-[(E)-4-methylpent-2-en-2-yl]spiro[3,7,19-trioxatetracyclo[15.6.1.14,8.020,24]pentacosa-10,14,16,22-tetraene-6,2'-oxane]-2-one; 5-hydroxymilbemycin beta7; SCHEMBL12554967; AKOS015895074	C[C@@H]\1C/C(=C/C[C@@H]2C[C@@H](C[C@@]3(O2)C/C(=N\OC)/[C@@H](C(O3)/C(=C/C(C)C)/C)C)OC(=O)[C@@H]4C=C([C@H]([C@@H]5[C@]4(/C(=C/C=C1)/CO5)O)O)C)/C	14.1500489537719	14.1500489537719	0.0339705433686448	-1.73845051459245	0.228688608376504	639.83	586.406	639.377117656	254	0	0.315997775441703	-0.461516827597951	0.461516827597951	0.315997775441703	1.19565217391304	1.95652173913043	2.67391304347826	16.7156046336489	9.70584538866381	2.59926588256128	-2.49884659076834	2.47182619885481	-2.58741771840735	5.88161772321638	-0.313087896102626	3.31365973037604	1.55094064765138	1342.29279496621	33.3881760992022	28.6940252542467	28.6940252542467	21.7567122697918	16.8409581704402	16.8409581704402	14.5076006656369	14.5076006656369	10.1419115326092	10.1419115326092	7.93553144556034	7.93553144556034	-2.56	9392109988.02669
Active	RDKit_active_143	6442491	[(3'R,4S,5'R,6S,6'R,8R,10E,13R,14E,16E,20R,21R,24S)-3',24-dihydroxy-21-methoxy-5',6',11,13,22-pentamethyl-2-oxospiro[3,7,19-trioxatetracyclo[15.6.1.14,8.020,24]pentacosa-10,14,16,22-tetraene-6,2'-oxane]-4'-yl] 2-methylhexanoate	[(3'R,4S,5'R,6S,6'R,8R,10E,13R,14E,16E,20R,21R,24S)-3',24-dihydroxy-21-methoxy-5',6',11,13,22-pentamethyl-2-oxospiro[3,7,19-trioxatetracyclo[15.6.1.14,8.020,24]pentacosa-10,14,16,22-tetraene-6,2'-oxane]-4'-yl] 2-methylhexanoate	Milbemycin alpha6	Milbemycin alpha6; 56265-07-7; [(3'R,4S,5'R,6S,6'R,8R,10E,13R,14E,16E,20R,21R,24S)-3',24-dihydroxy-21-methoxy-5',6',11,13,22-pentamethyl-2-oxospiro[3,7,19-trioxatetracyclo[15.6.1.14,8.020,24]pentacosa-10,14,16,22-tetraene-6,2'-oxane]-4'-yl] 2-methylhexanoate; Antibiotic B 41B1; Milbemycin B, 28-deoxy-6,28-epoxy-22-hydroxy-25-methyl-23-((2-methyl-1-oxohexyl)oxy)-, (6R,22S,23R,25R)-	CCCCC(C)C(=O)OC1[C@@H]([C@H](O[C@]2([C@@H]1O)C[C@@H]3C[C@H](O2)C/C=C(/C[C@H](/C=C/C=C/4\CO[C@H]5[C@@]4(C(C=C([C@H]5OC)C)C(=O)O3)O)C)\C)C)C	14.2564520568853	14.2564520568853	0.0342656910356229	-1.68198817201967	0.272763275816867	686.883	628.419	686.402998056	274	0	0.315997791183508	-0.461515026794171	0.461515026794171	0.315997791183508	1.16326530612245	1.91836734693878	2.63265306122449	16.7302628095475	9.70482918959463	2.61607520514964	-2.53341394048263	2.47906068708615	-2.66581847810589	5.78401206463356	-0.382812437517469	3.38512442855729	1.50289143915305	1334.54205283209	35.6726331495784	30.5548720712372	30.5548720712372	23.2322741283133	18.2673364873124	18.2673364873124	15.2681166266523	15.2681166266523	11.3501814881396	11.3501814881396	8.27255087992946	8.27255087992946	-2.34	41409720933.1896
Active	RDKit_active_144	6440579	(1R,4S,5'S,6R,6'R,8R,10E,13R,14E,16E,20R,21R,24S)-21,24-dihydroxy-5',11,13,22-tetramethyl-6'-propan-2-ylspiro[3,7,19-trioxatetracyclo[15.6.1.14,8.020,24]pentacosa-10,14,16,22-tetraene-6,2'-oxane]-2-one	(1R,4S,5'S,6R,6'R,8R,10E,13R,14E,16E,20R,21R,24S)-21,24-dihydroxy-5',11,13,22-tetramethyl-6'-propan-2-ylspiro[3,7,19-trioxatetracyclo[15.6.1.14,8.020,24]pentacosa-10,14,16,22-tetraene-6,2'-oxane]-2-one	Milbemycin D	Milbemycin D; Antibiotic B 41D; 77855-81-3; B 41D; 04S0E2XJQI; CHEBI:141371; Milbemycin B, 5-O-demethyl-28-deoxy-6,28-epoxy-25-(1-methylethyl)-, (6R,25R)-; (1R,4S,5'S,6R,6'R,8R,10E,13R,14E,16E,20R,21R,24S)-21,24-dihydroxy-5',11,13,22-tetramethyl-6'-propan-2-ylspiro[3,7,19-trioxatetracyclo[15.6.1.14,8.020,24]pentacosa-10,14,16,22-tetraene-6,2'-oxane]-2-one; (1R,4S,5'S,6R,6'R,8R,10E,13R,14E,16E,20R…	C[C@H]1CC[C@]2(C[C@@H]3C[C@H](O2)C/C=C(/C[C@H](/C=C/C=C/4\CO[C@H]5[C@@]4([C@@H](C=C([C@H]5O)C)C(=O)O3)O)C)\C)O[C@@H]1C(C)C	13.9147869163097	13.9147869163097	0.0711501811213207	-1.68230175008607	0.339926284930864	556.74	508.356	556.340003876	222	0	0.315997773751628	-0.461517069796788	0.461517069796788	0.315997773751628	1.125	1.9	2.65	16.7146023457302	9.70586138539543	2.59735110932519	-2.50388218841464	2.47274245643588	-2.58121102031604	5.78305684101963	-0.339619484367796	3.22576262602698	1.51107668401863	1088.35709254567	28.8192619984499	24.9683198802798	24.9683198802798	18.9141770146907	15.2151983924774	15.2151983924774	13.4262405564969	13.4262405564969	9.66577216878331	9.66577216878331	7.48340111440303	7.48340111440303	-1.77	633832917.704577
[truncated: 167 more columns]
