# Supplementary material for: Drug repurposing to combat multidrug-resistant hookworm
Source: Biol Open. 2026 Feb 12;15(2):bio062380. doi: 10.1242/bio.062380 (PMC12937922; doi:10.1242/bio.062380)
Supplement: Table S3. Complete list of all molecular descriptors calculated and used for the modeling of the inactive compound dataset. [file biolopen-15-062380-TableS3.csv]

set_label	RDKit_ID	CID	PreferredName	IUPACName	PrimarySynonym	Synonyms	SMILES	MaxAbsEStateIndex	MaxEStateIndex	MinAbsEStateIndex	MinEStateIndex	qed	MolWt	HeavyAtomMolWt	ExactMolWt	NumValenceElectrons	NumRadicalElectrons	MaxPartialCharge	MinPartialCharge	MaxAbsPartialCharge	MinAbsPartialCharge	FpDensityMorgan1	FpDensityMorgan2	FpDensityMorgan3	BCUT2D_MWHI	BCUT2D_MWLOW	BCUT2D_CHGHI	BCUT2D_CHGLO	BCUT2D_LOGPHI	BCUT2D_LOGPLOW	BCUT2D_MRHI	BCUT2D_MRLOW	AvgIpc	BalabanJ	BertzCT	Chi0	Chi0n	Chi0v	Chi1	Chi1n	Chi1v	Chi2n	Chi2v	Chi3n	Chi3v	Chi4n	Chi4v	HallKierAlpha	Ipc
Inactive	RDKit_inactive_1	72301	(13aS)-2,3,9,10-tetramethoxy-6,8,13,13a-tetrahydro-5H-isoquinolino[2,1-b]isoquinoline	(13aS)-2,3,9,10-tetramethoxy-6,8,13,13a-tetrahydro-5H-isoquinolino[2,1-b]isoquinoline	tetrahydropalmatine	tetrahydropalmatine; 483-14-7; (-)-Tetrahydropalmatine; Gindarine; Hyndarine; Caseanine; (-)-Corydalis B; (-)-rotundine; Tetrahydropalmatine, l-; Tetrahydropalmatine, (-)-	COC1=C(C2=C(C[C@H]3C4=CC(=C(C=C4CCN3C2)OC)OC)C=C1)OC	5.66242839825452	5.66242839825452	0.351071428571428	0.351071428571428	0.84088301402665	355.434	330.234	355.17835828	138	0	0.164976037676754	-0.492859220838275	0.492859220838275	0.164976037676754	0.846153846153846	1.57692307692308	2.26923076923077	16.5124847550075	9.83222694250651	2.34452995879783	-2.4170972832026	2.45222876937094	-2.39109315364461	5.54306594073382	0.156911393470988	2.6957651003732	1.76374297641893	833.246169592386	18.2587840661348	15.7953852280497	15.7953852280497	12.6937331055013	8.91311190230472	8.91311190230472	6.78515128327889	6.78515128327889	5.63341193897856	5.63341193897856	4.31602429441482	4.31602429441482	-2.4	1200103.40314924
Inactive	RDKit_inactive_2	4076	2-(3,4,5-trimethoxyphenyl)ethanamine	2-(3,4,5-trimethoxyphenyl)ethanamine	mescaline	mescaline; Mescalin; 3,4,5-Trimethoxyphenethylamine; Mezcaline; 54-04-6; 2-(3,4,5-Trimethoxyphenyl)ethanamine; 3,4,5-Trimethoxybenzeneethanamine; 3,4,5-Trimethoxyphenylethylamine; Benzeneethanamine, 3,4,5-trimethoxy-; NSC-30419	COC1=CC(=CC(=C1OC)OC)CCN	5.50127180964979	5.50127180964979	0.595870417611489	0.595870417611489	0.795099822420028	211.261	194.125	211.120843404	84	0	0.202773712432846	-0.49270465510605	0.49270465510605	0.202773712432846	1.0	1.53333333333333	1.86666666666667	16.5299067711198	10.1129155187092	2.11801787806595	-2.13169234035261	2.37611611096023	-2.03736462898585	5.53369565598353	0.323549681322018	2.27653258708796	3.16202439783645	300.604227072909	11.2591485450643	9.37100924133356	9.37100924133356	7.26108011512376	4.75361952652377	4.75361952652377	3.07226334747014	3.07226334747014	2.15752686558982	2.15752686558982	1.44639193518196	1.44639193518196	-1.42	2470.03785699044
Inactive	RDKit_inactive_3	72038	8-fluoro-2-(2-pyridin-4-ylethyl)-1,3,4,5-tetrahydropyrido[4,3-b]indole	8-fluoro-2-(2-pyridin-4-ylethyl)-1,3,4,5-tetrahydropyrido[4,3-b]indole	Carvotroline	Carvotroline; 107266-08-0; carvotrolina; Wy-47791; 1Q63WWP8G5; DTXSID10147990; 1H-Pyrido(4,3-b)indole, 8-fluoro-2,3,4,5-tetrahydro-2-(2-(4-pyridinyl)ethyl)-; carvotrolinum; RefChem:123850; DTXCID6070481	C1CN(CC2=C1NC3=C2C=C(C=C3)F)CCC4=CC=NC=C4	13.5173258995247	13.5173258995247	0.163695346710769	-0.163695346710769	0.80372382115445	295.361	277.217	295.148475796	112	0	0.123469892332185	-0.358068341338129	0.358068341338129	0.123469892332185	1.18181818181818	2.04545454545455	2.90909090909091	19.1421435216264	10.0361777249058	2.20133332971632	-2.26622216390499	2.27857056187722	-2.31542365113854	5.84481769323577	0.257273399529022	2.91091785521516	1.53079055890702	794.702412913909	14.9409468209391	12.3493774542693	12.3493774542693	10.7928263356837	7.69677429339815	7.69677429339815	5.90362226563171	5.90362226563171	4.48238271495395	4.48238271495395	3.2698126320887	3.2698126320887	-2.2	228309.109220236
Inactive	RDKit_inactive_4	119369	N-[4-[5-(dimethylamino)-2,3,4,5-tetrahydro-1-benzazepine-1-carbonyl]phenyl]-2-methylbenzamide	N-[4-[5-(dimethylamino)-2,3,4,5-tetrahydro-1-benzazepine-1-carbonyl]phenyl]-2-methylbenzamide	Mozavaptan	Mozavaptan; 137975-06-5; Opc-31260; Opc 31260; Mozavaptane; DTXSID8057641; 17OJ42922Y; DTXCID9031430; 5-Dimethylamino-1-(4-(2-methylbenzoylamino)benzoyl)-2,3,4,5-tetrahydro-1H-benzazepine; N-(4-(((5RS)-5-(Dimethylamino)-2,3,4,5-tetrahydro-1H-1-benzazepin-1-yl)carbonyl)phenyl)-2-methylbenzamide	CC1=CC=CC=C1C(=O)NC2=CC=C(C=C2)C(=O)N3CCCC(C4=CC=CC=C43)N(C)C	13.416377079043	13.416377079043	0.0197810450065137	-0.154306237141804	0.615459047601453	427.548	398.316	427.225977168	164	0	0.257777377683754	-0.321989297374046	0.321989297374046	0.257777377683754	0.9375	1.625	2.34375	16.1540553053318	10.0054597159406	2.27428087007851	-2.26620537641008	2.35681483627085	-2.31451260038444	6.07712313254568	0.0985367095426916	2.99135727575743	1.54082450689618	1121.75519784129	22.6645614600706	18.8377976149524	18.8377976149524	15.4523974981812	10.9973069012116	10.9973069012116	8.48363969197544	8.48363969197544	6.09374190835435	6.09374190835435	4.35920475552532	4.35920475552532	-3.44	19921972.8048095
Inactive	RDKit_inactive_5	2048	6,7-dimethyl-2-phenylquinoxaline	6,7-dimethyl-2-phenylquinoxaline	ag1295	ag1295; AG 1295; AG-1295; RefChem:915241; 6,7-Dimethyl-2-phenylquinoxaline; 71897-07-9; 6,7-Dimethyl-2-phenyl-quinoxaline; TYRPHOSTIN AG 1295; 2-Phenyl-6,7-dimethylquinoxaline; CHEMBL7724	CC1=CC2=NC=C(N=C2C=C1C)C3=CC=CC=C3	4.68490740740741	4.68490740740741	0.922549130763417	0.922549130763417	0.637549169464717	234.302	220.19	234.115698448	88	0	0.0896694563213638	-0.252330591345024	0.252330591345024	0.0896694563213638	0.833333333333333	1.5	2.22222222222222	14.7964746621406	10.0867554920867	2.03515028314416	-2.0496768006109	2.20492377196902	-1.90564822974805	5.78261268257424	1.26137666487274	2.4054533002443	2.19825708271772	702.86880452548	12.5351694270032	10.5132293445169	10.5132293445169	8.73718344301788	6.03307855849412	6.03307855849412	4.54644946392377	4.54644946392377	3.22726877731505	3.22726877731505	2.01598204891928	2.01598204891928	-2.22	19541.9026111847
Inactive	RDKit_inactive_6	21847	3-(1-benzylpiperidin-4-yl)-3-phenylpiperidine-2,6-dione	3-(1-benzylpiperidin-4-yl)-3-phenylpiperidine-2,6-dione	Benzetimide	Benzetimide; 14051-33-3; Benzetimidum; Spasmental; bencetimida; 2-(1-Benzyl-4-piperidyl)-2-phenylglutarimide; B987T0L5FX; DTXSID2046173; 2-[1-BENZYL-4-PIPERIDYL]-2-PHENYLGLUTARIMIDE; DTXCID0026173	C1CN(CCC1C2(CCC(=O)NC2=O)C3=CC=CC=C3)CC4=CC=CC=C4	13.0533684932625	13.0533684932625	0.105130209363615	-0.575389975434619	0.8494932845248	362.473	336.265	362.199428072	140	0	0.237000358208718	-0.299062829925691	0.299062829925691	0.237000358208718	0.925925925925926	1.55555555555556	2.18518518518519	16.171657138979	9.62137610267566	2.49769252940381	-2.45351927312077	2.43823853822247	-2.56701003809666	6.03234497131476	-0.14025671584107	2.7067072924537	1.52534356122539	797.642765381155	18.6920236764956	15.5643106058194	15.5643106058194	13.1815071087872	9.84413068086265	9.84413068086265	7.7506986803065	7.7506986803065	6.2269569416356	6.2269569416356	4.78659777526756	4.78659777526756	-2.46	2128987.68795238
Inactive	RDKit_inactive_7	5310960	1-[4-(furan-2-yl)-11-propyl-3,5,6,8,10,11-hexazatricyclo[7.3.0.02,6]dodeca-1(12),2,4,7,9-pentaen-7-yl]-3-(4-methoxyphenyl)urea	1-[4-(furan-2-yl)-11-propyl-3,5,6,8,10,11-hexazatricyclo[7.3.0.02,6]dodeca-1(12),2,4,7,9-pentaen-7-yl]-3-(4-methoxyphenyl)urea	MRE 3008-F20	MRE 3008-F20; MRE 3008F20; 3-(4-(furan-2-yl)-11-propyl-3,5,6,8,10,11-hexaazatricyclo(7.3.0.0^(2,6))dodeca-1(12),2,4,7,9-pentaen-7-yl)-1-(4-methoxyphenyl)urea; 3-[4-(furan-2-yl)-11-propyl-3,5,6,8,10,11-hexaazatricyclo[7.3.0.0^{2,6}]dodeca-1(12),2,4,7,9-pentaen-7-yl]-1-(4-methoxyphenyl)urea; MRE-3008-F20; RefChem:926175; 252979-43-4; MCP-NECA; MRE3008F20; MRE-3008F20	CCCN1C=C2C(=N1)N=C(N3C2=NC(=N3)C4=CC=CO4)NC(=O)NC5=CC=C(C=C5)OC	12.66014215217	12.66014215217	0.185709509112287	-0.480225655076845	0.418088367685525	432.444	412.284	432.1658365	162	0	0.325565051019285	-0.496765888330285	0.496765888330285	0.325565051019285	1.125	1.96875	2.6875	16.4653521510458	10.2815453195082	2.19062417849881	-2.08282831640912	2.24104344394863	-2.21791720850981	5.99853791233397	0.261656379296773	3.53124306533842	1.52692523392308	1386.49613405747	22.0787750224437	17.4410421602814	17.4410421602814	15.6396928884344	10.0420949464078	10.0420949464078	7.02061146640113	7.02061146640113	4.77015845661029	4.77015845661029	3.30621841875597	3.30621841875597	-4.41	37800996.516334
Inactive	RDKit_inactive_8	443879	2-[(1R)-3-[di(propan-2-yl)amino]-1-phenylpropyl]-4-methylphenol	2-[(1R)-3-[di(propan-2-yl)amino]-1-phenylpropyl]-4-methylphenol	tolterodine	tolterodine; 124937-51-5; (+)-Tolterodine; Tolterodinum; Kabi 2234; Tolterodina; Kabi-2234; WHE7A56U7K; 2-[(1R)-3-[di(propan-2-yl)amino]-1-phenylpropyl]-4-methylphenol; (+)-(R)-2-(alpha-(2-(Diisopropylamino)ethyl)benzyl)-p-cresol	CC1=CC(=C(C=C1)O)[C@H](CCN(C(C)C)C(C)C)C2=CC=CC=C2	10.4366880826405	10.4366880826405	0.213981481481481	0.213981481481481	0.742339965191979	325.496	294.248	325.240564612	130	0	0.118907219811313	-0.507651906005635	0.507651906005635	0.118907219811313	0.916666666666667	1.54166666666667	2.125	16.2554246235323	9.86516550558954	2.2080647590938	-2.32036740435752	2.34521269692309	-2.37825808819002	5.42979178610505	0.170258387706323	2.54081069193902	2.32264637097829	625.673103965049	17.6898699653825	15.6594937144589	15.6594937144589	11.3967546055153	8.99994945390868	8.99994945390868	7.2395371089615	7.2395371089615	4.7629448514268	4.7629448514268	3.5309707003959	3.5309707003959	-1.8	195439.158423949
Inactive	RDKit_inactive_9	442021	(4aR,5aS,8aR,13aS,15aS,15bR)-10,11-dimethoxy-4a,5,5a,7,8,13a,15,15a,15b,16-decahydro-2H-4,6-methanoindolo[3,2,1-ij]oxepino[2,3,4-de]pyrrolo[2,3-h]quinolin-14-one	(4aR,5aS,8aR,13aS,15aS,15bR)-10,11-dimethoxy-4a,5,5a,7,8,13a,15,15a,15b,16-decahydro-2H-4,6-methanoindolo[3,2,1-ij]oxepino[2,3,4-de]pyrrolo[2,3-h]quinolin-14-one	BRUCINE	BRUCINE; 357-57-3; 10,11-Dimethoxystrychnine; Brucinum; (-)-Brucine; 2,3-Dimethoxystrychnine; 2,3-Dimethoxystrychnidin-10-one; Bruzin; l-Brucine; Brucine alkaloid	COC1=C(C=C2C(=C1)[C@]34CCN5[C@H]3C[C@@H]6[C@@H]7[C@@H]4N2C(=O)C[C@@H]7OCC=C6C5)OC	13.4572395439657	13.4572395439657	0.0241950113378684	-0.0241950113378684	0.719494543160785	394.471	368.263	394.189257312	152	0	0.229420485832641	-0.492856388381806	0.492856388381806	0.229420485832641	1.20689655172414	2.03448275862069	2.86206896551724	16.5086226504036	9.53282240715577	2.70712107979078	-2.58341171035946	2.66122445700597	-2.68770510596171	5.99432770569257	-0.131906383471987	3.19629312277678	1.52193359487561	973.869675469949	19.4908348737037	16.8888631934917	16.8888631934917	14.1682003162317	10.8023677290356	10.8023677290356	9.48405293930561	9.48405293930561	8.81485077670831	8.81485077670831	7.87128797928799	7.87128797928799	-2.05	11623844.1330499
Inactive	RDKit_inactive_10	76765	1-[4-(2,5-dioxopyrrol-1-yl)phenyl]pyrrole-2,5-dione	1-[4-(2,5-dioxopyrrol-1-yl)phenyl]pyrrole-2,5-dione	3278-31-7	3278-31-7; N,N'-1,4-Phenylenedimaleimide; N,N'-4-Phenylenedimaleimide; BEC7P1E6J1; 1,4-phenylenebismaleimide; NSC-81257; DTXSID70186446; (MalN)2Ph; RefChem:821710; p-N,N'-phenylenebismaleimide	C1=CC(=CC=C1N2C(=O)C=CC2=O)N3C(=O)C=CC3=O	11.5200446691022	11.5200446691022	0.389633408919123	-0.418757453598723	0.733809973067856	268.228	260.164	268.048406736	98	0	0.257713912149859	-0.268887391153184	0.268887391153184	0.257713912149859	0.5	0.75	1.0	16.18261408661	10.2139025019927	2.27146488936937	-2.16844090087357	2.2450269321541	-2.3055438045307	6.28994589943529	-0.121165593917779	2.93532231866773	1.89129472731085	603.389017939228	14.2756564030094	10.1462225063724	10.1462225063724	9.57538740046941	5.80087177751944	5.80087177751944	4.20683551136639	4.20683551136639	2.98462776442769	2.98462776442769	2.06024471722066	2.06024471722066	-3.02	53469.8313568514
Inactive	RDKit_inactive_11	5491960	[(7-nitro-2,3-dioxo-1,4-dihydroquinoxalin-5-yl)methylamino]methylphosphonic acid	[(7-nitro-2,3-dioxo-1,4-dihydroquinoxalin-5-yl)methylamino]methylphosphonic acid	Becampanel	Becampanel; 188696-80-2; AMP-397; X3D0O800AJ; DTXSID50172241; ((7-Nitro-2,3-dioxo-1,2,3,4-tetrahydroquinoxalin-5-yl)methylamino)methylphosphonic acid; becampanelum; RefChem:116854; DTXCID0094732; AMP397	C1=C(C=C2C(=C1CNCP(=O)(O)O)NC(=O)C(=O)N2)[N+](=O)[O-]	11.3589488763612	11.3589488763612	0.0479440665154953	-4.28609063121133	0.207504341171389	330.193	319.105	330.036535322	118	0	0.338729320352535	-0.323534449323614	0.338729320352535	0.323534449323614	1.22727272727273	1.86363636363636	2.45454545454545	31.1909071510739	10.1271065205407	2.15671620031199	-2.08616874819643	2.31921212460706	-2.29252562438486	7.51187555195202	-0.384367550880942	2.38369813693313	2.51692632940967	896.263675181628	16.4911993526332	10.8990099350715	11.7934371260714	10.1705224148599	5.86116612189492	7.65877002559871	4.44238707991713	6.08798323120144	2.74178936903234	3.37733832413052	1.86198898108123	2.26507947287375	-2.33	51061.1977912445
Inactive	RDKit_inactive_12	3783	4-[1-hydroxy-2-(1-phenoxypropan-2-ylamino)propyl]phenol	4-[1-hydroxy-2-(1-phenoxypropan-2-ylamino)propyl]phenol	Vasodilian	Vasodilian; Isoxuprine; 4-[1-hydroxy-2-(1-phenoxypropan-2-ylamino)propyl]phenol; Vasosurpine; 1-(p-hydroxyphenyl)-1-propanol; Benzenemethanol, 4-hydroxy-.alpha.-[1-[(1-methyl-2-phenoxyethyl)amino]ethyl]-; p-Hydroxy-N-(1-methyl-2-phenoxyethyl)norephedrine; Isoxsuprine (INN); Benzyl alcohol, p-hydroxy-.alpha.-(1-((1-methyl-2-phenoxyethyl)amino)ethyl)-; 2-(3-Phenoxy-2-propylamino)-1-(p-hydroxyphenyl…	CC(COC1=CC=CC=C1)NC(C)C(C2=CC=C(C=C2)O)O	10.3291168396498	10.3291168396498	0.0990473565969594	-0.639096959771563	0.735710821647638	301.386	278.202	301.167793596	118	0	0.118875834293245	-0.507966618160473	0.507966618160473	0.118875834293245	1.0	1.63636363636364	2.27272727272727	16.4782746899079	10.02722384199	2.17934605865889	-2.24512447623514	2.19557852715975	-2.41096102055562	5.27521821714599	0.123698287358645	2.53687300833142	1.82181076040444	556.30476863816	15.9493829893763	12.9379854929258	12.9379854929258	10.5585506480638	7.46896334085365	7.46896334085365	5.51681566822203	5.51681566822203	3.49883089390208	3.49883089390208	2.28616212142315	2.28616212142315	-2.04	92951.0270252631
Inactive	RDKit_inactive_13	36354	N-(2,6-dichlorophenyl)-N-prop-2-enyl-4,5-dihydro-1H-imidazol-2-amine	N-(2,6-dichlorophenyl)-N-prop-2-enyl-4,5-dihydro-1H-imidazol-2-amine	Alinidine	Alinidine; 33178-86-8; ST-567; Alinidina; Alinidinum; DTXSID4022571; E7IDJ8DS1D; St 567 br (as hbr); St 567-br (as hbr); St-567-br-(as-hbr)	C=CCN(C1=C(C=CC=C1Cl)Cl)C2=NCCN2	6.19523935500126	6.19523935500126	0.606435185185185	0.606435185185185	0.855010918006568	270.163	257.059	269.048652776	90	0	0.198516236589973	-0.354069993452413	0.354069993452413	0.198516236589973	1.41176470588235	2.11764705882353	2.64705882352941	35.4968353978524	10.2555472000443	2.19514102193816	-2.24617235138306	2.3324256419652	-2.38856144242889	6.39539946042269	0.945278668103369	2.80479612523066	2.4120937434263	436.814005160598	12.2507123766271	9.28818433852306	10.80004223056	8.23638210521845	5.34530730567013	6.10123625168859	3.60165014127532	4.41605039475653	2.4312970019961	3.0412864047859	1.72583235587398	2.32731532374607	-1.19	11048.0919372836
Inactive	RDKit_inactive_14	47319	5-[3-[1-[(3,4-dimethoxyphenyl)methyl]-6,7-dimethoxy-2-methyl-3,4-dihydro-1H-isoquinolin-2-ium-2-yl]propanoyloxy]pentyl 3-[1-[(3,4-dimethoxyphenyl)methyl]-6,7-dimethoxy-2-methyl-3,4-dihydro-1H-isoquinolin-2-ium-2-yl]propanoate	5-[3-[1-[(3,4-dimethoxyphenyl)methyl]-6,7-dimethoxy-2-methyl-3,4-dihydro-1H-isoquinolin-2-ium-2-yl]propanoyloxy]pentyl 3-[1-[(3,4-dimethoxyphenyl)methyl]-6,7-dimethoxy-2-methyl-3,4-dihydro-1H-isoquinolin-2-ium-2-yl]propanoate	Atracurium	Atracurium; 64228-79-1; 5-[3-[1-[(3,4-dimethoxyphenyl)methyl]-6,7-dimethoxy-2-methyl-3,4-dihydro-1H-isoquinolin-2-ium-2-yl]propanoyloxy]pentyl 3-[1-[(3,4-dimethoxyphenyl)methyl]-6,7-dimethoxy-2-methyl-3,4-dihydro-1H-isoquinolin-2-ium-2-yl]propanoate; Atracurium ion; Atracurium cation; 2GQ1IRY63P; CHEBI:2914; DTXSID9043726; 1-[(3,4-dimethoxyphenyl)methyl]-2-[3-({5-[(3-{1-[(3,4-dimethoxyphenyl)meth…	C[N+]1(CCC2=CC(=C(C=C2C1CC3=CC(=C(C=C3)OC)OC)OC)OC)CCC(=O)OCCCCCOC(=O)CC[N+]4(CCC5=CC(=C(C=C5C4CC6=CC(=C(C=C6)OC)OC)OC)OC)C	13.1999012004922	13.1999012004922	0.039344487841706	-0.21507192095331	0.0383493961362308	929.161	856.585	928.50742858418	364	0	0.311011624041958	-0.492869978430054	0.492869978430054	0.311011624041958	0.462686567164179	0.805970149253731	1.16417910447761	16.5423620668513	9.85694143643736	2.41871368377637	-2.45663362866961	2.44978925793548	-2.52597867138803	5.69474489474016	-0.940487835080006	3.35122208407763	0.987039976200582	2158.83659440946	48.1410421869424	41.32821162464	41.32821162464	32.3502271618723	23.2691983841059	23.2691983841059	17.9853724740731	17.9853724740731	14.0198684567059	14.0198684567059	9.9103173970936	9.9103173970936	-5.86	385140155085402.0
Inactive	RDKit_inactive_15	1978	N-[3-acetyl-4-[2-hydroxy-3-(propan-2-ylamino)propoxy]phenyl]butanamide	N-[3-acetyl-4-[2-hydroxy-3-(propan-2-ylamino)propoxy]phenyl]butanamide	acebutolol	acebutolol; 37517-30-9; Acetobutolol; Acebutololo; Acebutololum; (+-)-Acebutolol; 5'-Butyramido-2'-(2-hydroxy-3-isopropylaminopropoxy)acetophenone; N-(3-acetyl-4-{2-hydroxy-3-[(propan-2-yl)amino]propoxy}phenyl)butanamide; CHEBI:2379; 3'-Acetyl-4'-(2-hydroxy-3-(isopropylamino)propoxy)butyranilide	CCCC(=O)NC1=CC(=C(C=C1)OCC(CNC(C)C)O)C(=O)C	11.8220726956225	11.8220726956225	0.0848616115025749	-0.670239188204105	0.571013742512946	336.432	308.208	336.204907376	134	0	0.223858452512943	-0.490079574017457	0.490079574017457	0.223858452512943	1.29166666666667	2.0	2.58333333333333	16.4899570611049	10.0987661001956	2.13040094231054	-2.16534758145616	2.23620979856721	-2.34807144585479	5.98969212028578	-0.115755778172018	2.5114209885534	2.73009149991943	557.949784082855	18.1125196961929	14.8871369375859	14.8871369375859	11.3286062580935	8.32136614802524	8.32136614802524	6.09307772872818	6.09307772872818	3.31262428249087	3.31262428249087	2.07592001647067	2.07592001647067	-1.92	131163.983969178
Inactive	RDKit_inactive_16	4632	(2-hydroxy-4-methoxyphenyl)-phenylmethanone	(2-hydroxy-4-methoxyphenyl)-phenylmethanone	oxybenzone	oxybenzone; 131-57-7; 2-HYDROXY-4-METHOXYBENZOPHENONE; Benzophenone-3; 2-Benzoyl-5-methoxyphenol; Advastab 45; 4-Methoxy-2-hydroxybenzophenone; Oxibenzona; Oxybenzon; Anuvex	COC1=CC(=C(C=C1)C(=O)C2=CC=CC=C2)O	12.0659424603175	12.0659424603175	0.0711082766439908	-0.203006424792139	0.821283475328211	228.247	216.151	228.078644244	86	0	0.196243807319301	-0.507040687006545	0.507040687006545	0.196243807319301	1.11764705882353	1.82352941176471	2.41176470588235	16.4657793774512	10.0237496080471	2.1298290293249	-2.05559600720512	2.24953562275313	-2.00940247430673	6.10210267053579	0.103154813206379	2.38556992012128	2.38286901060573	532.418515347376	12.2507123766271	9.38251232994469	9.38251232994469	8.21954535281284	5.18882085291325	5.18882085291325	3.57822906758201	3.57822906758201	2.48550278127783	2.48550278127783	1.57546379861004	1.57546379861004	-2.29	9198.75761198764
Inactive	RDKit_inactive_17	1354	2-(3-chlorophenyl)-1-(diaminomethylidene)guanidine	2-(3-chlorophenyl)-1-(diaminomethylidene)guanidine	1-(3-Chlorophenyl)biguanide	1-(3-Chlorophenyl)biguanide; 48144-44-1; 1-(m-Chlorophenyl)biguanide; N-(3-Chlorophenyl)imidodicarbonimidic diamide; 910A4X901V; DTXSID70197436; RefChem:926774; DTXCID80119927; m-Chlorophenylbiguanide; mCPBG	C1=CC(=CC(=C1)Cl)N=C(N)N=C(N)N	5.73875160969738	5.73875160969738	0.0071604938271601	-0.131224017384731	0.467139067135454	211.656	201.576	211.062473	74	0	0.223275759233926	-0.369752218693574	0.369752218693574	0.223275759233926	1.21428571428571	1.92857142857143	2.5	35.4956910397693	10.3114305798973	1.92929250897257	-1.95622276283458	2.16925638715197	-2.25819327952096	6.30364716052036	1.38098810133053	2.01103541919198	2.91798592337583	381.072958102992	10.5520417638778	7.31384354833653	8.06977249435498	6.57538740046941	3.77080203633489	4.14876650934411	2.48654234758807	2.92297812806006	1.29549905382781	1.53059615661555	0.835210251552294	1.01973863077992	-1.75	1087.97016178286
Inactive	RDKit_inactive_18	9907323	1-[2-(3,4-dimethoxyphenyl)ethyl]-4-(3-phenylpropyl)piperazine	1-[2-(3,4-dimethoxyphenyl)ethyl]-4-(3-phenylpropyl)piperazine	Cutamesine	Cutamesine; 165377-43-5; 1-[2-(3,4-dimethoxyphenyl)ethyl]-4-(3-phenylpropyl)piperazine; 9J7A4144BX; DTXSID50167935; 1-(2-(3,4-DIMETHOXYPHENYL)ETHYL)-4-(3-PHENYLPROPYL)PIPERAZINE; cutamesina; cutamesinum; RefChem:128968; DTXCID9090426	COC1=C(C=C(C=C1)CCN2CCN(CC2)CCCC3=CC=CC=C3)OC	5.4069358238239	5.4069358238239	0.796636132399659	0.796636132399659	0.676354956349063	368.521	336.265	368.246378264	146	0	0.16048740389291	-0.492869978663563	0.492869978663563	0.16048740389291	0.703703703703704	1.37037037037037	2.03703703703704	16.5077765998549	10.097738253562	2.16085965052586	-2.34349261313191	2.27307507366946	-2.46638156065682	5.42472620457432	0.132334424541296	2.73408848370602	1.35641721520552	682.032632978487	18.8991304576822	16.6936869561236	16.6936869561236	13.2795195431282	9.97793572291471	9.97793572291471	7.2117692116939	7.2117692116939	5.41218701854362	5.41218701854362	3.71132348630198	3.71132348630198	-2.04	1828908.3412285
Inactive	RDKit_inactive_19	66550890	(2S,3R)-N'-[(3S)-1-methyl-2-oxo-5-phenyl-3H-1,4-benzodiazepin-3-yl]-2,3-bis(3,3,3-trifluoropropyl)butanediamide	(2S,3R)-N'-[(3S)-1-methyl-2-oxo-5-phenyl-3H-1,4-benzodiazepin-3-yl]-2,3-bis(3,3,3-trifluoropropyl)butanediamide	BMS-906024	BMS-906024; 1401066-79-2; Osugacestat; BMS 906024; AL101; DRL23N424R; AL-101; BM0018; BM-0018; DTXSID30161234	CN1C2=CC=CC=C2C(=N[C@@H](C1=O)NC(=O)[C@H](CCC(F)(F)F)[C@H](CCC(F)(F)F)C(=O)N)C3=CC=CC=C3	13.3047680565186	13.3047680565186	0.295892765610479	-4.76053088767191	0.449137269750895	556.507	530.299	556.190910012	210	0	0.388648912460717	-0.369416197737832	0.388648912460717	0.369416197737832	0.923076923076923	1.46153846153846	2.02564102564103	19.4169711220688	9.83105878795799	2.40675388296475	-2.2689533134181	2.33041022391853	-2.49793259310472	6.19806731682762	-0.151993475003006	2.95374734303309	2.00473079486408	1230.18897870496	28.9574546788841	20.7209395246582	20.7209395246582	18.1763410317733	11.9108449733548	11.9108449733548	9.09232065680753	9.09232065680753	6.33497551728734	6.33497551728734	4.37929770622061	4.37929770622061	-3.9	181576490.207572
Inactive	RDKit_inactive_20	3059	5-(2,4-difluorophenyl)-2-hydroxybenzoic acid	5-(2,4-difluorophenyl)-2-hydroxybenzoic acid	diflunisal	diflunisal; 22494-42-4; Dolobid; Dolobis; Flovacil; 5-(2,4-Difluorophenyl)salicylic acid; 5-(2,4-difluorophenyl)-2-hydroxybenzoic acid; Diflunisalum; 2',4'-Difluoro-4-hydroxy-3-biphenylcarboxylic acid; 2-(Hydroxy)-5-(2,4-difluorophenyl)benzoic acid	C1=CC(=C(C=C1C2=C(C=C(C=C2)F)F)C(=O)O)O	13.5195913643235	13.5195913643235	0.0684259259259259	-1.32234273956496	0.860782458230497	250.2	242.136	250.044150556	92	0	0.338991798634363	-0.507052123556708	0.507052123556708	0.338991798634363	1.05555555555556	1.77777777777778	2.38888888888889	19.1454550651764	10.0168446966222	2.12838009289724	-2.05907775555573	2.27709593951993	-1.97243983585699	5.92112552646871	0.0693521089485092	2.29677799495825	2.57566736370946	623.628576047657	13.2840925714467	9.02270604261999	9.02270604261999	8.48607100299237	5.00536995716629	5.00536995716629	3.66124903473741	3.66124903473741	2.46909845896295	2.46909845896295	1.59846580369326	1.59846580369326	-2.43	10477.9012129995
Inactive	RDKit_inactive_21	11643509	methyl (1S,2R,3S,4R,5R,6S,8R,11R,12R,15S,16S,22R,23R,24S)-3,4,23,24-tetraacetyloxy-22-(1-acetyloxyethyl)-11-hydroxy-2,5,15-trimethyl-9-methylidene-19-oxo-7,20-dioxahexacyclo[13.9.0.02,12.05,11.06,8.016,22]tetracos-17-ene-6-carboxylate	methyl (1S,2R,3S,4R,5R,6S,8R,11R,12R,15S,16S,22R,23R,24S)-3,4,23,24-tetraacetyloxy-22-(1-acetyloxyethyl)-11-hydroxy-2,5,15-trimethyl-9-methylidene-19-oxo-7,20-dioxahexacyclo[13.9.0.02,12.05,11.06,8.016,22]tetracos-17-ene-6-carboxylate	Correolide	Correolide; methyl (1S,2R,3S,4R,5R,6S,8R,11R,12R,15S,16S,22R,23R,24S)-3,4,23,24-tetraacetyloxy-22-(1-acetyloxyethyl)-11-hydroxy-2,5,15-trimethyl-9-methylidene-19-oxo-7,20-dioxahexacyclo(13.9.0.02,12.05,11.06,8.016,22)tetracos-17-ene-6-carboxylate; methyl (1S,2R,3S,4R,5R,6S,8R,11R,12R,15S,16S,22R,23R,24S)-3,4,23,24-tetraacetyloxy-22-(1-acetyloxyethyl)-11-hydroxy-2,5,15-trimethyl-9-methylidene-19-o…	CC([C@]12COC(=O)C=C[C@H]1[C@@]3(CC[C@@H]4[C@@]([C@H]3[C@@H]([C@@H]2OC(=O)C)OC(=O)C)([C@@H]([C@@H]([C@@]5([C@]4(CC(=C)[C@@H]6[C@]5(O6)C(=O)OC)O)C)OC(=O)C)OC(=O)C)C)C)OC(=O)C	13.9319976732743	13.9319976732743	0.133074357976279	-2.00618998122155	0.169633088239788	788.84	736.424	788.325535584	308	0	0.341643730194151	-0.466771210676174	0.466771210676174	0.341643730194151	0.875	1.44642857142857	2.0	16.6647885731691	9.31344227348703	2.90673151104703	-2.74294144607608	2.78410348436936	-2.83728765425278	5.87329557306832	-0.356734298161725	3.87233643104731	1.72057280542275	1804.33475183973	41.7144495128353	33.4573248194765	33.4573248194765	25.9418799985712	18.8194148926798	18.8194148926798	17.1002097089027	17.1002097089027	14.3950165926079	14.3950165926079	12.6324327798061	12.6324327798061	-4.31	771982677765.423
Inactive	RDKit_inactive_22	2355	4-methoxyfuro[3,2-g]chromen-7-one	4-methoxyfuro[3,2-g]chromen-7-one	Bergapten	Bergapten; 5-Methoxypsoralen; 484-20-8; bergaptene; Heraclin; Majudin; BERGAPTAN; 5-Mop; Psoraderm; O-Methylbergaptol	COC1=C2C=CC(=O)OC2=CC3=C1C=CO3	11.1193164210129	11.1193164210129	0.388463718820862	-0.388463718820862	0.58635903351171	216.192	208.128	216.042258736	80	0	0.335697107519622	-0.495209705803529	0.495209705803529	0.335697107519622	1.125	1.9375	2.75	16.4679876629119	10.1351892316225	2.11116665001169	-2.04353337145959	2.33888257977757	-1.95288207095065	6.00497516163969	0.423019476620105	2.72587579841388	2.58457779785679	720.536095789931	11.1209558646301	8.51974450780358	8.51974450780358	7.79202499788427	4.77461361665977	4.77461361665977	3.40846922720368	3.40846922720368	2.51282902327386	2.51282902327386	1.83008037667951	1.83008037667951	-2.23	8834.56346265938
Inactive	RDKit_inactive_23	10772467	4-O-[3-[(1S,2R)-6,7-dimethoxy-2-methyl-1-(3,4,5-trimethoxyphenyl)-3,4-dihydro-1H-isoquinolin-2-ium-2-yl]propyl] 1-O-[3-[(1R,2S)-6,7-dimethoxy-2-methyl-1-[(3,4,5-trimethoxyphenyl)methyl]-3,4-dihydro-1H-isoquinolin-2-ium-2-yl]propyl] (Z)-2-chlorobut-2-enedioate dichloride	4-O-[3-[(1S,2R)-6,7-dimethoxy-2-methyl-1-(3,4,5-trimethoxyphenyl)-3,4-dihydro-1H-isoquinolin-2-ium-2-yl]propyl] 1-O-[3-[(1R,2S)-6,7-dimethoxy-2-methyl-1-[(3,4,5-trimethoxyphenyl)methyl]-3,4-dihydro-1H-isoquinolin-2-ium-2-yl]propyl] (Z)-2-chlorobut-2-enedioate dichloride	Gantacurium chloride	Gantacurium chloride; 213998-46-0; GW-280430A; Gantacurium (chloride); GW280430A; LEY8QK99UR; 213998-46-0 (Gantacurium chloride); AV-4430A; GW-280430; (1S,2R)-2-(3-(((Z)-3-chloro-4-(3-((1R,2S)-6,7-dimethoxy-2-methyl-1-(3,4,5-trimethoxybenzyl)-1,2,3,4-tetrahydroisoquinolin-2-ium-2-yl)propoxy)-4-oxobut-2-enoyl)oxy)propyl)-6,7-dimethoxy-2-methyl-1-(3,4,5-trimethoxyphenyl)-1,2,3,4-tetrahydroisoquinol…	C[N@+]1(CCC2=CC(=C(C=C2[C@H]1CC3=CC(=C(C(=C3)OC)OC)OC)OC)OC)CCCOC(=O)/C(=C/C(=O)OCCC[N@+]4(CCC5=CC(=C(C=C5[C@@H]4C6=CC(=C(C(=C6)OC)OC)OC)OC)OC)C)/Cl.[Cl-].[Cl-]	13.110493464061	13.110493464061	0.0	-0.804295549417857	0.0461655305424745	1064.494	994.942	1062.381437928	396	0	0.349516943742969	-1.0	1.0	0.349516943742969	0.541666666666667	0.958333333333333	1.44444444444444	35.4957603452349	9.84954378442971	2.42710961489611	-2.45892785976954	2.48887638748526	-2.997	6.41906125488104	-0.941160839237297	3.37349697094555	5.62497899951746e-06	2492.21322259956	50.7517726509516	43.3728242306596	45.6406110687149	33.6751243267684	23.1633757668762	23.5413402398855	17.7827750454802	18.1899751722208	13.8040400272147	14.0674523222948	10.1557981028283	10.2994396560247	-5.65	1294947233415300.0
Inactive	RDKit_inactive_24	29137	1-[(3,4,5-trimethoxyphenyl)methyl]-1,2,3,4-tetrahydroisoquinoline-6,7-diol;hydrochloride	1-[(3,4,5-trimethoxyphenyl)methyl]-1,2,3,4-tetrahydroisoquinoline-6,7-diol;hydrochloride	6,7-ISOQUINOLINEDIOL, 1,2,3,4-TETRAHYDRO-1-((3,4,5-TRIMETHOXYPHENYL)METHYL)-, HYDROCHLORIDE (1:1)	6,7-ISOQUINOLINEDIOL, 1,2,3,4-TETRAHYDRO-1-((3,4,5-TRIMETHOXYPHENYL)METHYL)-, HYDROCHLORIDE (1:1); RefChem:1073614; 18559-63-2; Trimetoquinol; Inolin; (+/-)-TRIMETOQUINOL HYDROCHLORIDE; Trimetoquinol-hydrochloride; AQL 208; Trikvinol (triquinol) hydrochloride; 1-[(3,4,5-trimethoxyphenyl)methyl]-1,2,3,4-tetrahydroisoquinoline-6,7-diol;hydrochloride	COC1=CC(=CC(=C1OC)OC)CC2C3=CC(=C(C=C3CCN2)O)O.Cl	9.85747077904726	9.85747077904726	0.0	-0.0996833083809994	0.690823933872874	381.856	357.664	381.134300548	142	0	0.202773718951421	-0.50425304974652	0.50425304974652	0.202773718951421	0.961538461538462	1.57692307692308	2.15384615384615	35.4530012225784	9.89438762536684	2.23151439293838	-2.27618667769215	2.40093981901063	-2.30747557380691	5.85305892420612	0.323162248194987	2.62011775738471	2.42999767080229e-06	755.760176333714	17.9743270157587	15.0354920423631	15.8519886232909	12.0664119055635	8.13999071077916	8.13999071077916	6.03415852687468	6.03415852687468	4.5612242391522	4.5612242391522	3.33922378349156	3.33922378349156	-2.31	483005.607985085
Inactive	RDKit_inactive_25	5281670	2-(2,4-dihydroxyphenyl)-3,5,7-trihydroxychromen-4-one	2-(2,4-dihydroxyphenyl)-3,5,7-trihydroxychromen-4-one	morin	morin; 480-16-0; Aurantica; 2',3,4',5,7-Pentahydroxyflavone; Calico Yellow; Al-Morin; Toxylon Pomiferum; Bois d,Arc; Bois d'arc; C.I. Natural Yellow 8	C1=CC(=C(C=C1O)O)C2=C(C(=O)C3=C(C=C(C=C3O2)O)O)O	12.1501140085664	12.1501140085664	0.0304327286470141	-0.915532407407407	0.464146273546626	302.238	292.158	302.04265266	112	0	0.2382912215329	-0.507822516038892	0.507822516038892	0.2382912215329	0.818181818181818	1.5	2.18181818181818	16.3607616062401	10.0803265886527	2.2023010738134	-2.08607980123919	2.38767314541539	-2.02587053541544	5.88232925571623	0.432904181721033	2.42216301877893	2.40772867094931	956.242682783467	16.0161433790155	10.9393159043756	10.9393159043756	10.3799178531097	6.12314083453753	6.12314083453753	4.64840103568091	4.64840103568091	3.1612940133888	3.1612940133888	2.16972125276558	2.16972125276558	-3.35	83673.621483718
Inactive	RDKit_inactive_26	5388781	2-hydroxy-6-[(8E,11E)-pentadeca-8,11,14-trienyl]benzoic acid	2-hydroxy-6-[(8E,11E)-pentadeca-8,11,14-trienyl]benzoic acid	Anacardic acid C15:3	Anacardic acid C15:3; 18654-18-7; 2-Hydroxy-6-(8,11,14-pentadecatrienyl)benzoic acid; 2-hydroxy-6-[(8E,11E)-pentadeca-8,11,14-trienyl]benzoic acid; CHEMBL464925; 8,11,14-Anacardic acid; 6-(8(Z),11(Z),14-Pentadecatrienyl)salicylic acid; NSC638512; 2-Hydroxy-6-(pentadeca-8,11,14-trien-1-yl)benzoic acid; F5X3PZ4LDA	C=CC/C=C/C/C=C/CCCCCCCC1=C(C(=CC=C1)O)C(=O)O	11.2015748391467	11.2015748391467	0.0507195590998142	-1.05627375474352	0.33862089154164	342.479	312.239	342.21949482	136	0	0.339254973101296	-0.50704190943978	0.50704190943978	0.339254973101296	0.96	1.64	2.4	16.3677743125566	9.99409308945244	2.13664641259555	-2.07304954557076	2.22519632928233	-2.02602465292658	5.92016305669076	0.0692164602883843	2.58362006698862	2.11433476038008	584.935170388208	18.3302163569298	14.9925454468463	14.9925454468463	12.163902460147	9.1150644766313	9.1150644766313	6.12574559087273	6.12574559087273	4.06777755105819	4.06777755105819	2.73111098905794	2.73111098905794	-2.29	311969.539468808
Inactive	RDKit_inactive_27	3380	5-(2-fluorophenyl)-1-methyl-7-nitro-3H-1,4-benzodiazepin-2-one	5-(2-fluorophenyl)-1-methyl-7-nitro-3H-1,4-benzodiazepin-2-one	flunitrazepam	flunitrazepam; Rohypnol; Narcozep; 1622-62-4; Roipnol; Primun; flunipam; Flunitrazepamum; Fluridrazepam; Silece	CN1C(=O)CN=C(C2=C1C=CC(=C2)[N+](=O)[O-])C3=CC=CC=C3F	14.1409862370874	14.1409862370874	0.143020124716553	-0.535750661375662	0.631325549077744	313.288	301.192	313.086269464	116	0	0.269757341272846	-0.313193006750291	0.313193006750291	0.269757341272846	1.21739130434783	1.95652173913043	2.65217391304348	19.1421926005008	9.98946094537728	2.253946485702	-2.17317958148322	2.29740402571344	-2.27336888480589	6.19426388366016	-0.384436712698008	2.65957600716025	2.27399725665081	848.214146870209	16.5601134533856	12.1929087964146	12.1929087964146	10.9860710029924	6.83506083741885	6.83506083741885	5.05599816719113	5.05599816719113	3.68294037660221	3.68294037660221	2.475524841609	2.475524841609	-3.09	179383.082530945
Inactive	RDKit_inactive_28	26937	1-(4-chlorophenyl)-4-(dimethylamino)-2,3-dimethylbutan-2-ol	1-(4-chlorophenyl)-4-(dimethylamino)-2,3-dimethylbutan-2-ol	Clobutinol	Clobutinol; 14860-49-2; Clobutinolum; Iversal; 1-(4-chlorophenyl)-4-(dimethylamino)-2,3-dimethylbutan-2-ol; KAT 256 FREE BASE; KAT-256 FREE BASE; 1NY2IX043A; R05DB03; DTXSID2022838	CC(CN(C)C)C(C)(CC1=CC=C(C=C1)Cl)O	10.4949400037793	10.4949400037793	0.215905612244898	-0.696329837490552	0.874748203345515	255.789	233.613	255.138992004	96	0	0.0697015674907946	-0.389506515807953	0.389506515807953	0.0697015674907946	1.29411764705882	1.82352941176471	2.29411764705882	35.4956911823474	9.84453128535213	2.28265740402085	-2.3204685251526	2.23096310700423	-2.40190297506235	6.30081558904677	-0.0025890263101799	2.19926617978967	2.676866218816	345.744771821683	13.0520417638778	11.0733565723304	11.8292855183488	7.80936763519363	5.92599167175211	6.30395614476134	5.32370655570779	5.76014233617977	3.1759342994103	3.42791061474979	1.93413496658913	2.06012312425887	-0.57	3932.28792946392
Inactive	RDKit_inactive_29	3058751	(3S)-3-phenyl-3-[4-(trifluoromethyl)phenoxy]propan-1-amine	(3S)-3-phenyl-3-[4-(trifluoromethyl)phenoxy]propan-1-amine	(S)-Norfluoxetine	(S)-Norfluoxetine; 126924-38-7; SEPROXETINE; Seproxetine [INN]; Norfluoxetine, (s)-; seproxetina; UNII-25CO3X0R31; 25CO3X0R31; SEPROXETINE [WHO-DD]; DTXSID001019529	C1=CC=C(C=C1)[C@H](CCN)OC2=CC=C(C=C2)C(F)(F)F	12.5104673166073	12.5104673166073	0.270428949357521	-4.33867063231782	0.898002733971431	295.304	279.176	295.118398792	112	0	0.415914054575825	-0.485695430196056	0.485695430196056	0.415914054575825	0.952380952380952	1.57142857142857	2.0952380952381	19.413175830456	10.0672072494784	2.29673373989347	-2.19061771167472	2.31301090476936	-2.13087812551416	5.29710616577587	-0.137148782662769	2.47257086325031	2.14021020105293	551.984813928128	15.2946824509971	11.3072082329505	11.3072082329505	10.0033498632895	6.5939956382327	6.5939956382327	4.61666340803966	4.61666340803966	3.06019765301234	3.06019765301234	1.99944943016914	1.99944943016914	-2.01	51073.4237512985
Inactive	RDKit_inactive_30	60838	[(19S)-10,19-diethyl-19-hydroxy-14,18-dioxo-17-oxa-3,13-diazapentacyclo[11.8.0.02,11.04,9.015,20]henicosa-1(21),2,4(9),5,7,10,15(20)-heptaen-7-yl] 4-piperidin-1-ylpiperidine-1-carboxylate	[(19S)-10,19-diethyl-19-hydroxy-14,18-dioxo-17-oxa-3,13-diazapentacyclo[11.8.0.02,11.04,9.015,20]henicosa-1(21),2,4(9),5,7,10,15(20)-heptaen-7-yl] 4-piperidin-1-ylpiperidine-1-carboxylate	irinotecan	irinotecan; 97682-44-5; (+)-Irinotecan; Irinophore C; Irinotecanum; Biotecan; Irinotecan lactone; Irinotecan mylan; HSDB 7607; NSC-728073	CCC1=C2CN3C(=CC4=C(C3=O)COC(=O)[C@@]4(CC)O)C2=NC5=C1C=C(C=C5)OC(=O)N6CCC(CC6)N7CCCCC7	13.5811729402087	13.5811729402087	0.0951330290594061	-1.86397374755024	0.355955569229183	586.689	548.385	586.279134936	226	0	0.414728188674982	-0.458197728125788	0.458197728125788	0.414728188674982	1.06976744186047	1.83720930232558	2.55813953488372	16.5571990897069	9.8569227130957	2.45190974814863	-2.39322082267905	2.40496838455442	-2.48305723078887	5.90034915169595	-0.17184013716168	3.40601379032531	1.16328442413172	1685.11995544386	29.879739930765	24.8564489311923	24.8564489311923	20.8170487961327	15.6547063588938	15.6547063588938	12.2359103958893	12.2359103958893	9.96561727210515	9.96561727210515	7.47064397130111	7.47064397130111	-3.76	8813764337.66772
Inactive	RDKit_inactive_31	5059	1-[3-(quinolin-2-ylmethoxy)phenyl]hexan-1-ol	1-[3-(quinolin-2-ylmethoxy)phenyl]hexan-1-ol	101910-24-1	101910-24-1; REV-5901; alpha-Pentyl-3-(2-quinolinylmethoxy)benzenemethanol; PF-5901; Benzenemethanol, alpha-pentyl-3-(2-quinolinylmethoxy)-; RG-5901; WNW5RYD8MG; RefChem:555905; Rev 5901; 1-[3-(quinolin-2-ylmethoxy)phenyl]hexan-1-ol	CCCCCC(C1=CC(=CC=C1)OCC2=NC3=CC=CC=C3C=C2)O	10.30731256257	10.30731256257	0.416882507824066	-0.422320461625116	0.55831771814598	335.447	310.247	335.18852904	130	0	0.130208573574998	-0.487294898473008	0.487294898473008	0.130208573574998	1.0	1.88	2.76	16.477499851953	10.0298789718675	2.08240388147307	-2.126544988688	2.23844883666713	-2.00731803239557	5.77813801757134	0.162706286664671	2.66324654142001	1.62790419685326	815.741210242554	17.4849168953091	14.6890623484824	14.6890623484824	12.2583514930731	9.01519643867086	9.01519643867086	6.36803467416233	6.36803467416233	4.36678983410221	4.36678983410221	2.91185575678619	2.91185575678619	-2.39	649416.689646022
Inactive	RDKit_inactive_32	4940	1-[10-[2-(dimethylamino)propyl]phenothiazin-2-yl]propan-1-one	1-[10-[2-(dimethylamino)propyl]phenothiazin-2-yl]propan-1-one	propiomazine	propiomazine; 362-29-8; Propionylpromethazine; Phenoctyl; Propiomazina; Propiomazinum; Wy-1359; CB 1678; 2-Propionyl-10-(2-(dimethylamino)propyl)phenothiazine; 3-Propionyl-10-dimethylaminoisopropylphenothiazine	CCC(=O)C1=CC2=C(C=C1)SC3=CC=CC=C3N2CC(C)N(C)C	12.1483515998992	12.1483515998992	0.196543209876544	0.196543209876544	0.727312027664149	340.492	316.3	340.160934388	126	0	0.162175686217962	-0.338045842125667	0.338045842125667	0.162175686217962	1.125	1.83333333333333	2.54166666666667	32.166581001783	10.065992121512	2.2534303020422	-2.35902872791768	2.47932050769464	-2.3694277954456	7.99377418661936	0.0987868487820905	2.59774480387353	2.06886389359121	757.054110266155	17.2672202345721	14.7439394878177	15.5604360687455	11.5072390530475	8.39008275029519	9.20657933122292	6.45225846718601	7.53603542367284	4.59713406719042	5.72740244602435	2.83109439623191	3.90720121759465	-1.78	294106.275715346
Inactive	RDKit_inactive_33	5288209	(2E,4E,6E,8E)-N-(4-hydroxyphenyl)-3,7-dimethyl-9-(2,6,6-trimethylcyclohexen-1-yl)nona-2,4,6,8-tetraenamide	(2E,4E,6E,8E)-N-(4-hydroxyphenyl)-3,7-dimethyl-9-(2,6,6-trimethylcyclohexen-1-yl)nona-2,4,6,8-tetraenamide	FENRETINIDE	FENRETINIDE; 65646-68-6; N-(4-Hydroxyphenyl)retinamide; 4-hydroxyphenylretinamide; 4-HPR; 4-Hydroxyphenyl retinamide; all-trans-4'-Hydroxyretinanilide; Fenretinida; McN-R-1967; Fenretinidum	CC1=C(C(CCC1)(C)C)/C=C/C(=C/C=C/C(=C/C(=O)NC2=CC=C(C=C2)O)/C)/C	12.0584738053353	12.0584738053353	0.173484142747214	-0.194093103244646	0.315948062412003	391.555	358.291	391.251129296	154	0	0.248125593273193	-0.507964315783064	0.507964315783064	0.248125593273193	1.10344827586207	1.79310344827586	2.44827586206897	16.2547057024322	9.72405442585169	2.25794900602414	-2.32485804551798	2.40295874264476	-2.18514450595565	5.99498928159235	-0.1114856526417	2.62258120987353	1.95445128751742	877.788338329227	21.440946820939	18.2502849214197	18.2502849214197	13.6695409804998	10.1882557367833	10.1882557367833	8.45905507742082	8.45905507742082	5.26719950526423	5.26719950526423	3.61035832293605	3.61035832293605	-2.81	1656212.48565933
Inactive	RDKit_inactive_34	2377	4-(2-benzylphenoxy)-N-methylbutan-1-amine	4-(2-benzylphenoxy)-N-methylbutan-1-amine	Bifemelane	Bifemelane; 90293-01-9; 4-(2-benzylphenoxy)-N-methylbutan-1-amine; Bifemelano; Bifemelanum; MCI-2016; DTXSID1045663; Z4501GN13G; 2-(4-methylaminobutoxy)diphenylmethane; 4-(2-benzylphenoxy)-N-methylbutylamine	CNCCCCOC1=CC=CC=C1CC2=CC=CC=C2	5.92814460506425	5.92814460506425	0.785201404635928	0.785201404635928	0.738502598958917	269.388	246.204	269.177964356	106	0	0.122310979496041	-0.493298038346978	0.493298038346978	0.122310979496041	0.9	1.65	2.45	16.4772212495519	10.0428208871755	2.03414736157387	-2.11237011344936	2.21152192960634	-2.09107899167857	5.36967064259638	0.303656144889291	2.49625296092462	1.92214961452173	495.781225864548	14.0457593065536	12.1399346191032	12.1399346191032	9.89817814776692	7.29149332331915	7.29149332331915	4.92921982998948	4.92921982998948	3.28868781391202	3.28868781391202	2.19242282441542	2.19242282441542	-1.8	48257.5622405947
Inactive	RDKit_inactive_35	17925	7-chloro-5-(2-chlorophenyl)-1,3-dihydro-1,4-benzodiazepin-2-one	7-chloro-5-(2-chlorophenyl)-1,3-dihydro-1,4-benzodiazepin-2-one	Delorazepam	Delorazepam; Chlordemethyldiazepam; 2894-67-9; B1, Benzodiazepine; Cl-DMDZ; 2-Chloronordiazepam; 2'-chloronordiazepam; Dadumir; Ro 5-3027; RV-12165	C1C(=O)NC2=C(C=C(C=C2)Cl)C(=N1)C3=CC=CC=C3Cl	11.7083544343663	11.7083544343663	0.0623567019400353	-0.15682775888133	0.85556512237917	305.164	295.084	304.0170183	100	0	0.245570187693438	-0.323840320594043	0.323840320594043	0.245570187693438	1.05	1.85	2.65	35.4967839385412	10.0041106100676	2.19157450922981	-2.11054434378677	2.28024092757867	-2.1282785664059	6.36437009899892	-0.114373705514754	2.58225090116723	2.23071711108732	725.563494743376	14.1125196961929	10.3599494974962	11.8718073895331	9.64786704554084	6.04086071350346	6.79678965952191	4.38276290375546	5.22639881096805	3.02057889296794	3.58526421679573	2.13066805818887	2.52800772958452	-1.84	47058.9404228716
Inactive	RDKit_inactive_36	6918848	N-hydroxy-4-[[(2S)-3-methyl-2-phenylbutanoyl]amino]benzamide	N-hydroxy-4-[[(2S)-3-methyl-2-phenylbutanoyl]amino]benzamide	AR-42	AR-42; 935881-37-1; (S)-N-Hydroxy-4-(3-methyl-2-phenylbutanamido)benzamide; (S)-HDAC-42; OSU-HDAC42; HDAC-42; (S)-HDAC 42; AR 42; OSU-HDAC 42; E0GG29V0AQ	CC(C)[C@@H](C1=CC=CC=C1)C(=O)NC2=CC=C(C=C2)C(=O)NO	12.5991250944822	12.5991250944822	0.0920743312757197	-0.590537934054348	0.585863306776711	312.369	292.209	312.1473925	120	0	0.274135916934926	-0.325555704652613	0.325555704652613	0.274135916934926	0.956521739130435	1.56521739130435	2.08695652173913	16.4670115441683	9.87396487430384	2.23578129592664	-2.20462222490806	2.2569138992428	-2.24878821140491	5.97144889007014	-0.118012280762736	2.55291537430033	2.14373245305214	666.425870372734	16.8196264773794	13.1145631375136	13.1145631375136	11.0240758054532	7.42929003668493	7.42929003668493	5.63990002241767	5.63990002241767	3.62399648840522	3.62399648840522	2.4888949947449	2.4888949947449	-2.66	143004.107606807
Inactive	RDKit_inactive_37	46902081	propan-2-yl 5-[[(2R)-1-[4-[(1S)-1-hydroxyhexyl]phenyl]-5-oxopyrrolidin-2-yl]methoxymethyl]thiophene-2-carboxylate	propan-2-yl 5-[[(2R)-1-[4-[(1S)-1-hydroxyhexyl]phenyl]-5-oxopyrrolidin-2-yl]methoxymethyl]thiophene-2-carboxylate	SIMENEPAG ISOPROPYL	SIMENEPAG ISOPROPYL; Simenepag isopropyl [USAN]; 910562-13-9; AGN-210669; UNII-8908HU0G4K; 8908HU0G4K; AGN 210669; Simenepag isopropyl (USAN); SIMENEPAG ISOPROPYL [WHO-DD]; 2-Thiophenecarboxylic acid, 5-((((2R)-1-(4-((1S)-1-hydroxyhexyl)phenyl)-5-oxo-2-pyrrolidinyl)methoxy)methyl)-, 1-methylethyl ester	CCCCC[C@@H](C1=CC=C(C=C1)N2[C@H](CCC2=O)COCC3=CC=C(S3)C(=O)OC(C)C)O	12.5494765449926	12.5494765449926	0.0248457525419112	-0.465262500440892	0.31890628823526	473.635	438.355	473.22359422	180	0	0.348061902238691	-0.45878702933677	0.45878702933677	0.348061902238691	1.18181818181818	1.93939393939394	2.63636363636364	32.1335615590805	10.02498605365	2.3198574280971	-2.25023859528304	2.29381022954117	-2.35657906856062	7.13451471631005	-0.116831589253825	3.40395385342645	1.53589457993437	907.660994553018	23.7943179720676	19.7886753155182	20.605171896446	15.8842491507593	11.8616695450467	12.6781661259744	8.79450218423487	9.96283013008458	5.72254914639396	6.76133437054318	4.00028012324094	4.82861946823975	-2.22	26962841.0153296
Inactive	RDKit_inactive_38	16042343	2-hydroxy-5-[2-[4-(trifluoromethyl)phenyl]ethylamino]benzoic acid	2-hydroxy-5-[2-[4-(trifluoromethyl)phenyl]ethylamino]benzoic acid	AAD-2004	AAD-2004; Crisdesalazine; 927685-43-6; Benzoic acid, 2-hydroxy-5-((2-(4-(trifluoromethyl)phenyl)ethyl)amino)-; 2-hydroxy-5-[2-[4-(trifluoromethyl)phenyl]ethylamino]benzoic acid; 11VWK61J69; Benzoic acid, 2-hydroxy-5-[[2-[4-(trifluoromethyl)phenyl]ethyl]amino]-; 2-HYDROXY-5-({2-[4-(TRIFLUOROMETHYL)PHENYL]ETHYL}AMINO)BENZOIC ACID; 2-HYDROXY-5-((2-(4-(TRIFLUOROMETHYL)PHENYL)ETHYL)AMINO)BENZOIC ACID;…	C1=CC(=CC=C1CCNC2=CC(=C(C=C2)O)C(=O)O)C(F)(F)F	12.4478623550394	12.4478623550394	0.218027667244838	-4.35113736488839	0.732151514344767	325.286	311.174	325.092577968	122	0	0.415909836941012	-0.507050153469081	0.507050153469081	0.415909836941012	1.08695652173913	1.73913043478261	2.30434782608696	19.4131785755747	10.0887377167701	2.29325349928808	-2.09606461614084	2.28759057943011	-2.07402141337591	5.9149597550426	-0.137142381067592	2.48068829182601	1.94864275777174	696.706915334379	17.0351694270032	11.8922343471919	11.8922343471919	10.769875513469	6.73479230819078	6.73479230819078	4.90854000133944	4.90854000133944	3.25102377890118	3.25102377890118	2.02887237609959	2.02887237609959	-2.7	102412.735439745
Inactive	RDKit_inactive_39	9804740	(2S)-2-dodecylsulfanyl-N-(4-hydroxy-2,3,5-trimethylphenyl)-2-phenylacetamide	(2S)-2-dodecylsulfanyl-N-(4-hydroxy-2,3,5-trimethylphenyl)-2-phenylacetamide	Eflucimibe	Eflucimibe; 202340-45-2; EFLUCIMIBUM; f-12511; eflucimiba; 3DK1X2C37M; (S)-2',3',5'-Trimethyl-4'-hydroxy-alpha-dodecylthioacetanilide; DTXSID70174085; RefChem:136335; F 12511	CCCCCCCCCCCCS[C@@H](C1=CC=CC=C1)C(=O)NC2=C(C(=C(C(=C2)C)O)C)C	13.2915252768235	13.2915252768235	0.0054343027208012	-0.237425043461542	0.202573228977221	469.735	426.391	469.301450616	182	0	0.241500292664713	-0.507394196195989	0.507394196195989	0.241500292664713	0.878787878787879	1.45454545454545	2.06060606060606	32.1666209898326	10.0219289906121	2.22088762797252	-2.19355776338541	2.34157689541175	-2.19973214090889	7.99744549378166	-0.115352139870305	2.82066939058956	1.85950399076719	850.44552693427	24.0538309960614	21.0833366538071	21.8998332347348	15.9515961603817	12.724599260061	13.7733540500417	9.17237772909949	10.3853638736877	6.43680898866848	7.78076141903075	4.1383905094569	5.30476879192075	-1.94	17743657.7377325
Inactive	RDKit_inactive_40	2134	1,4-bis[2-(2-hydroxyethylamino)ethylamino]anthracene-9,10-dione	1,4-bis[2-(2-hydroxyethylamino)ethylamino]anthracene-9,10-dione	Ametantrone	Ametantrone; 64862-96-0; Ametantrona; NSC-196473; Ametantronum; NSC 196473; 1,4-bis[2-(2-hydroxyethylamino)ethylamino]anthracene-9,10-dione; PNT6041ST1; NSC196473; DTXSID60215153	C1=CC=C2C(=C1)C(=O)C3=C(C=CC(=C3C2=O)NCCNCCO)NCCNCCO	13.2681007794915	13.2681007794915	0.0622003685203811	-0.173080665793508	0.237171260591097	412.49	384.266	412.211055376	160	0	0.196175946892526	-0.395054445416549	0.395054445416549	0.196175946892526	0.6	1.03333333333333	1.43333333333333	16.2528950935164	9.81943179169435	2.33181338057766	-2.23696865000311	2.35906098342455	-2.28350411670827	6.31442075701104	0.0979944725324847	2.77097094408018	1.87846768312833	828.701425644012	21.3467242148749	16.8318796365578	16.8318796365578	14.6850705102022	10.1500580377698	10.1500580377698	6.91528266106276	6.91528266106276	4.88739657087469	4.88739657087469	3.49667157586867	3.49667157586867	-2.78	6489536.36384934
Inactive	RDKit_inactive_41	6040	1-(2,3-dihydro-1,4-benzodioxin-3-ylmethyl)piperidine	1-(2,3-dihydro-1,4-benzodioxin-3-ylmethyl)piperidine	Piperoxan	Piperoxan; 59-39-2; Piperoxane; Benodaine; Piperoxano; 933F; Fourneau-933; Piperoxanum; (rs)-piperoxane; DTXSID1046269	C1CCN(CC1)CC2COC3=CC=CC=C3O2	5.96799225245654	5.96799225245654	0.183333333333333	0.183333333333333	0.78213822896551	233.311	214.159	233.141578848	92	0	0.161361328873521	-0.485782846701782	0.485782846701782	0.161361328873521	1.05882352941176	1.82352941176471	2.64705882352941	16.5719154554467	10.1163821644395	2.23048371055924	-2.32600918499078	2.30651977918618	-2.42439416067177	5.40198802647215	0.053286318740942	2.39753773531998	1.59668077899623	374.239888587501	11.5017892321836	10.1002089906816	10.1002089906816	8.41581623797197	6.52515583362206	6.52515583362206	4.85886723147009	4.85886723147009	3.47804056888124	3.47804056888124	2.58300769238487	2.58300769238487	-1.22	14720.8816948647
Inactive	RDKit_inactive_42	2099	5-methyl-2-[(5-methyl-1H-imidazol-4-yl)methyl]-3,4-dihydropyrido[4,3-b]indol-1-one	5-methyl-2-[(5-methyl-1H-imidazol-4-yl)methyl]-3,4-dihydropyrido[4,3-b]indol-1-one	alosetron	alosetron; 122852-42-0; GR68755; GR 68755; 5-methyl-2-[(5-methyl-1H-imidazol-4-yl)methyl]-3,4-dihydropyrido[4,3-b]indol-1-one; A03AE01; CHEBI:253342; 13Z9HTH115; 2,3,4,5-Tetrahydro-5-methyl-2-((5-methyl-1H-imidazol-4-yl)methyl)-1H-pyrido(4,3-b)indol-1-one; 1H-Pyrido(4,3-b)indol-1-one, 2,3,4,5-tetrahydro-5-methyl-2-((5-methyl-1H-imidazol-4-yl)methyl)-	CC1=C(N=CN1)CN2CCC3=C(C2=O)C4=CC=CC=C4N3C	12.9561999244142	12.9561999244142	0.111527777777778	0.111527777777778	0.788847666559676	294.358	276.214	294.148061196	112	0	0.256186539369757	-0.348430439460929	0.348430439460929	0.256186539369757	1.31818181818182	2.13636363636364	2.90909090909091	16.1532873621196	10.0310631607692	2.29677733263446	-2.26941125719093	2.30066791816195	-2.37085311238007	6.08716846492703	0.0724946651547314	3.05416091946246	1.76796125270978	874.046637289327	15.2672202345721	12.7579607664715	12.7579607664715	10.6647037979464	7.50955153848363	7.50955153848363	5.84879827314718	5.84879827314718	4.62274178030415	4.62274178030415	3.35614700629345	3.35614700629345	-2.56	209851.396776266
Inactive	RDKit_inactive_43	313	chlorane	chlorane	hydrochloric acid	hydrochloric acid; hydrogen chloride; 7647-01-0; Muriatic acid; chlorane; Chlorohydric acid; Anhydrous hydrochloric acid; Acide chlorhydrique; Chlorwasserstoff; Muriaticum acidum	Cl	0.0	0.0	0.0	0.0	0.365164323793895	36.461	35.453	35.976677712	8	0	-0.146589066514557	-0.146589066514557	0.146589066514557	0.146589066514557	1.0	1.0	1.0	35.453	35.453	-0.146589066514557	-0.146589066514557	0.6895	0.6895	5.853	5.853	0.0	0.0	0.0	0.0	0.408248290463863	1.22474487139159	0.0	0.0	0.0	0.0	0.0	0.0	0.0	0.0	0.0	0.29	0.0
Inactive	RDKit_inactive_44	71330	6-[imidazol-1-yl(phenyl)methyl]-2-methyl-1H-benzimidazole	6-[imidazol-1-yl(phenyl)methyl]-2-methyl-1H-benzimidazole	Irtemazole	Irtemazole; 115574-30-6; Irtemazol; Irtemazolum; AAK27WY74I; R-60844; DTXSID80869596; R60844; 5-((1H-imidazol-1-yl)phenylmethyl)-2-methyl-1H-benzimidazole; 1H-Benzimidazole, 5-(1H-imidazol-1-ylphenylmethyl)-2-methyl-, (+-)-	CC1=NC2=C(N1)C=C(C=C2)C(C3=CC=CC=C3)N4C=CN=C4	4.47437830687831	4.47437830687831	0.108061224489795	0.108061224489795	0.624466990357939	288.354	272.226	288.137496512	108	0	0.103581466751079	-0.342204940132817	0.342204940132817	0.103581466751079	1.04545454545455	1.90909090909091	2.68181818181818	15.0510384639159	9.9791440038669	2.16121826026717	-2.19277985194885	2.27924371697778	-2.09986586440428	5.7577662383969	0.677283642114589	3.16819179570821	1.88662301383763	891.404815589181	14.9409468209391	12.2698440167754	12.2698440167754	10.8096630880893	7.29760912099427	7.29760912099427	5.42191734617686	5.42191734617686	3.87839330689885	3.87839330689885	2.91908380047734	2.91908380047734	-2.88	265481.799713165
Inactive	RDKit_inactive_45	55223	4-[(2-formyl-3-hydroxyphenoxy)methyl]benzoic acid	4-[(2-formyl-3-hydroxyphenoxy)methyl]benzoic acid	TUCARESOL	TUCARESOL; 84290-27-7; 4-[(2-formyl-3-hydroxyphenoxy)methyl]benzoic acid; 4-((2-Formyl-3-hydroxyphenoxy)methyl)benzoic acid; 589C; BW A589C; JH368G5B9M; BW-589C; Benzoic acid, 4-[(2-formyl-3-hydroxyphenoxy)methyl]-; BWA 589C	C1=CC(=C(C(=C1)OCC2=CC=C(C=C2)C(=O)O)C=O)O	10.8738311662284	10.8738311662284	0.0922741874527591	-0.991952598200794	0.816777483986795	272.256	260.16	272.068473484	102	0	0.335178609084021	-0.507062904638121	0.507062904638121	0.335178609084021	1.15	1.85	2.45	16.4782573068452	10.1334585728416	2.08041158793017	-2.09114286813021	2.25653072878877	-2.00038673421994	5.8709543990977	0.0696327934216457	2.45240271324477	2.1066057457731	631.212174544781	14.5351694270032	10.4450809970951	10.4450809970951	9.61339220293019	5.83745194704445	5.83745194704445	4.09755199307486	4.09755199307486	2.75618104039084	2.75618104039084	1.68138450729045	1.68138450729045	-2.82	34814.3089172228
Inactive	RDKit_inactive_46	157839	2-[3-[(4,5,7-trifluoro-1,3-benzothiazol-2-yl)methyl]indol-1-yl]acetic acid	2-[3-[(4,5,7-trifluoro-1,3-benzothiazol-2-yl)methyl]indol-1-yl]acetic acid	Lidorestat	Lidorestat; 245116-90-9; IDD-676; Lidorestat anhydrous; Lindolrestat; Lindorestat; EML 676; IDD 676; IDD-000676-01; R3734K0M7L	C1=CC=C2C(=C1)C(=CN2CC(=O)O)CC3=NC4=C(C(=CC(=C4S3)F)F)F	13.8740684498215	13.8740684498215	0.0340979833291337	-1.27323064398191	0.539161754290697	376.359	365.271	376.049333252	132	0	0.323015241200753	-0.479915284548963	0.479915284548963	0.323015241200753	1.19230769230769	1.96153846153846	2.73076923076923	32.133539994353	10.1220079404718	2.18508537791424	-1.99074128087789	2.3128892649466	-2.0667533159661	7.18163770555425	-0.137119822365147	3.16046386037613	1.80397059886776	1166.37613870527	18.4219207729514	13.1703459639661	13.9868425448939	12.4355607457755	7.65220883672744	8.46870541765516	5.80943356921255	6.89305532533822	4.07779134529867	5.14151678167276	3.00711322685066	3.99569139778492	-2.87	1117565.30473988
Inactive	RDKit_inactive_47	5281807	7-hydroxy-3-(4-hydroxyphenyl)-8-[(2S,3R,4R,5S,6R)-3,4,5-trihydroxy-6-(hydroxymethyl)oxan-2-yl]chromen-4-one	7-hydroxy-3-(4-hydroxyphenyl)-8-[(2S,3R,4R,5S,6R)-3,4,5-trihydroxy-6-(hydroxymethyl)oxan-2-yl]chromen-4-one	Puerarin	Puerarin; 3681-99-0; Kakonein; Daidzein-8-C-glucoside; Puerarin 80 mm; Daidzein 8-c-glucoside; CHEBI:8633; NPI 031G; DTXSID30958020; 7-hydroxy-3-(4-hydroxyphenyl)-8-[(2S,3R,4R,5S,6R)-3,4,5-trihydroxy-6-(hydroxymethyl)oxan-2-yl]chromen-4-one	C1=CC(=CC=C1C2=COC3=C(C2=O)C=CC(=C3[C@H]4[C@@H]([C@H]([C@@H]([C@H](O4)CO)O)O)O)O)O	13.0417174771143	13.0417174771143	0.0405121414061782	-1.65412263886609	0.354662641817985	416.382	396.222	416.11073222	158	0	0.20000570945356	-0.507966244667516	0.507966244667516	0.20000570945356	0.9	1.6	2.26666666666667	16.5447758508223	9.89495166660554	2.45333535801423	-2.39872168028696	2.4009706748027	-2.54810772456424	5.85738376202346	-0.231368305150646	2.73913019905398	1.86865864831663	1119.76547298369	21.5766213113306	15.5433364558534	15.5433364558534	14.3286062580935	9.20437580296439	9.20437580296439	7.14991038378017	7.14991038378017	5.31204906972005	5.31204906972005	3.66661865099059	3.66661865099059	-2.95	5902606.44854541
Inactive	RDKit_inactive_48	60700	(19S)-8-[(dimethylamino)methyl]-19-ethyl-7,19-dihydroxy-17-oxa-3,13-diazapentacyclo[11.8.0.02,11.04,9.015,20]henicosa-1(21),2,4(9),5,7,10,15(20)-heptaene-14,18-dione	(19S)-8-[(dimethylamino)methyl]-19-ethyl-7,19-dihydroxy-17-oxa-3,13-diazapentacyclo[11.8.0.02,11.04,9.015,20]henicosa-1(21),2,4(9),5,7,10,15(20)-heptaene-14,18-dione	topotecan	topotecan; 123948-87-8; Hycamptamine; Topotecan lactone; Nogitecan; Hycamptin; Topotecane; (S)-Topotecan; Topotecanum; Topophore C	CC[C@@]1(C2=C(COC1=O)C(=O)N3CC4=CC5=C(C=CC(=C5CN(C)C)O)N=C4C3=C2)O	13.2303226221363	13.2303226221363	0.104072482762404	-1.84066967625995	0.486542021210503	421.453	398.269	421.163770836	160	0	0.342676338223108	-0.507598177449687	0.507598177449687	0.342676338223108	1.25806451612903	2.03225806451613	2.74193548387097	16.55134297301	9.85755114768907	2.44923328639209	-2.31259946648538	2.39210525248854	-2.43917899001196	5.88893560164596	-0.171837869189017	3.09675451472306	1.74877211032388	1327.26209325344	22.0766213113306	17.5986410503961	17.5986410503961	14.7402378534117	10.2062755642859	10.2062755642859	8.466876053849	8.466876053849	6.25254668624455	6.25254668624455	4.58203555683446	4.58203555683446	-3.23	12269942.1577086
Inactive	RDKit_inactive_49	60169	bis[3-[6,7,8-trimethoxy-2-methyl-1-[(3,4,5-trimethoxyphenyl)methyl]-3,4-dihydro-1H-isoquinolin-2-ium-2-yl]propyl] butanedioate	bis[3-[6,7,8-trimethoxy-2-methyl-1-[(3,4,5-trimethoxyphenyl)methyl]-3,4-dihydro-1H-isoquinolin-2-ium-2-yl]propyl] butanedioate	Doxacurium	Doxacurium; Doxacurium ion; Doxacurium cation; bis[3-[6,7,8-trimethoxy-2-methyl-1-[(3,4,5-trimethoxyphenyl)methyl]-3,4-dihydro-1H-isoquinolin-2-ium-2-yl]propyl] butanedioate; DTXSID401019852; P40015Y3WW; bis(3-(6,7,8-trimethoxy-2-methyl-1-((3,4,5-trimethoxyphenyl)methyl)-3,4-dihydro-1H-isoquinolin-2-ium-2-yl)propyl) butanedioate; 7560511IZ6; RefChem:590412; CHEBI:4706	C[N+]1(CCC2=CC(=C(C(=C2C1CC3=CC(=C(C(=C3)OC)OC)OC)OC)OC)OC)CCCOC(=O)CCC(=O)OCCC[N+]4(CCC5=CC(=C(C(=C5C4CC6=CC(=C(C(=C6)OC)OC)OC)OC)OC)OC)C	13.091761153113	13.091761153113	0.0898487781514388	-0.456707688020323	0.0323950069693237	1035.238	956.614	1034.53403725618	406	0	0.305874297813845	-0.492704625163745	0.492704625163745	0.305874297813845	0.418918918918919	0.716216216216216	1.0	16.5591051340638	9.84757204161891	2.44638126313462	-2.46219704102919	2.52789736475795	-2.52515341672196	5.77246804101401	-0.941177358747252	3.41737661369713	1.08394766430082	2360.68297493931	53.7433364825143	45.9446969285503	45.9446969285503	35.6786542866185	24.8973209218432	24.8973209218432	18.9445589955769	18.9445589955769	14.8564556418489	14.8564556418489	10.9945247515692	10.9945247515692	-6.66	8695831163012588.0
Inactive	RDKit_inactive_50	5311017	(2S)-N-benzyl-N-methyl-1-phenylpropan-2-amine	(2S)-N-benzyl-N-methyl-1-phenylpropan-2-amine	benzphetamine	benzphetamine; (+)-benzphetamine; Benzfetamina; (S)-benzphetamine; benzaphetamine; Benzfetaminum; (S)-(+)-benzphetamine; 156-08-1; N-Benzylmethamphetamin; D-N-Methyl-N-benzyl-beta-phenylisopropylamine	C[C@@H](CC1=CC=CC=C1)N(C)CC2=CC=CC=C2	2.40509259259259	2.40509259259259	0.548709372637944	0.548709372637944	0.767812973709562	239.362	218.194	239.167399672	94	0	0.0233137211450865	-0.299112150650791	0.299112150650791	0.0233137211450865	0.833333333333333	1.33333333333333	1.88888888888889	15.1141861930467	10.0585837860841	2.0947375236754	-2.24491359874465	2.10324969093429	-2.29846039990462	5.16630833629653	0.247846781175381	2.40702694122077	1.91015990619299	404.051012686273	12.7946824509971	11.2122801189589	11.2122801189589	8.75402019542349	6.53571279714991	6.53571279714991	4.93945735519246	4.93945735519246	3.40118469075181	3.40118469075181	2.13828174879538	2.13828174879538	-1.6	15790.0967344083
Inactive	RDKit_inactive_51	47811	(6aR,9R,10aR)-9-(methylsulfanylmethyl)-7-propyl-6,6a,8,9,10,10a-hexahydro-4H-indolo[4,3-fg]quinoline	(6aR,9R,10aR)-9-(methylsulfanylmethyl)-7-propyl-6,6a,8,9,10,10a-hexahydro-4H-indolo[4,3-fg]quinoline	pergolide	pergolide; Pergolida; Pergolidum; 66104-22-1; 24MJ822NZ9; DTXSID2023438; CHEBI:63617; Parkotil; Ergoline, 8-((methylthio)methyl)-6-propyl-, (8beta)-; (2R,4R,7R)-4-[(methylsulfanyl)methyl]-6-propyl-6,11-diazatetracyclo[7.6.1.0^{2,7}.0^{12,16}]hexadeca-1(16),9,12,14-tetraene	CCCN1C[C@@H](C[C@H]2[C@H]1CC3=CNC4=CC=CC2=C34)CSC	3.49018654992861	3.49018654992861	0.714774187452759	0.714774187452759	0.908528547002566	314.498	288.29	314.181669832	118	0	0.0459214880625105	-0.360880464583977	0.360880464583977	0.0459214880625105	1.36363636363636	2.27272727272727	3.09090909090909	32.16636421711	9.72316618389107	2.3960117439189	-2.46851127491298	2.44606698698798	-2.50158186143604	7.98114487797296	0.0926489455109221	2.93776071067149	1.75107618285597	662.498977615172	15.1040835277556	13.6395544574105	14.4560510383382	10.8131930479395	8.63285514391272	10.0267019940301	7.01368438204345	7.92436798456641	5.57487078446879	6.37960863859316	4.79977731130378	5.51267385092171	-0.93	218278.558563602
Inactive	RDKit_inactive_52	4493	5,5-dimethyl-3-[4-nitro-3-(trifluoromethyl)phenyl]imidazolidine-2,4-dione	5,5-dimethyl-3-[4-nitro-3-(trifluoromethyl)phenyl]imidazolidine-2,4-dione	nilutamide	nilutamide; 63612-50-0; Anandron; Nilandron; 5,5-dimethyl-3-(4-nitro-3-(trifluoromethyl)phenyl)imidazolidine-2,4-dione; Nilutamida; Nilutamidum; RU-23908; 5,5-dimethyl-3-[4-nitro-3-(trifluoromethyl)phenyl]imidazolidine-2,4-dione; RU 23908	CC1(C(=O)N(C(=O)N1)C2=CC(=C(C=C2)[N+](=O)[O-])C(F)(F)F)C	12.913567058768	12.913567058768	0.383333333333333	-4.99287769274376	0.514937138181363	317.223	307.143	317.06234046	118	0	0.422575587682013	-0.323333097502109	0.422575587682013	0.323333097502109	1.27272727272727	1.86363636363636	2.27272727272727	19.413188104473	10.059794055729	2.46243940350262	-2.1691524415091	2.38699137040166	-2.39918970809985	6.22591407361621	-0.387592011403527	2.5614308120889	2.57290270202008	684.684321161516	16.8698790090736	11.3933645794519	11.3933645794519	9.94821285552738	5.97280443436032	5.97280443436032	5.15203618225498	5.15203618225498	3.10070980307243	3.10070980307243	2.03231802814153	2.03231802814153	-2.65	44112.961445795
Inactive	RDKit_inactive_53	3034756	N-[2-hydroxy-5-[(1S)-1-hydroxy-2-[[(2S)-1-(4-methoxyphenyl)propan-2-yl]amino]ethyl]phenyl]formamide	N-[2-hydroxy-5-[(1S)-1-hydroxy-2-[[(2S)-1-(4-methoxyphenyl)propan-2-yl]amino]ethyl]phenyl]formamide	(+)-formoterol	(+)-formoterol; 67346-48-9; DTXSID80110070; RefChem:1048948; DTXCID7065330; (S,S)-Formoterol; N-[2-hydroxy-5-[(1S)-1-hydroxy-2-[[(2S)-1-(4-methoxyphenyl)propan-2-yl]amino]ethyl]phenyl]formamide; N-{2-hydroxy-5-[(1S)-1-hydroxy-2-{[(2S)-1-(4-methoxyphenyl)propan-2-yl]amino}ethyl]phenyl}formamide; (S,S)-N-[2-hydroxy-5-[1-hydroxy-2-[[2-(4-methoxyphenyl)-1-methylethyl]amino]ethyl]phenyl]formaldehyde; …	C[C@@H](CC1=CC=C(C=C1)OC)NC[C@H](C2=CC(=C(C=C2)O)NC=O)O	10.5316357976372	10.5316357976372	0.0380713177782079	-0.744333862919722	0.41360225768285	344.411	320.219	344.173607248	134	0	0.211114189752345	-0.505773811933905	0.505773811933905	0.211114189752345	1.2	1.92	2.56	16.4653181959914	10.0516768670283	2.12057180331991	-2.18155007982469	2.26143448033826	-2.31602435384467	5.75104589074277	-0.104979523564427	2.62101972328722	1.88404137869329	688.323489896161	18.2338400397525	14.398640026197	14.398640026197	12.0284071031027	8.10626049543529	8.10626049543529	5.91606762178497	5.91606762178497	3.98041588635275	3.98041588635275	2.55802618046994	2.55802618046994	-2.57	376630.05015748
Inactive	RDKit_inactive_54	122334	(1S,2R)-5-methoxy-1-methyl-N-propyl-1,2,3,4-tetrahydronaphthalen-2-amine	(1S,2R)-5-methoxy-1-methyl-N-propyl-1,2,3,4-tetrahydronaphthalen-2-amine	AJ 76	AJ 76; 85379-09-5; AJ-76; 5-methoxy-1-methyl-2-(n-propylamino)tetralin; RefChem:915312; (1S,2R)-5-methoxy-1-methyl-N-propyl-1,2,3,4-tetrahydronaphthalen-2-amine; (+)-AJ76; (+)-AJ 76; CHEMBL27441; (1S,2R)-5-methoxy-1-methyl-2-(propylamino)tetralin	CCCN[C@@H]1CCC2=C([C@@H]1C)C=CC=C2OC	5.45690507684555	5.45690507684555	0.583703703703704	0.583703703703704	0.862470736744543	233.355	210.171	233.177964356	94	0	0.121832868076114	-0.496467333255936	0.496467333255936	0.121832868076114	1.41176470588235	2.23529411764706	2.94117647058824	16.465820271139	9.79610476030897	2.26655221398638	-2.32418997040792	2.35874606902554	-2.3725412448832	5.43907576253828	0.378336649979611	2.37326647594232	2.20497064170339	375.184611060017	12.2507123766271	11.1234267611582	11.1234267611582	8.27438690767923	6.66688509610163	6.66688509610163	4.9160210169767	4.9160210169767	3.84517284337954	3.84517284337954	2.84316003366839	2.84316003366839	-1.02	9172.67492951706
Inactive	RDKit_inactive_55	82320	3-ethyl-1H-benzimidazol-2-one	3-ethyl-1H-benzimidazol-2-one	10045-45-1	10045-45-1; 1-EBIO; 1-Ethyl-2-benzimidazolinone; 3-ethyl-1H-benzimidazol-2-one; M82W79SS4W; DTXSID70143296; 1-ethyl-2-benzimidazolone; RefChem:432381; DTXCID4065787; 233-148-1	CCN1C2=CC=CC=C2NC1=O	11.2770833333333	11.2770833333333	0.0289814814814813	-0.0289814814814813	0.674867973690334	162.192	152.112	162.07931294	62	0	0.32594051096099	-0.305540237965113	0.32594051096099	0.305540237965113	1.41666666666667	2.16666666666667	2.91666666666667	16.1470808201413	10.2986306538566	2.01125441419997	-1.94608103619981	2.072673767652	-2.14373255623926	5.74298498995744	0.753231547621714	2.39635932351748	2.90675005454267	452.741629259373	8.55204176387779	6.87196974390887	6.87196974390887	5.82569850269549	4.0020225571249	4.0020225571249	2.69156055375102	2.69156055375102	1.9978269904916	1.9978269904916	1.42074722998398	1.42074722998398	-1.51	901.031105642571
Inactive	RDKit_inactive_56	135497698	1-(3-chlorophenyl)-3-(1-methyl-4-oxoimidazolidin-2-ylidene)urea	1-(3-chlorophenyl)-3-(1-methyl-4-oxoimidazolidin-2-ylidene)urea	Fenobam	Fenobam; 57653-26-6; fenobam anhydrous; 3-(3-chlorophenyl)-1-(1-methyl-4-oxo-5H-imidazol-2-yl)urea; NPL2009; 078RCY7I27; NPL-2009; 1-(3-chlorophenyl)-3-(1-methyl-4-oxo-4,5-dihydro-1H-imidazol-2-yl)urea; Urea, N-(3-chlorophenyl)-N'-(4,5-dihydro-1-methyl-4-oxo-1H-imidazol-2-yl)-; RefChem:598884	CN\1CC(=O)N/C1=N\C(=O)NC2=CC(=CC=C2)Cl	11.6122940287226	11.6122940287226	0.188143004115226	-0.568225308641975	0.80435951790655	266.688	255.6	266.057053272	94	0	0.348117823568866	-0.335944035162783	0.348117823568866	0.335944035162783	1.55555555555556	2.33333333333333	2.94444444444444	35.4956912640137	10.3035992286515	2.21641445797563	-2.07914944383273	2.14507199511229	-2.28687155170601	6.30473066833898	-0.117770190770726	2.56647961275324	2.04921949710063	529.529427147944	13.1209558646301	9.60539610288192	10.3613250489004	8.54171389565819	5.2064128773744	5.58437735038363	3.78014877455187	4.21658455502385	2.27690605266173	2.51200315544947	1.47710567063216	1.66739351877136	-2.08	12296.0038247008
Inactive	RDKit_inactive_57	188927	(2S,3S)-2-benzhydryl-N-[(2-methoxy-5-propan-2-ylphenyl)methyl]-1-azabicyclo[2.2.2]octan-3-amine	(2S,3S)-2-benzhydryl-N-[(2-methoxy-5-propan-2-ylphenyl)methyl]-1-azabicyclo[2.2.2]octan-3-amine	Ezlopitant	Ezlopitant; 147116-64-1; CJ-11974; 3L098A8MPY; CJ-11,974; CJ-11, 974; DTXSID601318557; 1-Azabicyclo(2.2.2)octan-3-amine, 2-(diphenylmethyl)-N-((2-methoxy-5-(1-methylethyl)phenyl)methyl)-, (2S-cis)-; (2S,3S)-2-(Diphenylmethyl)-3-((5-isopropyl-2-methoxybenzyl)amino)quinuclidine; (2S,3S,4S)-2-diphenylmethyl-3-(5-isopropyl-2-methoxybenzylamino)-1-azabicyclo(2.2.2)octane	CC(C)C1=CC(=C(C=C1)OC)CN[C@@H]2[C@@H](N3CCC2CC3)C(C4=CC=CC=C4)C5=CC=CC=C5	5.74442925397381	5.74442925397381	0.353605468421937	0.353605468421937	0.438314454911455	454.658	416.354	454.298413836	178	0	0.122865452700048	-0.496425713593381	0.496425713593381	0.122865452700048	0.852941176470588	1.47058823529412	2.02941176470588	16.4658501676503	9.70221885575932	2.45766182597702	-2.53904900553945	2.41907899575187	-2.63968311102917	5.39101073733942	0.004617748908985	2.89479795085301	1.48221033242047	1017.804777005	23.4929885848168	20.7833006373098	20.7833006373098	16.6521983431904	12.8954323731079	12.8954323731079	10.2956983076728	10.2956983076728	8.02988985221553	8.02988985221553	6.21937323707005	6.21937323707005	-2.62	88642881.7641685
Inactive	RDKit_inactive_58	5311	N'-hydroxy-N-phenyloctanediamide	N'-hydroxy-N-phenyloctanediamide	Vorinostat	Vorinostat; 149647-78-9; SAHA; suberoylanilide hydroxamic acid; N-hydroxy-N'-phenyloctanediamide; Zolinza; N1-hydroxy-N8-phenyloctanediamide; Suberanilohydroxamic acid; MK-0683; MK0683	C1=CC=C(C=C1)NC(=O)CCCCCCC(=O)NO	11.5914146318281	11.5914146318281	0.013241895523642	-0.359425318122593	0.383220099983657	264.325	244.165	264.1473925	104	0	0.242828618149209	-0.326098479216569	0.326098479216569	0.242828618149209	0.894736842105263	1.47368421052632	2.05263157894737	16.4669126910535	10.1051306501937	2.02207442922884	-2.04371030241403	2.08599489465293	-2.17245042864337	5.90045762658342	-0.128887178405727	2.43021074012854	2.03266126815377	392.937367104954	13.924438962994	10.8931022094951	10.8931022094951	9.21954535281284	6.49964547192335	6.49964547192335	4.36339503545254	4.36339503545254	2.73992404339053	2.73992404339053	1.72554317622566	1.72554317622566	-1.88	18362.6723524112
Inactive	RDKit_inactive_59	21855	N,N-dimethyl-2-[3-(1-pyridin-2-ylethyl)-1H-inden-2-yl]ethanamine	N,N-dimethyl-2-[3-(1-pyridin-2-ylethyl)-1H-inden-2-yl]ethanamine	DIMETHINDENE	DIMETHINDENE; Dimetindene; 5636-83-9; Dimethpyrindene; Forhistal; Dimetindeno; Dimetindenum; Feniallerg; N,N-dimethyl-2-[3-(1-pyridin-2-ylethyl)-1H-inden-2-yl]ethanamine; 2-(1-(2-(2-Dimethylaminoethyl)inden-3-yl)ethyl)pyridine	CC(C1=CC=CC=N1)C2=C(CC3=CC=CC=C32)CCN(C)C	4.58125881834215	4.58125881834215	0.349085411942555	0.349085411942555	0.822846309247718	292.426	268.234	292.193948768	114	0	0.047528373300273	-0.309081315116305	0.309081315116305	0.047528373300273	1.09090909090909	1.86363636363636	2.59090909090909	15.0452422684475	9.89481988859586	2.25703988876531	-2.17646102402813	2.41924413790692	-2.13793156659557	5.79750793792888	0.411946978615619	2.91125445921923	1.98554436610741	671.116416623821	15.526733258566	13.7118999572662	13.7118999572662	10.6647037979465	8.02384675845741	8.02384675845741	6.38071908338305	6.38071908338305	4.5175008306545	4.5175008306545	3.35383643123282	3.35383643123282	-1.93	155624.018372023
Inactive	RDKit_inactive_60	72164	2-[2-(4,5-diphenyl-1H-imidazol-2-yl)phenoxy]-N,N-dimethylethanamine	2-[2-(4,5-diphenyl-1H-imidazol-2-yl)phenoxy]-N,N-dimethylethanamine	Trifenagrel	Trifenagrel; 84203-09-8; Trifenagrelum; BW 325U; BW-325U; 59X5ME2O06; DTXSID90233128; 2-(o-(2-(Dimethylamino)ethoxy)phenyl)-4,5-diphenylimidazole; 2-(2-(2-dimethylaminoethoxy)phenyl)-4,5-diphenylimidazole; tifenagrel	CN(C)CCOC1=CC=CC=C1C2=NC(=C(N2)C3=CC=CC=C3)C4=CC=CC=C4	6.06126511715797	6.06126511715797	0.626792384002882	0.626792384002882	0.46756779517593	383.495	358.295	383.19976242	146	0	0.141789005543653	-0.491489181481694	0.491489181481694	0.141789005543653	0.793103448275862	1.41379310344828	2.10344827586207	16.4781530209005	10.0548023629979	2.1688679816246	-2.12668499945532	2.35243349813921	-2.19124300906812	5.81605874164711	0.261878594397067	3.20385998200357	1.77364523468211	998.895749483022	20.0538309960614	16.7997928124916	16.7997928124916	14.2203466906123	9.799385306579	9.799385306579	7.1889648572558	7.1889648572558	4.75174856403788	4.75174856403788	3.24574819999269	3.24574819999269	-3.37	7248361.56152517
Inactive	RDKit_inactive_61	5585	2,5,9-trimethylfuro[3,2-g]chromen-7-one	2,5,9-trimethylfuro[3,2-g]chromen-7-one	trioxsalen	trioxsalen; 3902-71-4; Trioxysalen; Trimethylpsoralen; 4,5',8-Trimethylpsoralen; Trioxisaleno; Trioxysalene; 2',4,8-Trimethylpsoralen; Trioxysalenum; NSC71047	CC1=CC(=O)OC2=C1C=C3C=C(OC3=C2C)C	11.4004958742756	11.4004958742756	0.318770313681028	-0.318770313681028	0.553210063612229	228.247	216.151	228.078644244	86	0	0.335971814623985	-0.460952888248147	0.460952888248147	0.335971814623985	0.941176470588235	1.70588235294118	2.47058823529412	16.3935594572923	10.0518377760527	2.11806306563316	-2.03337007762404	2.30134851997048	-1.98370587273038	5.97767277408932	0.551345217847244	2.61557985090207	2.62632429155133	790.42410105044	12.1543360594497	9.95679567896047	9.95679567896047	8.0585506480638	5.50267153372854	5.50267153372854	4.40210077908988	4.40210077908988	3.07150641419203	3.07150641419203	2.26936361732435	2.26936361732435	-2.03	10171.9900401581
Inactive	RDKit_inactive_62	91270	(3S)-2-[(2S)-2-[[(2S)-1-ethoxy-1-oxo-4-phenylbutan-2-yl]amino]propanoyl]-6,7-dimethoxy-3,4-dihydro-1H-isoquinoline-3-carboxylic acid	(3S)-2-[(2S)-2-[[(2S)-1-ethoxy-1-oxo-4-phenylbutan-2-yl]amino]propanoyl]-6,7-dimethoxy-3,4-dihydro-1H-isoquinoline-3-carboxylic acid	MOEXIPRIL	MOEXIPRIL; 103775-10-6; Moexiprilum; (3S)-2-[(2S)-2-[[(2S)-1-ethoxy-1-oxo-4-phenylbutan-2-yl]amino]propanoyl]-6,7-dimethoxy-3,4-dihydro-1H-isoquinoline-3-carboxylic acid; WT87C52TJZ; RS-10085; DTXSID9023330; (3S)-2-((2S)-N-((1S)-1-Carboxy-3-phenylpropyl)alanyl)-1,2,3,4-tetrahydro-6,7-dimethoxy-3-isoquinolinecarboxylic acid, 2-ethyl ester; (3S)-2-[(2S)-2-{[(2S)-1-ethoxy-1-oxo-4-phenylbutan-2-yl]am…	CCOC(=O)[C@H](CCC1=CC=CC=C1)N[C@@H](C)C(=O)N2CC3=CC(=C(C=C3C[C@H]2C(=O)O)OC)OC	13.4825545198949	13.4825545198949	0.102773870733377	-1.095365555201	0.454639686137091	498.576	464.304	498.236601428	194	0	0.326277973296258	-0.492859212422704	0.492859212422704	0.326277973296258	1.08333333333333	1.72222222222222	2.30555555555556	16.5345589620488	9.92256864888701	2.37682853410521	-2.36624039563064	2.34647344116551	-2.56070163360133	5.88022358613898	-0.152832122792713	2.88829339395567	1.78596249743648	1073.29188928159	26.2419117292603	21.1529535316121	21.1529535316121	17.2816259607268	12.0219304551381	12.0219304551381	8.71746278559293	8.71746278559293	6.36133342516083	6.36133342516083	4.45429115252059	4.45429115252059	-3.59	83284933.5876392
Inactive	RDKit_inactive_63	443958	[2-[(1S,2S,4R,8S,9S,11S,12R,13S)-12-fluoro-11-hydroxy-9,13-dimethyl-16-oxospiro[5,7-dioxapentacyclo[10.8.0.02,9.04,8.013,18]icosa-14,17-diene-6,1'-cyclopentane]-8-yl]-2-oxoethyl] acetate	[2-[(1S,2S,4R,8S,9S,11S,12R,13S)-12-fluoro-11-hydroxy-9,13-dimethyl-16-oxospiro[5,7-dioxapentacyclo[10.8.0.02,9.04,8.013,18]icosa-14,17-diene-6,1'-cyclopentane]-8-yl]-2-oxoethyl] acetate	amcinonide	amcinonide; 51022-69-6; Cyclocort; Amcinonidum; Visderm; amcinonida; CL-34699; Triamcinolonacetatcyclopentanonid; CL 34699; DTXSID6045905	CC(=O)OCC(=O)[C@@]12[C@@H](C[C@@H]3[C@@]1(C[C@@H]([C@]4([C@H]3CCC5=CC(=O)C=C[C@@]54C)F)O)C)OC6(O2)CCCC6	17.4274827983114	17.4274827983114	0.0109866307634165	-1.99775312053834	0.589747143378626	502.579	467.299	502.23668168	196	0	0.302565689377153	-0.457739569835288	0.457739569835288	0.302565689377153	1.22222222222222	1.94444444444444	2.63888888888889	19.147664680938	9.44336218119223	2.80391656557239	-2.62396912518514	2.72615198718309	-2.69614306481303	6.00969837182822	-0.25280423353032	3.46932072114819	1.43556424453724	1091.45633692332	25.7254038713152	21.1800807262987	21.1800807262987	16.9177404161057	13.2772553961126	13.2772553961126	12.2658607404695	12.2658607404695	10.6911972556336	10.6911972556336	9.03906790088238	9.03906790088238	-1.9	136065412.586992
Inactive	RDKit_inactive_64	4906	N-(2-methylphenyl)-2-(propylamino)propanamide	N-(2-methylphenyl)-2-(propylamino)propanamide	prilocaine	prilocaine; 721-50-6; Propitocaine; prilocaine base; N-(2-Methylphenyl)-2-(propylamino)propanamide; Prilocaina; Prilocainum; Astra 1515; Propanamide, N-(2-methylphenyl)-2-(propylamino)-; o-Methyl-2-propylaminopropionanilide	CCCNC(C)C(=O)NC1=CC=CC=C1C	11.7969057067271	11.7969057067271	0.0164351851851852	-0.153188775510205	0.799248444564381	220.316	200.156	220.15756326	88	0	0.240727690258714	-0.324498983990717	0.324498983990717	0.240727690258714	1.375	2.0625	2.6875	16.1506963537767	10.1645625871753	2.11496133178895	-2.14074847876676	2.12604967899382	-2.3798660610412	5.94635078830671	-0.117299001618246	2.28499223513568	2.54052203935045	349.540760068029	11.9662553262509	10.2092131987851	10.2092131987851	7.64706570774141	5.74683512458063	5.74683512458063	3.97998410111021	3.97998410111021	2.49674298678054	2.49674298678054	1.40767398251508	1.40767398251508	-1.35	3735.96230444683
Inactive	RDKit_inactive_65	26035	1-[10-[2-(dimethylamino)propyl]phenothiazin-2-yl]ethanone	1-[10-[2-(dimethylamino)propyl]phenothiazin-2-yl]ethanone	Aceprometazine	Aceprometazine; Acepromethazine; 13461-01-3; Aceprometazina; Aceprometazinum; 10-(2-(Dimethylamino)propyl)phenothiazin-2-yl methyl ketone; CB 1664; 984N9YTM4Y; CB-1664; CHEBI:53770	CC(CN1C2=CC=CC=C2SC3=C1C=C(C=C3)C(=O)C)N(C)C	11.7802960443437	11.7802960443437	0.10858024691358	0.10858024691358	0.774978048094961	326.465	304.289	326.145284324	120	0	0.159377155782249	-0.33804584334743	0.33804584334743	0.159377155782249	1.1304347826087	1.82608695652174	2.52173913043478	32.1665809343096	10.090578072969	2.25120448501215	-2.35874421333824	2.47873856402371	-2.36933562708349	7.99377322726242	0.101292086999883	2.533919774672	2.08523406067642	741.899513650943	16.5601134533856	14.0368327066312	14.8533292875589	10.9692342505868	7.82942257851537	8.64591915944309	6.23171495923062	7.31549191571745	4.36057079395926	5.49083917279318	2.67251576657515	3.74862258793789	-1.78	168069.830814444
Inactive	RDKit_inactive_66	151171	N-[4-(2-methyl-4,5-dihydro-3H-imidazo[4,5-d][1]benzazepine-6-carbonyl)phenyl]-2-phenylbenzamide	N-[4-(2-methyl-4,5-dihydro-3H-imidazo[4,5-d][1]benzazepine-6-carbonyl)phenyl]-2-phenylbenzamide	Conivaptan	Conivaptan; 210101-16-9; YM087; YM-087; YM 087; 0NJ98Y462X; 4'-((4,5-dihydro-2-methylimidazo(4,5-d)(1)benzazepin-6(1H)-yl)carbonyl)-2-biphenylcarboxanilide; CHEBI:681850; DTXSID80175220; [1,1'-Biphenyl]-2-carboxamide, N-[4-[(4,5-dihydro-2-methylimidazo[4,5-d][1]benzazepin-6(1H)-yl)carbonyl]phenyl]-	CC1=NC2=C(N1)CCN(C3=CC=CC=C32)C(=O)C4=CC=C(C=C4)NC(=O)C5=CC=CC=C5C6=CC=CC=C6	13.6196095570736	13.6196095570736	0.0910881868462479	-0.200080430065098	0.296607059728768	498.586	472.378	498.205576072	186	0	0.257800116866297	-0.345517264938034	0.345517264938034	0.257800116866297	0.815789473684211	1.5	2.28947368421053	16.1540696293066	9.98986920875339	2.26462211102967	-2.22775765844321	2.35533994751953	-2.32157425449254	6.10160332640559	0.0985918157408235	3.26685882716646	1.22824967167472	1638.16338649369	26.0619026855692	20.9400919105244	20.9400919105244	18.5805200359184	12.609207984022	12.609207984022	9.31639696951608	9.31639696951608	6.82387712040166	6.82387712040166	5.00961188400969	5.00961188400969	-4.97	777478739.152261
Inactive	RDKit_inactive_67	123618	1-[(4-fluorophenyl)methyl]-N-piperidin-4-ylbenzimidazol-2-amine	1-[(4-fluorophenyl)methyl]-N-piperidin-4-ylbenzimidazol-2-amine	Tecastemizole	Tecastemizole; Norastemizole; 75970-99-9; Tecastemizol; W5DCO14M05; R-43512; 1-((4-Flurophenyl)methyl)-N-4-piperidinyl-1H-benzimidazol-2-amine; DTXSID30226877; tecastemizolum; RefChem:891272	C1CNCCC1NC2=NC3=CC=CC=C3N2CC4=CC=C(C=C4)F	13.1693278224604	13.1693278224604	0.206209942437846	-0.206209942437846	0.772893291948253	324.403	303.235	324.175024892	124	0	0.203921627503971	-0.352787124148957	0.352787124148957	0.203921627503971	1.08333333333333	1.83333333333333	2.625	19.1421430415811	10.0792539062998	2.17001178491085	-2.24229763065871	2.22720611609227	-2.35573240682814	5.78386385595909	0.475581996615318	2.95143208357561	1.67574430681909	819.003999797951	16.3551603833121	13.5040779926485	13.5040779926485	11.7928263356837	8.46418655505927	8.46418655505927	6.30534702165582	6.30534702165582	4.58087061427014	4.58087061427014	3.2669678445569	3.2669678445569	-2.4	614464.548343773
Inactive	RDKit_inactive_68	7550	(1-methylpyridin-1-ium-3-yl) N,N-dimethylcarbamate bromide	(1-methylpyridin-1-ium-3-yl) N,N-dimethylcarbamate bromide	PYRIDOSTIGMINE BROMIDE	PYRIDOSTIGMINE BROMIDE; 101-26-8; Kalimin; Kalymin; Regonol; Regonal; Mestinon bromide; Pyridostigmini bromidum; Piridostigmina bromuro; NSC-679759	C[N+]1=CC=CC(=C1)OC(=O)N(C)C.[Br-]	11.1179705215419	11.1179705215419	0.0	-0.369259259259259	0.526972954799827	261.119	248.015	260.016039756	78	0	0.414420647460358	-1.0	1.0	0.414420647460358	1.5	2.14285714285714	2.64285714285714	79.9040001995886	10.4432199013013	2.07520861477176	-2.08505150069813	2.05383135363638	-2.99600290093537	5.69140758559873	-0.671303227795729	2.03524926445109	1.68999945497518e-06	315.435193355437	9.84493498269124	8.39828932169537	9.98428586081008	6.09222415287502	3.93803473529626	3.93803473529626	2.96752208761087	2.96752208761087	1.48288024917495	1.48288024917495	0.812875060486801	0.812875060486801	-1.1	726.583987409039
Inactive	RDKit_inactive_69	82148	N-[2-(7-methoxynaphthalen-1-yl)ethyl]acetamide	N-[2-(7-methoxynaphthalen-1-yl)ethyl]acetamide	Agomelatine	Agomelatine; 138112-76-2; Thymanax; Valdoxan; S20098; S-20098; AGO-178; S 20098; Agomelatina; N-(2-(7-methoxy-1-naphthyl)ethyl)acetamide	CC(=O)NCCC1=CC=CC2=C1C=C(C=C2)OC	10.8668774496841	10.8668774496841	0.0072381792223066	0.0072381792223066	0.895737130840709	243.306	226.17	243.125928784	94	0	0.216382882784894	-0.496744926492703	0.496744926492703	0.216382882784894	1.27777777777778	2.11111111111111	2.83333333333333	16.4652896172618	10.0174208305473	2.02539656123179	-2.08401266418032	2.23716164271604	-2.21894343694735	5.86718145319045	-0.118425484554678	2.37780911977986	2.27907452676324	563.422198775657	12.9578191578136	10.6948117584386	10.6948117584386	8.70270860040723	6.00565416968315	6.00565416968315	4.23716565281486	4.23716565281486	2.94788961317803	2.94788961317803	2.03470677675704	2.03470677675704	-2.03	13760.3813761661
Inactive	RDKit_inactive_70	129319	1-ethyl-3-[3-[3-(piperidin-1-ylmethyl)phenoxy]propyl]urea	1-ethyl-3-[3-[3-(piperidin-1-ylmethyl)phenoxy]propyl]urea	N-Ethyl-N'-(3-(3-(piperidinomethyl)phenoxy)propyl)urea	N-Ethyl-N'-(3-(3-(piperidinomethyl)phenoxy)propyl)urea; RefChem:927151; Dalcotidine; 120958-90-9; KU-1257; Dalcotidine [INN]; KU 1257; 1-ethyl-3-[3-[3-(piperidin-1-ylmethyl)phenoxy]propyl]urea; 9968S2UKFJ; DTXSID4048806	CCNC(=O)NCCCOC1=CC=CC(=C1)CN2CCCCC2	11.2423178718766	11.2423178718766	0.114788061291002	-0.114788061291002	0.724533112571116	319.449	290.217	319.225977168	128	0	0.314281757888241	-0.493519403204725	0.493519403204725	0.314281757888241	1.21739130434783	2.04347826086957	2.82608695652174	16.4768226088528	10.1006010535177	2.10113473688683	-2.26036885148466	2.17210949908166	-2.35639877046969	5.7310553584301	0.220153484431161	2.56017896105931	1.66760733331176	473.089431596094	16.3302163569298	14.1441790650517	14.1441790650517	11.2751882454787	8.73474088112148	8.73474088112148	5.97245894763255	5.97245894763255	3.9660452371859	3.9660452371859	2.79650505144142	2.79650505144142	-1.75	181250.429727155
Inactive	RDKit_inactive_71	5282219	2-[5-(3-methylbut-2-enoxy)-2-[(E)-3-[4-(3-methylbut-2-enoxy)phenyl]prop-2-enoyl]phenoxy]acetic acid	2-[5-(3-methylbut-2-enoxy)-2-[(E)-3-[4-(3-methylbut-2-enoxy)phenyl]prop-2-enoyl]phenoxy]acetic acid	sofalcone	sofalcone; 64506-49-6; Solon; Sofalcona; Sofalconum; SU-88; 2B668TJX8E; (5-((3-Methyl-2-butenyl)oxy)-2-(p-((3-methyl-2-butenyl)oxy)cinnamoyl)phenoxy)acetic acid; Acetic acid, 2-(5-((3-methyl-2-buten-1-yl)oxy)-2-((2E)-3-(4-((3-methyl-2-buten-1-yl)oxy)phenyl)-1-oxo-2-propen-1-yl)phenoxy)-; DTXSID5023586	CC(=CCOC1=CC=C(C=C1)/C=C/C(=O)C2=C(C=C(C=C2)OCC=C(C)C)OCC(=O)O)C	12.774548608439	12.774548608439	0.157194681821305	-1.13268499127834	0.252390013461683	450.531	420.291	450.20423868	174	0	0.34122279405919	-0.489536550901968	0.489536550901968	0.34122279405919	0.818181818181818	1.39393939393939	1.96969696969697	16.5070177682861	10.0744750247484	2.13179929638467	-2.10916625390013	2.262442799153	-2.11546570439147	6.08368440864778	-0.138830945156243	2.76240080400481	2.12009642454878	1036.78130461857	24.2169677028779	19.4606283524648	19.4606283524648	15.7400911984159	10.5777378476862	10.5777378476862	7.79195640416161	7.79195640416161	4.36010438381208	4.36010438381208	2.6008862684143	2.6008862684143	-3.8	13311147.6054483
Inactive	RDKit_inactive_72	57347	4-fluoro-N-[2-[4-[(2S)-2-(hydroxymethyl)-2,3-dihydro-1,4-benzodioxin-5-yl]piperazin-1-yl]ethyl]benzamide	4-fluoro-N-[2-[4-[(2S)-2-(hydroxymethyl)-2,3-dihydro-1,4-benzodioxin-5-yl]piperazin-1-yl]ethyl]benzamide	Flesinoxan	Flesinoxan; 98206-10-1; flesinoxano; 3V574S89E1; flesinoxanum; 4-fluoro-N-(2-(4-((3S)-3-(hydroxymethyl)-2,3-dihydro-1,4-benzodioxin-8-yl)piperazin-1-yl)ethyl)benzamide; 4-fluoro-N-[2-[4-[(3S)-3-(hydroxymethyl)-2,3-dihydro-1,4-benzodioxin-8-yl]piperazin-1-yl]ethyl]benzamide; RefChem:140696; p-fluoro-N-(2-(4-(2-(hydroxymethyl)-1,4-benzodioxan-5-yl)-1-piperazinyl)ethyl)benzamide; Flesinoxan [INN]	C1CN(CCN1CCNC(=O)C2=CC=C(C=C2)F)C3=C4C(=CC=C3)O[C@H](CO4)CO	12.9588953032007	12.9588953032007	0.0694046568281095	-0.352518760891319	0.74526285176065	415.465	389.257	415.190734532	160	0	0.25082653610344	-0.483580845846784	0.483580845846784	0.25082653610344	1.13333333333333	1.9	2.63333333333333	19.1421464669112	10.1628563913084	2.26285431567632	-2.37515920236075	2.40326765906688	-2.48348305390174	5.93593559841917	0.0458531466576007	2.78869294977285	1.25622003055892	869.186409005232	20.9240744840645	16.7200065339101	16.7200065339101	14.6353615907848	10.182139573465	10.182139573465	7.4293195785033	7.4293195785033	5.40193428275296	5.40193428275296	3.71422848769417	3.71422848769417	-2.84	8816062.34369389
Inactive	RDKit_inactive_73	51349239	N-[(2S)-6-amino-1-[3-[[(2S)-6-amino-1-[3-[[(2S)-6-amino-1-(3-carbamoyl-4-methoxyanilino)-1-oxohexan-2-yl]carbamoyl]-4-methoxyanilino]-1-oxohexan-2-yl]carbamoyl]-4-methoxyanilino]-1-oxohexan-2-yl]-5-[[(2S)-2,6-diaminohexanoyl]amino]-2-methoxybenzamide	N-[(2S)-6-amino-1-[3-[[(2S)-6-amino-1-[3-[[(2S)-6-amino-1-(3-carbamoyl-4-methoxyanilino)-1-oxohexan-2-yl]carbamoyl]-4-methoxyanilino]-1-oxohexan-2-yl]carbamoyl]-4-methoxyanilino]-1-oxohexan-2-yl]-5-[[(2S)-2,6-diaminohexanoyl]amino]-2-methoxybenzamide	DELPARANTAG	DELPARANTAG; PMX-60056; Delparantag [USAN]; Delparantag [USAN:INN]; UNII-FSY46235ZO; PMX 60056; FSY46235ZO; DELPARANTAG [INN]; DELPARANTAG [WHO-DD]; DTXSID50236236	COC1=C(C=C(C=C1)NC(=O)[C@H](CCCCN)N)C(=O)N[C@@H](CCCCN)C(=O)NC2=CC(=C(C=C2)OC)C(=O)N[C@@H](CCCCN)C(=O)NC3=CC(=C(C=C3)OC)C(=O)N[C@@H](CCCCN)C(=O)NC4=CC(=C(C=C4)OC)C(=O)N	14.231531226092	14.231531226092	0.0324587433417529	-1.16754023280233	0.0294577447466487	1126.327	1046.695	1125.597114968	440	0	0.255272005894884	-0.495921873482028	0.495921873482028	0.255272005894884	0.382716049382716	0.641975308641975	0.91358024691358	16.474168477693	10.0507347235753	2.28656394662884	-2.2157624250358	2.28001987017671	-2.44388792723447	6.07364838951193	-0.118444451139861	3.45568917821752	1.54944589334298	2798.25852337579	59.4335709268263	46.4143939067228	46.4143939067228	38.9437919790154	26.6933391252917	26.6933391252917	18.8039688425466	18.8039688425466	12.8796343506938	12.8796343506938	8.42341891362274	8.42341891362274	-8.36	1.3263461086881638e+17
Inactive	RDKit_inactive_74	65997	1-benzyl-2-piperazin-1-ylbenzimidazole	1-benzyl-2-piperazin-1-ylbenzimidazole	Lerisetron	Lerisetron; 143257-98-1; Q36R82SXRG; 1-Benzyl-2-(1-piperazinyl)benzimidazole; DTXSID90162368; lerisetronum; RefChem:152881; DTXCID5084859; F-0930-RS2; 1-Phenyl-Methyl-2-Piperazinyl-1H-Benzimidazole Hydrochloride	C1CN(CCN1)C2=NC3=CC=CC=C3N2CC4=CC=CC=C4	4.89361725245654	4.89361725245654	0.861721466364323	0.861721466364323	0.804948722601544	292.386	272.226	292.16879664	112	0	0.206455106330846	-0.339667851586168	0.339667851586168	0.206455106330846	0.909090909090909	1.63636363636364	2.45454545454545	15.3297875539348	10.1920719853966	2.18320909987198	-2.28555962274434	2.23839905209494	-2.44234849278085	5.78620985712679	0.571409188164091	2.95444536129765	1.78858968607332	757.113021141871	14.7778101141225	12.5733271151392	12.5733271151392	10.915816237972	7.86541133029282	7.86541133029282	5.70930950058054	5.70930950058054	4.21775027412782	4.21775027412782	3.09090995212831	3.09090995212831	-2.33	277434.237207295
Inactive	RDKit_inactive_75	65853	1-(2,3-dihydro-1,4-benzodioxin-5-yl)piperazine	1-(2,3-dihydro-1,4-benzodioxin-5-yl)piperazine	Eltoprazine	Eltoprazine; 98224-03-4; Eltoprazina; 1-(2,3-dihydro-1,4-benzodioxin-5-yl)piperazine; Eltoprazinum; DU-28853; 510M006KO6; DTXSID5048425; RefChem:136558; DTXCID3028398	C1CN(CCN1)C2=C3C(=CC=C2)OCCO3	5.72073223733938	5.72073223733938	0.648912037037037	0.648912037037037	0.76107803862567	220.272	204.144	220.121177752	86	0	0.184146700598363	-0.486060860646651	0.486060860646651	0.184146700598363	1.0625	1.875	2.75	16.5633170929186	10.1866073771847	2.20146548422372	-2.31936361581214	2.38881798003051	-2.43364990921655	5.64984036016543	0.171703619061394	2.3905027277109	1.92788520102297	375.281551684235	10.7946824509971	9.23840167111585	9.23840167111585	7.94948974278318	5.79278460647998	5.79278460647998	4.0383703337777	4.0383703337777	3.00310536755484	3.00310536755484	2.21309123245464	2.21309123245464	-1.42	9581.13493266529
Inactive	RDKit_inactive_76	13314	7-chloro-5-(2-chlorophenyl)-3-hydroxy-1-methyl-3H-1,4-benzodiazepin-2-one	7-chloro-5-(2-chlorophenyl)-3-hydroxy-1-methyl-3H-1,4-benzodiazepin-2-one	Lormetazepam	Lormetazepam; Methyllorazepam; N-Methyllorazepam; Loramet; 848-75-9; Lormetazepamum; Chlorotemazepam; WY-4082; 7-Chloro-5-(2-chlorophenyl)-1,3-dihydro-3-hydroxy-1-methyl-2H-1,4-benzodiazepin-2-one; 7-Chloro-5-(o-chlorophenyl)-1,3-dihydro-3-hydroxy-1-methyl-2H-1,4-benzodiazepin-2-one	CN1C2=C(C=C(C=C2)Cl)C(=NC(C1=O)O)C3=CC=CC=C3Cl	12.1574285084404	12.1574285084404	0.438240740740741	-1.48384416729655	0.870534705685052	335.19	323.094	334.027582984	112	0	0.278056469751431	-0.364126276723436	0.364126276723436	0.278056469751431	1.13636363636364	1.86363636363636	2.59090909090909	35.496784164791	10.0000752611715	2.2874141158505	-2.18498713894059	2.31130325818107	-2.33960362213149	6.36523170077344	-0.125313585952186	2.5895264244693	2.30623394169125	789.465315728674	15.853006672199	11.6246201764992	13.1364780685361	10.4860710029924	6.5705796619824	7.32650860800085	4.88994712980225	5.73358303701485	3.50689571676727	4.07158104059506	2.39726457125367	2.79460424264932	-1.88	106439.894151386
Inactive	RDKit_inactive_77	4450	5-methyl-1-phenyl-1,3,4,6-tetrahydro-2,5-benzoxazocine	5-methyl-1-phenyl-1,3,4,6-tetrahydro-2,5-benzoxazocine	nefopam	nefopam; 13669-70-0; Fenazoxine; Nefopamum; 1H-2,5-Benzoxazocine, 3,4,5,6-tetrahydro-5-methyl-1-phenyl-; 4UP8060B7J; DTXSID2048535; 3,4,5,6-Tetrahydro-5-methyl-1-phenyl-1H-2,5-benzoxazocin; Nefopam, Silentan; RefChem:832138	CN1CCOC(C2=CC=CC=C2C1)C3=CC=CC=C3	6.12421296296296	6.12421296296296	0.0612037037037032	0.0612037037037032	0.773329831515129	253.345	234.193	253.146664228	98	0	0.107910400898164	-0.367447812995175	0.367447812995175	0.107910400898164	1.0	1.73684210526316	2.57894736842105	16.4870881550543	9.95608839829824	2.20260989184965	-2.27933956106315	2.29879149377087	-2.27319390313156	5.36023935024431	0.0553801952334942	2.43375511485439	2.03144707525879	537.968145413426	13.0791395013733	11.2502849214197	11.2502849214197	9.34333659290053	6.77298405401945	6.77298405401945	5.09811097453707	5.09811097453707	3.6376727267058	3.6376727267058	2.62360820625031	2.62360820625031	-1.64	33761.0509532601
Inactive	RDKit_inactive_78	4506	7-nitro-5-phenyl-1,3-dihydro-1,4-benzodiazepin-2-one	7-nitro-5-phenyl-1,3-dihydro-1,4-benzodiazepin-2-one	nitrazepam	nitrazepam; Benzalin; 146-22-5; Mogadon; Radedorm; Apodorm; Calsmin; Eunoctin; Neozepam; Neuchlonic	C1C(=O)NC2=C(C=C(C=C2)[N+](=O)[O-])C(=N1)C3=CC=CC=C3	11.6893989355001	11.6893989355001	0.0072368669690099	-0.462692271352986	0.677108874159745	281.271	270.183	281.080041212	104	0	0.269757090040064	-0.323833433245052	0.323833433245052	0.269757090040064	1.14285714285714	1.9047619047619	2.61904761904762	16.6282458570771	9.99895765799396	2.20249693688115	-2.0920583084755	2.26433845300343	-2.12973365264744	6.18942396778398	-0.384435194814471	2.65306462701694	2.198099775373	754.014088840464	14.8196264773794	10.9450809970951	10.9450809970951	10.1478670455408	6.33498474324766	6.33498474324766	4.56603281408051	4.56603281408051	3.17118262059234	3.17118262059234	2.21929785240212	2.21929785240212	-3.02	81311.124688815
Inactive	RDKit_inactive_79	3647	1,1-dioxo-6-(trifluoromethyl)-3,4-dihydro-2H-1lambda6,2,4-benzothiadiazine-7-sulfonamide	1,1-dioxo-6-(trifluoromethyl)-3,4-dihydro-2H-1lambda6,2,4-benzothiadiazine-7-sulfonamide	hydroflumethiazide	hydroflumethiazide; 135-09-1; Diuredemina; Diucardin; Glomerulin; Saluron; Hidroflumetiazid; Hydroflumethizide; Diurometon; Flutizide	C1NC2=C(C=C(C(=C2)C(F)(F)F)S(=O)(=O)N)S(=O)(=O)N1	12.8284724584278	12.8284724584278	0.30421414399093	-4.99293556311414	0.66998415558069	331.297	323.233	330.990832396	112	0	0.417299386563738	-0.370431816333853	0.417299386563738	0.370431816333853	1.25	1.85	2.35	32.2346980377717	10.1601942523397	2.38916343268919	-2.21822637562506	2.38394798267445	-2.34976689057889	7.89963690074111	-0.139435620282795	2.24333773677087	2.86773879182791	770.892215614634	15.3449349826912	9.52254075056628	11.1555339124217	8.92748691336369	4.94349539183762	7.97297811735357	3.88862302697157	7.15384308488438	2.52424913397726	4.91623580428307	1.68263772718446	3.63183452912631	-1.37	14085.9176491843
Inactive	RDKit_inactive_80	4935	2-(diethylamino)ethyl 3-amino-4-propoxybenzoate	2-(diethylamino)ethyl 3-amino-4-propoxybenzoate	proparacaine	proparacaine; Proxymetacaine; 499-67-2; 2-(Diethylamino)ethyl 3-amino-4-propoxybenzoate; Proximetacainum; Proximetacaina; Prossimetacaina; Proxymetacainum; 3-Amino-4-propoxybenzoic acid 2-(diethylamino)ethyl ester; BENZOIC ACID, 3-AMINO-4-PROPOXY-, 2-(DIETHYLAMINO)ETHYL ESTER	CCCOC1=C(C=C(C=C1)C(=O)OCCN(CC)CC)N	11.9432756204334	11.9432756204334	0.35102069685899	-0.35102069685899	0.559906507828608	294.395	268.187	294.194342692	118	0	0.337747498483973	-0.491444853812079	0.491444853812079	0.337747498483973	1.19047619047619	1.9047619047619	2.47619047619048	16.5336386119727	10.1638330837488	2.10441752976603	-2.17151270193308	2.22619877498569	-2.27458556623924	5.90550358713169	0.0466218214175081	2.49783857394602	2.52401480868371	445.14827114519	15.6649259390002	13.2240002307693	13.2240002307693	10.1169221627803	7.53643535280298	7.53643535280298	4.76386889992236	4.76386889992236	3.24227752396069	3.24227752396069	1.90950387878009	1.90950387878009	-1.75	43392.4517065902
Inactive	RDKit_inactive_81	5546	6-phenylpteridine-2,4,7-triamine	6-phenylpteridine-2,4,7-triamine	triamterene	triamterene; 396-01-0; 6-phenylpteridine-2,4,7-triamine; 2,4,7-Triamino-6-phenylpteridine; Dyrenium; Dytac; Pterophene; Triamteren; Diurene; Noridil	C1=CC=C(C=C1)C2=NC3=C(N=C(N=C3N=C2N)N)N	5.90316893424036	5.90316893424036	0.0473713991769551	0.0473713991769551	0.585179105917375	253.269	242.181	253.107593352	94	0	0.22366790092636	-0.381809299028724	0.381809299028724	0.22366790092636	0.736842105263158	1.47368421052632	2.21052631578947	15.0958567019116	10.1358653362275	2.11991100827767	-2.06876178777284	2.25375271509321	-2.05678149567105	5.86525274158633	1.1716240140529	2.38407977036628	2.30783166994803	754.867798518804	13.4054129150063	9.90765653551684	9.90765653551684	9.14786704554084	5.56556338830723	5.56556338830723	3.96273910437345	3.96273910437345	2.64968237568771	2.64968237568771	1.80716725911884	1.80716725911884	-2.96	27245.2636157458
Inactive	RDKit_inactive_82	3292	3-ethyl-5-phenylimidazolidine-2,4-dione	3-ethyl-5-phenylimidazolidine-2,4-dione	ethotoin	ethotoin; 86-35-1; Peganone; 3-Ethyl-5-phenylhydantoin; 3-ethyl-5-phenylimidazolidine-2,4-dione; Accenon; Ethotoine; Etotoina; Ethotoinum; 3-Ethyl-5-phenylimidazolidin-2,4-dione	CCN1C(=O)C(NC1=O)C2=CC=CC=C2	11.7900037792895	11.7900037792895	0.1725	-0.515138888888889	0.73801284780078	204.229	192.133	204.089877624	78	0	0.324567847382464	-0.321722296823567	0.324567847382464	0.321722296823567	1.26666666666667	1.93333333333333	2.46666666666667	16.1943180121493	10.0802798052581	2.3697361953709	-2.09025921101549	2.20400967768239	-2.29865103156199	6.04069595992842	-0.126942154699679	2.55119413699334	2.27102575222807	388.834211889614	10.836498814254	8.43491857275199	8.43491857275199	7.23638210521845	4.9055054394746	4.9055054394746	3.3756830350186	3.3756830350186	2.47507901475356	2.47507901475356	1.68989380458134	1.68989380458134	-1.84	3785.97209929812
Inactive	RDKit_inactive_83	2800	2-[4-(2-chloro-1,2-diphenylethenyl)phenoxy]-N,N-diethylethanamine	2-[4-(2-chloro-1,2-diphenylethenyl)phenoxy]-N,N-diethylethanamine	clomiphene	clomiphene; Clomiphene B; 911-45-5; Chlomaphene; Chloramifene; Clomifen; 2-(p-(2-Chloro-1,2-diphenylvinyl)phenoxy)triethylamine; 1HRS458QU2; DTXSID1022843; 2-(p-(beta-chloro-alpha-phenylstyryl)phenoxy)triethylamine	CCN(CC)CCOC1=CC=C(C=C1)C(=C(C2=CC=CC=C2)Cl)C3=CC=CC=C3	6.87431546463652	6.87431546463652	0.68767845415723	0.68767845415723	0.373428321586567	405.969	377.745	405.185942196	150	0	0.118903347304043	-0.492264054130922	0.492264054130922	0.118903347304043	0.724137931034483	1.24137931034483	1.79310344827586	35.4957054836669	9.95160653244345	2.12274832938978	-2.17944694170701	2.34851092776406	-2.27397278138457	6.52933399593495	0.222564446304777	2.79000748739745	1.85783173301502	900.457956285051	20.4764807268718	17.144757252374	17.9006861983925	14.2238766504624	10.1874127868468	10.565377259856	6.82075487462675	7.19871934763598	5.02285310205257	5.43005322879318	3.30400684306652	3.64821289097225	-2.55	4792563.26155184
Inactive	RDKit_inactive_84	54841	(3R)-N-methyl-3-(2-methylphenoxy)-3-phenylpropan-1-amine	(3R)-N-methyl-3-(2-methylphenoxy)-3-phenylpropan-1-amine	Atomoxetine	Atomoxetine; 83015-26-3; Tomoxetine; (-)-Tomoxetine; Tomoxetina; Tomoxetinum; Tomoxetinum [Latin]; Atomoxetina; ASW034S0B8; methyl[(3R)-3-(2-methylphenoxy)-3-phenylpropyl]amine	CC1=CC=CC=C1O[C@H](CCNC)C2=CC=CC=C2	6.19337962962963	6.19337962962963	0.0923611111111107	0.0923611111111107	0.848995031772132	255.361	234.193	255.162314292	100	0	0.124936367823654	-0.485416488618928	0.485416488618928	0.124936367823654	1.0	1.68421052631579	2.36842105263158	16.4900656784334	10.0632764128629	2.13015753888948	-2.20425262254653	2.26297537954821	-2.16093381835408	5.32506348141536	0.193433024658828	2.46081474030861	2.16771015747869	495.625068446934	13.5017892321836	11.5959645447332	11.5959645447332	9.30886175028988	6.72833709299198	6.72833709299198	4.67490218480159	4.67490218480159	3.19070407962684	3.19070407962684	2.07867124050767	2.07867124050767	-1.8	27068.9621433947
Inactive	RDKit_inactive_85	4184	5-methyl-2,5-diazatetracyclo[13.4.0.02,7.08,13]nonadeca-1(19),8,10,12,15,17-hexaene	5-methyl-2,5-diazatetracyclo[13.4.0.02,7.08,13]nonadeca-1(19),8,10,12,15,17-hexaene	mianserin	mianserin; Mianserine; 24219-97-4; Mianserina; Mianserinum; Tolvon; 1,2,3,4,10,14b-Hexahydro-2-methyldibenzo(c,f)pyrazino(1,2-a)azepine; 250PJI13LM; DTXSID6023317; J16.389I	CN1CCN2C(C1)C3=CC=CC=C3CC4=CC=CC=C42	2.61226851851852	2.61226851851852	0.494074074074074	0.494074074074074	0.721258824560821	264.372	244.212	264.16264864	102	0	0.0672346828912804	-0.361660672682264	0.361660672682264	0.0672346828912804	0.9	1.65	2.55	15.2769613012096	9.96027261757773	2.31185164746682	-2.41392477420867	2.3812749732254	-2.46462488259957	5.60251271559746	0.269059716946721	2.61412969733889	1.90176612455508	634.82027832386	13.526733258566	11.9190067384527	11.9190067384527	9.82649984049493	7.43643332567209	7.43643332567209	5.9757381496185	5.9757381496185	4.67949750182358	4.67949750182358	3.63988667107856	3.63988667107856	-1.8	76322.1306435062
Inactive	RDKit_inactive_86	3345	N-phenyl-N-[1-(2-phenylethyl)piperidin-4-yl]propanamide	N-phenyl-N-[1-(2-phenylethyl)piperidin-4-yl]propanamide	fentanyl	fentanyl; Phentanyl; Fentanil; Fentanest; Duragesic; 437-38-7; Fentanila; Fentanylum; Sublimase; Durogesic	CCC(=O)N(C1CCN(CC1)CCC2=CC=CC=C2)C3=CC=CC=C3	12.5162619052478	12.5162619052478	0.230495885337606	0.230495885337606	0.791486841258201	336.479	308.255	336.220163516	132	0	0.226459263890125	-0.309289918045646	0.309289918045646	0.226459263890125	1.0	1.6	2.2	16.1530156901985	10.006481944306	2.2759621164862	-2.3829245315669	2.24278814757658	-2.47471448183202	5.93272276088588	-0.118547566359784	2.68834886993484	1.56763213185849	648.242141671478	17.4849168953091	15.1032759108555	15.1032759108555	12.2751882454787	9.4102972768763	9.4102972768763	6.76125650298348	6.76125650298348	5.08728883763743	5.08728883763743	3.65041514064969	3.65041514064969	-2.13	706283.01510928
Inactive	RDKit_inactive_87	2200	N-benzyl-N-(4,5-dihydro-1H-imidazol-2-ylmethyl)aniline	N-benzyl-N-(4,5-dihydro-1H-imidazol-2-ylmethyl)aniline	antazoline	antazoline; 91-75-8; Phenazoline; Antihistal; Antastan; Antasten; Antistine; Histostab; Imidamine; Azalone	C1CN=C(N1)CN(CC2=CC=CC=C2)C3=CC=CC=C3	4.50650148022172	4.50650148022172	0.832249622071051	0.832249622071051	0.899820095698553	265.36	246.208	265.157897608	102	0	0.116097798344137	-0.370485649389622	0.370485649389622	0.116097798344137	0.9	1.6	2.25	15.1858109218106	10.1624478277296	2.12325338616134	-2.2472901393328	2.16393756539352	-2.34444796009507	5.87543983091568	0.866084055793998	3.01614590664693	1.79359166775647	563.303692342736	13.6231095757433	11.4963570076424	11.4963570076424	9.91581623797196	7.02792427037621	7.02792427037621	4.93240140160901	4.93240140160901	3.42175319977926	3.42175319977926	2.41473585955273	2.41473585955273	-2.29	86237.643762849
Inactive	RDKit_inactive_88	38945	2-amino-N-(2,6-dimethylphenyl)propanamide	2-amino-N-(2,6-dimethylphenyl)propanamide	tocainide	tocainide; 41708-72-9; 2-AMINO-N-(2,6-DIMETHYLPHENYL)PROPANAMIDE; Tocainida; Tocainidum; Alanyl-2,6-xylidide; 2-Amino-2',6'-propionoxylidide; Astra W 36095; W-36095; 2-Amino-N-(2,6-dimethylphenyl)propionamid	CC1=C(C(=CC=C1)C)NC(=O)C(C)N	11.380559334845	11.380559334845	0.150555555555555	-0.477772108843538	0.747236129939144	192.262	176.134	192.126263132	76	0	0.240514142586863	-0.324258006359787	0.324258006359787	0.240514142586863	1.35714285714286	1.85714285714286	2.28571428571429	16.1504256017007	10.0950877957634	2.09570630594542	-2.12216565546602	2.18674216204475	-2.32443720514389	5.95182421690074	-0.116570305438119	2.10723005492233	2.91265164668848	324.890810005496	10.7151784706943	8.79499963641199	8.79499963641199	6.51974450780358	4.647499818206	4.647499818206	3.54473473155359	3.54473473155359	2.14288845685385	2.14288845685385	1.24866261157878	1.24866261157878	-1.35	1131.58253949329
Inactive	RDKit_inactive_89	5775	3-[N-(4,5-dihydro-1H-imidazol-2-ylmethyl)-4-methylanilino]phenol	3-[N-(4,5-dihydro-1H-imidazol-2-ylmethyl)-4-methylanilino]phenol	phentolamine	phentolamine; 50-60-2; Regitin; Dibasin; Fentolamin; Fentolamina; Rogitine; Phentolaminum; C 7337 Ciba; Phentolamin	CC1=CC=C(C=C1)N(CC2=NCCN2)C3=CC(=CC=C3)O	9.74129815969598	9.74129815969598	0.269381088855295	0.269381088855295	0.905670967148002	281.359	262.207	281.152812228	108	0	0.117156239625942	-0.507886021262939	0.507886021262939	0.117156239625942	1.14285714285714	1.95238095238095	2.61904761904762	16.2547496476381	10.1573935657176	2.14483066299023	-2.25072551380221	2.27676851623657	-2.31857407733469	5.89743607156974	0.475195957128595	2.98895841872188	1.95009288071759	649.339725965352	14.6564897705629	12.0817632835765	12.0817632835765	10.2203466906123	7.12672391431198	7.12672391431198	5.19673766326039	5.19673766326039	3.53846171114166	3.53846171114166	2.41989825618647	2.41989825618647	-2.49	107291.651398441
Inactive	RDKit_inactive_90	53232	[(1S,3R,7S,8S,8aR)-8-[2-[(2R,4R)-4-hydroxy-6-oxooxan-2-yl]ethyl]-3,7-dimethyl-1,2,3,7,8,8a-hexahydronaphthalen-1-yl] (2S)-2-methylbutanoate	[(1S,3R,7S,8S,8aR)-8-[2-[(2R,4R)-4-hydroxy-6-oxooxan-2-yl]ethyl]-3,7-dimethyl-1,2,3,7,8,8a-hexahydronaphthalen-1-yl] (2S)-2-methylbutanoate	lovastatin	lovastatin; 75330-75-5; mevinolin; Monacolin K; Mevacor; Altoprev; Mevlor; Sivlor; Altocor; MK-803	CC[C@H](C)C(=O)O[C@H]1C[C@H](C=C2[C@H]1[C@H]([C@H](C=C2)C)CC[C@@H]3C[C@H](CC(=O)O3)O)C	12.5441060811249	12.5441060811249	0.0853637117151731	-0.597086268091028	0.671999391844661	404.547	368.259	404.256274252	162	0	0.30843080498091	-0.462187766692791	0.462187766692791	0.30843080498091	1.31034482758621	2.06896551724138	2.75862068965517	16.549875247397	9.64973567299176	2.41758705550116	-2.43258160094676	2.44917154474022	-2.41773808485042	5.7193528364363	-0.162034452534628	2.65438486000823	1.7401695799133	666.182169981736	21.1290275541379	18.1737004055606	18.1737004055606	13.7780960008766	11.2594978329048	11.2594978329048	9.35502687999935	9.35502687999935	6.93497294396667	6.93497294396667	5.06989596273494	5.06989596273494	-1.62	2389463.97905511
Inactive	RDKit_inactive_91	14101447	8-acetyl-7-phenylmethoxychromen-2-one	8-acetyl-7-phenylmethoxychromen-2-one	4SJE4EN2VV	4SJE4EN2VV; 65535-49-1; UNII-4SJE4EN2VV; 8-Ethanoyl-7-phenylmethoxy-chromen-2-one; CHEMBL1290111; 8-acetyl-7-(benzyloxy)-2H-chromen-2-one; SCHEMBL7518570; DTXSID60555920; BDBM50332028; PD183246	CC(=O)C1=C(C=CC2=C1OC(=O)C=C2)OCC3=CC=CC=C3	11.9607763290501	11.9607763290501	0.205544742588393	-0.490546876030282	0.544953998734445	294.306	280.194	294.089208928	110	0	0.335715640756839	-0.488001771673297	0.488001771673297	0.335715640756839	1.04545454545455	1.77272727272727	2.5	16.4787410014886	10.0668981558579	2.1561237166278	-2.11044410026782	2.27994479128937	-2.0441507775943	6.0674556288526	0.100918036835653	2.52418208202661	2.03321136159187	878.477786495178	15.526733258566	12.0362523657486	12.0362523657486	10.6478670455408	6.89490005891662	6.89490005891662	4.94194096171222	4.94194096171222	3.34076991802535	3.34076991802535	2.30333097623094	2.30333097623094	-2.88	125330.688736785
Inactive	RDKit_inactive_92	5705744	6-acetyl-7-hydroxychromen-2-one	6-acetyl-7-hydroxychromen-2-one	6-acetyl-7-hydroxychromen-2-one	6-acetyl-7-hydroxychromen-2-one; 6-Acetyl-7-hydroxy-2H-1-benzopyran-2-one; 2H-1-Benzopyran-2-one, 6-acetyl-7-hydroxy-; 59LFP758NA; 6835-55-8; 6-Ethanoyl-7-oxidanyl-chromen-2-one; UNII-59LFP758NA; CHEMBL1288534; 6-Acetyl-7-hydroxy-2H-chromen-2-one; 6-acetyl-7-hydroxycoumarin	CC(=O)C1=C(C=C2C(=C1)C=CC(=O)O2)O	11.1244879062736	11.1244879062736	0.176527777777778	-0.488449074074074	0.566673318762819	204.181	196.117	204.042258736	76	0	0.335692529092364	-0.507053368912453	0.507053368912453	0.335692529092364	1.33333333333333	2.06666666666667	2.73333333333333	16.3924955625212	10.080238576937	2.08707105575571	-2.01591339274224	2.23692494634539	-1.96698754833367	5.99909677144351	0.101063522492313	2.15493805171829	2.81575581118808	595.049677802496	10.9996355210705	7.98135954365005	7.98135954365005	7.07538740046941	4.35548751957992	4.35548751957992	3.21780046913426	3.21780046913426	2.1169413517295	2.1169413517295	1.38666685346898	1.38666685346898	-2.1	2508.34789220009
Inactive	RDKit_inactive_93	52949920	7-hydroxy-6-propanoylchromen-2-one	7-hydroxy-6-propanoylchromen-2-one	7-hydroxy-6-propanoylcoumarin	7-hydroxy-6-propanoylcoumarin; F7TK7AU3MZ; UNII-F7TK7AU3MZ; 144582-52-5; 7-Oxidanyl-6-propanoyl-chromen-2-one; CHEMBL1288535; 7-hydroxy-6-propionyl-2H-chromen-2-one; BDBM50332034; PD183127	CCC(=O)C1=C(C=C2C(=C1)C=CC(=O)O2)O	11.4925434618292	11.4925434618292	0.147592592592592	-0.484751800411522	0.61865336445346	218.208	208.128	218.0579088	82	0	0.335692529092396	-0.507053166607461	0.507053166607461	0.335692529092396	1.375	2.125	2.8125	16.3924984195105	10.0522517255309	2.11022933830952	-2.03132163216488	2.24543698146151	-1.98829376738789	6.01224392790034	0.0985507499322803	2.26681204509375	2.71773918979585	609.935136873016	11.706742302257	8.6884663248366	8.6884663248366	7.61339220293019	4.91614769135974	4.91614769135974	3.43834397708964	3.43834397708964	2.35916846729042	2.35916846729042	1.51846855036644	1.51846855036644	-2.1	4515.48959382675
Inactive	RDKit_inactive_94	5411574	8-acetyl-7-hydroxychromen-2-one	8-acetyl-7-hydroxychromen-2-one	8-Acetyl-7-hydroxycoumarin	8-Acetyl-7-hydroxycoumarin; 6748-68-1; 8-acetyl-7-hydroxychromen-2-one; QD6QWL7EQR; DTXSID40419935; RefChem:547536; DTXCID70370782; 623-154-6; 8-acetyl-7-hydroxy-2H-chromen-2-one; CHEMBL446518	CC(=O)C1=C(C=CC2=C1OC(=O)C=C2)O	11.2694482237339	11.2694482237339	0.0464814814814818	-0.545740740740741	0.566673318762819	204.181	196.117	204.042258736	76	0	0.335715639806213	-0.507050309991328	0.507050309991328	0.335715639806213	1.26666666666667	1.93333333333333	2.6	16.3931282752145	10.0712908486717	2.13074076025361	-2.02884494086709	2.25709096204892	-1.99740717706365	6.06570460333626	0.101102876622488	2.15909542965326	2.96770288392824	595.049677802496	10.9996355210705	7.98135954365005	7.98135954365005	7.09222415287501	4.36147058372362	4.36147058372362	3.18865690839877	3.18865690839877	2.11984323241549	2.11984323241549	1.46225964552416	1.46225964552416	-2.1	2556.36898870946
Inactive	RDKit_inactive_95	52943164	7-hydroxy-8-propanoylchromen-2-one	7-hydroxy-8-propanoylchromen-2-one	7-hydroxy-8-propionyl-coumarin	7-hydroxy-8-propionyl-coumarin; 7-hydroxy-8-propionylcoumarin; XFH3YU7A9E; UNII-XFH3YU7A9E; 67752-18-5; 7-Oxidanyl-8-propanoyl-chromen-2-one; CHEMBL1288557; 7-Hydroxy-8-(1-oxopropyl)-2H-1-benzopyran-2-one; 2H-1-Benzopyran-2-one, 7-hydroxy-8-(1-oxopropyl)-; 7-hydroxy-8-propionyl-2H-chromen-2-one	CCC(=O)C1=C(C=CC2=C1OC(=O)C=C2)O	11.6375037792895	11.6375037792895	0.0812037037037039	-0.538654572940287	0.61865336445346	218.208	208.128	218.0579088	82	0	0.335715641292818	-0.507050105226931	0.507050105226931	0.335715641292818	1.3125	2.0	2.6875	16.3931373555277	10.0435833065395	2.15314368312117	-2.0442046865018	2.26656529645908	-2.01854279559257	6.07644450674628	0.0985911419059303	2.27530200162455	2.87479456127523	609.935136873016	11.706742302257	8.6884663248366	8.6884663248366	7.6302289553358	4.92213075550345	4.92213075550345	3.40920041635415	3.40920041635415	2.36773419030617	2.36773419030617	1.56827289413522	1.56827289413522	-2.1	4623.41366730108
Inactive	RDKit_inactive_96	3747	3-phenyl-7-propan-2-yloxychromen-4-one	3-phenyl-7-propan-2-yloxychromen-4-one	ipriflavone	ipriflavone; 35212-22-7; Osten; Yambolap; 7-Isopropoxyisoflavone; Ipriflavona; Ipriflavonum; Ostivone; 3-phenyl-7-(propan-2-yloxy)-4H-chromen-4-one; 7-(1-Methylethoxy)-3-phenyl-4H-1-benzopyran-4-one	CC(C)OC1=CC2=C(C=C1)C(=O)C(=CO2)C3=CC=CC=C3	12.5615789556563	12.5615789556563	0.0291232048374903	-0.0291232048374903	0.719753747815305	280.323	264.195	280.109944372	106	0	0.199992888249775	-0.49087734223771	0.49087734223771	0.199992888249775	1.04761904761905	1.80952380952381	2.52380952380952	16.4883272767785	10.0588119239581	2.0964562570808	-2.09674964758789	2.22982121128706	-2.06992863038025	5.82090274636038	0.24223642938021	2.4763174908878	2.12097804769418	816.736204855456	14.8196264773794	11.9982475632878	11.9982475632878	10.1478670455408	6.92587010369643	6.92587010369643	5.16909859658398	5.16909859658398	3.20265113062441	3.20265113062441	2.27108771162093	2.27108771162093	-2.55	75567.3045519322
Inactive	RDKit_inactive_97	5281707	3,9-dihydroxy-[1]benzofuro[3,2-c]chromen-6-one	3,9-dihydroxy-[1]benzofuro[3,2-c]chromen-6-one	COUMESTROL	COUMESTROL; 479-13-0; Cumoestrol; Cumostrol; 3,9-Dihydroxycoumestan; DTXSID6022399; V7NW98OB34; 3,9-dihydroxy-[1]benzofuro[3,2-c]chromen-6-one; 3,9-Dihydroxy-6H-benzofuro(3,2-c)(1)benzopyran-6-one; 6H-Benzofuro[3,2-c][1]benzopyran-6-one, 3,9-dihydroxy-	C1=CC2=C(C=C1O)OC3=C2C(=O)OC4=C3C=CC(=C4)O	12.0932138133031	12.0932138133031	0.0081069958847739	-0.539315003779289	0.478596592849185	268.224	260.16	268.037173356	98	0	0.34766134930903	-0.507822013611482	0.507822013611482	0.34766134930903	0.8	1.4	2.1	16.3976557259781	10.1255702604176	2.15914309545066	-1.97365114746193	2.33492853665441	-1.97424087610108	6.1258799417212	0.472981136680118	2.76706420306392	2.32240661174537	1038.86529477965	13.853006672199	10.0832736775293	10.0832736775293	9.63103029313523	5.94390206508479	5.94390206508479	4.55663049253015	4.55663049253015	3.29021568264828	3.29021568264828	2.41154931815385	2.41154931815385	-2.95	64262.2990519565
Inactive	RDKit_inactive_98	46861837	3,9-dihydroxy-10-(3-methylbut-2-enyl)-6H-[1]benzofuro[3,2-c]chromene-2-carbaldehyde	3,9-dihydroxy-10-(3-methylbut-2-enyl)-6H-[1]benzofuro[3,2-c]chromene-2-carbaldehyde	Erythribyssin O	Erythribyssin O; 3,9-dihydroxy-10-(3-methylbut-2-enyl)-6H-(1)benzofuro(3,2-c)chromene-2-carbaldehyde; 3,9-dihydroxy-10-(3-methylbut-2-enyl)-6H-[1]benzofuro[3,2-c]chromene-2-carbaldehyde; RefChem:137744; CHEMBL1096406; BDBM50317435	CC(=CCC1=C(C=CC2=C1OC3=C2COC4=C3C=C(C(=C4)O)C=O)O)C	11.1740611638182	11.1740611638182	0.124812242798354	-0.124812242798354	0.527423973741778	350.37	332.226	350.115423676	132	0	0.153297270875469	-0.507518120879123	0.507518120879123	0.153297270875469	1.19230769230769	2.0	2.73076923076923	16.4819053235432	9.98787401740821	2.26867575364219	-2.17148879469167	2.45839485784352	-2.03846321023317	5.94097587881216	0.111604252173729	2.98512783991918	1.96445927588128	1067.93034390791	18.4219207729514	14.4974872399024	14.4974872399024	12.4904023006419	8.34205290792833	8.34205290792833	6.64897409929477	6.64897409929477	4.62601617638018	4.62601617638018	3.24891145592995	3.24891145592995	-3.21	1081264.05079201
Inactive	RDKit_inactive_99	10362969	2,10-bis(3-methylbut-2-enyl)-6H-[1]benzofuro[3,2-c]chromene-3,9-diol	2,10-bis(3-methylbut-2-enyl)-6H-[1]benzofuro[3,2-c]chromene-3,9-diol	Erycristagallin	Erycristagallin; 3,9-Dihydroxy-2,10-diprenylpterocarpene; 2,10-bis(3-methylbut-2-enyl)-6H-(1)benzofuro(3,2-c)chromene-3,9-diol; 2,10-bis(3-methylbut-2-enyl)-6H-[1]benzofuro[3,2-c]chromene-3,9-diol; RefChem:921138; 3,9-dihydroxy-2,10-di(gamma,gamma-dimethylallyl)-6a,11a-dehydropterocarpan; Erycrystagallin; CHEMBL462699; 3,9-dihydroxy-2,10-diprenylpterocap-6a-ene; SCHEMBL571693	CC(=CCC1=CC2=C(C=C1O)OCC3=C2OC4=C3C=CC(=C4CC=C(C)C)O)C	10.4202969990447	10.4202969990447	0.224724794238683	0.224724794238683	0.504573846737554	390.479	364.271	390.183109312	150	0	0.145300118295223	-0.507519224846273	0.507519224846273	0.145300118295223	0.96551724137931	1.68965517241379	2.41379310344828	16.4818843605169	9.97415241246824	2.26844070008181	-2.18147177371452	2.46222467228779	-2.03978328919687	5.9282523762375	0.297944199946936	3.03831173875056	1.88350276240635	1153.5154576442	20.7063778233275	17.296345730625	17.296345730625	13.8462443482985	9.86815232858995	9.86815232858995	8.086618135315	8.086618135315	5.28123749306357	5.28123749306357	3.6601862925705	3.6601862925705	-3.14	3955684.39359022
Inactive	RDKit_inactive_100	15546808	9-methoxy-10-(3-methylbut-2-enyl)-6H-[1]benzofuro[3,2-c]chromen-3-ol	9-methoxy-10-(3-methylbut-2-enyl)-6H-[1]benzofuro[3,2-c]chromen-3-ol	eryvarin D	eryvarin D; 9-methoxy-10-(3-methylbut-2-enyl)-6H-(1)benzofuro(3,2-c)chromen-3-ol; 9-methoxy-10-(3-methylbut-2-enyl)-6H-[1]benzofuro[3,2-c]chromen-3-ol; RefChem:137815; 406676-79-7; CHEMBL1097045; BDBM50317434	CC(=CCC1=C(C=CC2=C1OC3=C2COC4=C3C=CC(=C4)O)OC)C	9.67677235674974	9.67677235674974	0.184469973302044	0.184469973302044	0.666686990844808	336.387	316.227	336.13615912	128	0	0.145289645638263	-0.507822380262835	0.507822380262835	0.145289645638263	1.24	2.08	2.84	16.4827681984485	10.0008836978068	2.25937109663893	-2.16186350919349	2.45177974536117	-2.02819299617593	5.92702577769279	0.298173989077329	2.97656998157132	1.95376185250944	990.788963503821	17.5516772849483	14.5502736444024	14.5502736444024	12.079718698119	8.28977448421715	8.28977448421715	6.4875365835364	6.4875365835364	4.53702879183989	4.53702879183989	3.26944453208691	3.26944453208691	-2.88	739269.850332997
Inactive	RDKit_inactive_101	119461	9-oxo-6-propan-2-yloxyxanthene-2-carboxylic acid	9-oxo-6-propan-2-yloxyxanthene-2-carboxylic acid	33458-93-4	33458-93-4; 6-Isopropoxy-9-oxoxanthene-2-carboxylic acid; AH-6809; 6-(1-Methylethoxy)-9-oxo-9H-xanthene-2-carboxylic acid; 9H-Xanthene-2-carboxylic acid, 6-(1-methylethoxy)-9-oxo-; DTXSID80187106; NU957VN2AW; RefChem:104882; DTXCID50109597; AH 6809	CC(C)OC1=CC2=C(C=C1)C(=O)C3=C(O2)C=CC(=C3)C(=O)O	12.5025388951877	12.5025388951877	0.0164380907959549	-1.08140901126291	0.749521640646164	298.294	284.182	298.084123548	112	0	0.335207362435702	-0.490877337373249	0.490877337373249	0.335207362435702	1.09090909090909	1.86363636363636	2.54545454545455	16.4884251172581	10.0908799486575	2.11629595319013	-2.09767381375084	2.23744262280992	-2.06847484537143	5.95670029686849	0.0696787565278214	2.45832967523947	2.26172273715083	936.825831825939	15.853006672199	12.1216586416828	12.1216586416828	10.4523974981812	6.86069806610957	6.86069806610957	5.27184904143182	5.27184904143182	3.26054279333453	3.26054279333453	2.31316951161944	2.31316951161944	-2.82	94446.5677930253
Inactive	RDKit_inactive_102	701990	4-methyl-3-(2-oxopropoxy)benzo[c]chromen-6-one	4-methyl-3-(2-oxopropoxy)benzo[c]chromen-6-one	4-Methyl-3-(2-oxopropoxy)-6H-benzo[c]chromen-6-one	4-Methyl-3-(2-oxopropoxy)-6H-benzo[c]chromen-6-one; 307551-49-1; MFCD02081431; 4-methyl-3-(2-oxopropoxy)benzo[c]chromen-6-one; CHEMBL488072; CBMicro_001512; CHEMBRDG-BB 6146055; 3,4-Benzo-7-acetonyloxy-8-methylcoumarin; SMSF0015505; BDBM50246269	CC1=C(C=CC2=C1OC(=O)C3=CC=CC=C23)OCC(=O)C	12.0607134721172	12.0607134721172	0.0041270628621816	-0.370446376081296	0.54643996516995	282.295	268.183	282.089208928	106	0	0.343694563057772	-0.485435007570485	0.485435007570485	0.343694563057772	1.0952380952381	1.80952380952381	2.52380952380952	16.4823422863795	10.0480879372224	2.12077369756121	-2.10111915096807	2.30163810625017	-2.07647766824666	6.05052621865239	-0.118440142964277	2.47404274596724	2.26837477112449	905.691524924699	14.9827631841959	11.8042015581798	11.8042015581798	10.0753874004694	6.65088312306033	6.65088312306033	4.99117695415258	4.99117695415258	3.41903601579405	3.41903601579405	2.39663051441451	2.39663051441451	-2.62	68711.5891837483
Inactive	RDKit_inactive_103	11708692	9-(3-aminopropoxy)furo[3,2-g]chromen-7-one	9-(3-aminopropoxy)furo[3,2-g]chromen-7-one	119802-72-1	119802-72-1; 4BME3JM45W; UNII-4BME3JM45W; CHEMBL382645; 9-(3-Azanylpropoxy)furo(3,2-g)chromen-7-one; 7H-Furo(3,2-g)(1)benzopyran-7-one, 9-(3-aminopropoxy)-; 9-(3-aminopropoxy)furo[3,2-g]chromen-7-one; 9-(3-aminopropoxy)-7H-furo[3,2-g]chromen-7-one; SCHEMBL17373028; DTXSID90470955	C1=CC(=O)OC2=C(C3=C(C=CO3)C=C21)OCCCN	11.3671427784077	11.3671427784077	0.409232804232804	-0.41473983266146	0.574010373690759	259.261	246.157	259.084457896	98	0	0.335825579390712	-0.486306472063801	0.486306472063801	0.335825579390712	1.15789473684211	2.0	2.84210526315789	16.4962552605362	10.1427432738287	2.13821942413249	-2.0774481011299	2.34362582779361	-2.065483337975	5.99414769906661	0.310055345507576	2.86382297233162	2.22709358373189	771.802713077764	13.2422762081898	10.2184151205529	10.2184151205529	9.29202499788428	6.06328875125458	6.06328875125458	4.20811540326411	4.20811540326411	2.87782151124743	2.87782151124743	1.99482077089243	1.99482077089243	-2.27	39165.6429696072
Inactive	RDKit_inactive_104	15098246	7-methoxy-2-(4-methylphenyl)-2,3-dihydrochromen-4-one	7-methoxy-2-(4-methylphenyl)-2,3-dihydrochromen-4-one	(+/-)-7-methoxy-2-p-tolylchroman-4-one	(+/-)-7-methoxy-2-p-tolylchroman-4-one; CHEMBL602141; SCHEMBL13394439; BDBM50310191	CC1=CC=C(C=C1)C2CC(=O)C3=C(O2)C=C(C=C3)OC	12.214993228773	12.214993228773	0.110627834467121	-0.219716553287982	0.832533961575701	268.312	252.184	268.109944372	102	0	0.170156348409351	-0.496623995191626	0.496623995191626	0.170156348409351	1.15	1.9	2.6	16.4957259629392	9.95574137286132	2.27353547007279	-2.25513323465167	2.36422009650672	-2.19879878986502	5.99734170168774	0.0849315384110721	2.46919583091246	1.94337071401602	643.784734482581	14.1125196961929	11.5506538060951	11.5506538060951	9.66903509559602	6.61620087896563	6.61620087896563	5.00656703288981	5.00656703288981	3.57833962449103	3.57833962449103	2.39776525233383	2.39776525233383	-2.29	47764.1241531707
Inactive	RDKit_inactive_105	930709	7-methoxy-2-(4-methylphenyl)chromen-4-one	7-methoxy-2-(4-methylphenyl)chromen-4-one	108980-49-0	108980-49-0; 7-methoxy-2-(4-methylphenyl)chromen-4-one; 7-methoxy-2-(4-methylphenyl)-4H-chromen-4-one; CHEMBL17052; 7-methoxy-2-(p-tolyl)-4H-chromen-4-one; 7-methoxy-2-p-tolyl-4H-chromen-4-one; 7-Methoxy-2-p-tolyl-chromen-4-one; BDBM50310185; STK893155; AKOS002182021	CC1=CC=C(C=C1)C2=CC(=O)C3=C(O2)C=C(C=C3)OC	12.1386043398841	12.1386043398841	0.0514092025699162	-0.0514092025699162	0.708305835566499	266.296	252.184	266.094294308	100	0	0.192820993402088	-0.49662359443406	0.49662359443406	0.192820993402088	1.0	1.75	2.45	16.4659130877069	10.09386836424	2.07373127390561	-2.04952154723924	2.24462098035031	-2.00025621390516	5.79596444664178	0.414159880290874	2.46919583091246	2.21717519603044	813.752995097391	14.1125196961929	11.3435470249086	11.3435470249086	9.66903509559602	6.36149621733972	6.36149621733972	4.70301646155087	4.70301646155087	3.27242591426175	3.27242591426175	2.12246490985602	2.12246490985602	-2.55	47764.1241531707
Inactive	RDKit_inactive_106	6483316	5,7-dihydroxy-8-(3-methylbutanoyl)-4-phenylchromen-2-one	5,7-dihydroxy-8-(3-methylbutanoyl)-4-phenylchromen-2-one	ISODISPAR B	ISODISPAR B; CHEMBL198873; 98192-64-4; orb1744458; SCHEMBL29516983; BDBM50172747; HY-N10304; CS-0373938; 5,7-Dihydroxy-8-(3-methyl-butyryl)-4-phenyl-chromen-2-one; 5,7-dihydroxy-8-(3-methylbutanoyl)-4-phenyl-chromen-2-one	CC(C)CC(=O)C1=C(C=C(C2=C1OC(=O)C=C2C3=CC=CC=C3)O)O	12.5566474552784	12.5566474552784	0.0692416598819918	-0.657453703703702	0.552200504901488	338.359	320.215	338.115423676	128	0	0.336351798705206	-0.507019714664344	0.507019714664344	0.336351798705206	1.08	1.76	2.4	16.3940161795536	9.94535141880442	2.2331630992919	-2.12558596197427	2.39720394801269	-2.0726433866926	6.12356264631795	0.0965589107672041	2.53351908143749	2.38987857373316	1000.01051596007	18.1374637225752	13.9450809970951	13.9450809970951	11.8799178531097	7.99559653676628	7.99559653676628	6.36022563720206	6.36022563720206	3.93129942556027	3.93129942556027	2.90161174826622	2.90161174826622	-3.08	374443.986160136
Inactive	RDKit_inactive_107	25139469	3-(2-bromoprop-2-enoxy)-4-methylbenzo[c]chromen-6-one	3-(2-bromoprop-2-enoxy)-4-methylbenzo[c]chromen-6-one	CHEMBL487235	CHEMBL487235; 3,4-Benzo-7-(beta-bromoallyloxy)-8-methylcoumarin; BDBM50246306; PD181090	CC1=C(C=CC2=C1OC(=O)C3=CC=CC=C23)OCC(=C)Br	12.0932134721172	12.0932134721172	0.330322919291173	-0.330322919291173	0.516722858608008	345.192	332.088	344.004806376	106	0	0.343694563057647	-0.487969030573687	0.487969030573687	0.343694563057647	1.19047619047619	1.9047619047619	2.61904761904762	79.9187317019184	10.0482718924101	2.1180581757	-2.10712490176537	2.30525875586638	-2.02227695331531	9.11400019016437	0.357807552611749	2.47404274596724	2.26837477112449	908.936637422535	14.9827631841959	11.4810245219117	13.0670210610264	10.0753874004694	6.48929460492629	7.28229287448364	4.80642309294239	5.92789200068879	3.37238942857272	3.60130831077065	2.37330722080385	2.48776666190281	-2.07	68711.5891837483
Inactive	RDKit_inactive_108	1890	7-hydroxy-2-phenyl-2,3-dihydrochromen-4-one	7-hydroxy-2-phenyl-2,3-dihydrochromen-4-one	7-Hydroxyflavanone	7-Hydroxyflavanone; 6515-36-2; 7-hydroxy-2-phenyl-2,3-dihydrochromen-4-one; DTXSID0022430; 4H-1-Benzopyran-4-one, 2,3-dihydro-7-hydroxy-2-phenyl-; CC64495H41; 2,3-dihydro-7-hydroxy-2-phenyl-4H-1-benzopyran-4-one; J502.873F; CHEBI:34483; RefChem:546584	C1C(OC2=C(C1=O)C=CC(=C2)O)C3=CC=CC=C3	12.0189110922147	12.0189110922147	0.0463917233560092	-0.270370370370371	0.83268265822121	240.258	228.162	240.078644244	90	0	0.170156346425442	-0.507822381072399	0.507822381072399	0.170156346425442	1.11111111111111	1.88888888888889	2.66666666666667	16.492561526897	9.96128966871539	2.27068599387182	-2.25059681974375	2.35983599372021	-2.1964964187108	5.99710052098331	0.0849448670319145	2.38825644242686	1.98363011743954	589.942638689514	12.5351694270032	9.66696938032087	9.66696938032087	8.73718344301788	5.81675163849685	5.81675163849685	4.32493951700952	4.32493951700952	3.07697796116167	3.07697796116167	2.1657395519577	2.1657395519577	-2.29	19077.3924621058
Inactive	RDKit_inactive_109	15731432	2-(4-fluorophenyl)-7-methoxy-2,3-dihydrochromen-4-one	2-(4-fluorophenyl)-7-methoxy-2,3-dihydrochromen-4-one	CHEMBL598746	CHEMBL598746; SCHEMBL30674787; PD177776	COC1=CC2=C(C=C1)C(=O)CC(O2)C3=CC=C(C=C3)F	12.9439775607723	12.9439775607723	0.0168778344671203	-0.386383219954649	0.838430449790598	272.275	259.171	272.084872496	102	0	0.170156348511521	-0.496623995191626	0.496623995191626	0.170156348511521	1.2	1.95	2.65	19.1421427144137	9.96025693226159	2.27447150240137	-2.2540178582056	2.36397106384145	-2.1989952374966	5.99731087413327	0.0849269296194012	2.46919583091246	1.94337071401602	649.271602783837	14.1125196961929	10.9286182791044	10.9286182791044	9.66903509559602	6.30518311547024	6.30518311547024	4.64743465393618	4.64743465393618	3.37099444882744	3.37099444882744	2.29409266450203	2.29409266450203	-2.36	47764.1241531707
Inactive	RDKit_inactive_110	46232144	(2R)-2-(4-fluorophenyl)-7-methoxy-2,3-dihydrochromen-4-one	(2R)-2-(4-fluorophenyl)-7-methoxy-2,3-dihydrochromen-4-one	CHEMBL600385	CHEMBL600385; (R)(+)-2-(4-fluorophenyl)-7-methoxychroman-4-one; BDBM50310166; PD178223	COC1=CC2=C(C=C1)C(=O)C[C@@H](O2)C3=CC=C(C=C3)F	12.9439775607723	12.9439775607723	0.0168778344671203	-0.386383219954649	0.838430449790598	272.275	259.171	272.084872496	102	0	0.170156348511521	-0.496623995191626	0.496623995191626	0.170156348511521	1.2	1.95	2.65	19.1421427144137	9.96025693226159	2.27447150240137	-2.2540178582056	2.36397106384145	-2.1989952374966	5.99731087413327	0.0849269296194012	2.46919583091246	1.94337071401602	649.271602783837	14.1125196961929	10.9286182791044	10.9286182791044	9.66903509559602	6.30518311547024	6.30518311547024	4.64743465393618	4.64743465393618	3.37099444882744	3.37099444882744	2.29409266450203	2.29409266450203	-2.36	47764.1241531707
Inactive	RDKit_inactive_111	46232145	(2S)-2-(4-fluorophenyl)-7-methoxy-2,3-dihydrochromen-4-one	(2S)-2-(4-fluorophenyl)-7-methoxy-2,3-dihydrochromen-4-one	CHEMBL598096	CHEMBL598096; (S)(+)-2-(4-fluorophenyl)-7-methoxychroman-4-one; BDBM50310165; PD178337	COC1=CC2=C(C=C1)C(=O)C[C@H](O2)C3=CC=C(C=C3)F	12.9439775607723	12.9439775607723	0.0168778344671203	-0.386383219954649	0.838430449790598	272.275	259.171	272.084872496	102	0	0.170156348511521	-0.496623995191626	0.496623995191626	0.170156348511521	1.2	1.95	2.65	19.1421427144137	9.96025693226159	2.27447150240137	-2.2540178582056	2.36397106384145	-2.1989952374966	5.99731087413327	0.0849269296194012	2.46919583091246	1.94337071401602	649.271602783837	14.1125196961929	10.9286182791044	10.9286182791044	9.66903509559602	6.30518311547024	6.30518311547024	4.64743465393618	4.64743465393618	3.37099444882744	3.37099444882744	2.29409266450203	2.29409266450203	-2.36	47764.1241531707
Inactive	RDKit_inactive_112	3828	4,9-dimethoxy-7-methylfuro[3,2-g]chromen-5-one	4,9-dimethoxy-7-methylfuro[3,2-g]chromen-5-one	khellin	khellin; 82-02-0; Visammin; Viscardan; Khelloyd; Ammivin; Kellina; Khelline; Khellinum; Quelina	CC1=CC(=O)C2=C(C3=C(C(=C2O1)OC)OC=C3)OC	12.1868065003779	12.1868065003779	0.169444444444444	-0.169444444444444	0.70857120127771	260.245	248.149	260.068473484	98	0	0.205802713861499	-0.495053189851194	0.495053189851194	0.205802713861499	1.10526315789474	1.84210526315789	2.52631578947368	16.4880421958994	10.1055626870599	2.21463221143298	-2.09858998020842	2.41275852553101	-2.03917455979498	6.06143817609408	0.398445829065534	2.84189844647425	2.68227762375657	825.070503587223	13.5685496218228	10.7732922598882	10.7732922598882	9.16823375779659	5.7263024498326	5.7263024498326	4.15532138638779	4.15532138638779	3.02848807611262	3.02848807611262	2.28415492394868	2.28415492394868	-2.43	33133.6939874433
Inactive	RDKit_inactive_113	114829	(2S)-7-hydroxy-2-(4-hydroxyphenyl)-2,3-dihydrochromen-4-one	(2S)-7-hydroxy-2-(4-hydroxyphenyl)-2,3-dihydrochromen-4-one	Liquiritigenin	Liquiritigenin; 578-86-9; (2S)-liquiritigenin; 7,4'-Dihydroxyflavanone; (-)-liquiritigenin; (2S)-7-hydroxy-2-(4-hydroxyphenyl)-2,3-dihydrochromen-4-one; T194LKP9W6; CHEBI:28777; DTXSID90206493; (2S)-7-Hydroxy-2-(4-hydroxyphenyl)-2,3-dihydro-4H-1-benzopyran-4-one	C1[C@H](OC2=C(C1=O)C=CC(=C2)O)C3=CC=C(C=C3)O	12.0364651045603	12.0364651045603	0.0145138888888887	-0.386666666666668	0.822909689267159	256.257	244.161	256.073558864	96	0	0.17015634657647	-0.507966606547123	0.507966606547123	0.17015634657647	1.0	1.68421052631579	2.42105263157895	16.4926014846535	9.96000539944863	2.27274606074235	-2.2514005249843	2.36420964072513	-2.19667406901296	5.99717110593194	0.0849445499236833	2.38496995819559	1.95794603138686	631.093875876898	13.4054129150063	10.0368327066312	10.0368327066312	9.13103029313523	5.95104203876979	5.95104203876979	4.50578813756706	4.50578813756706	3.1704936041061	3.1704936041061	2.18702247811477	2.18702247811477	-2.49	26931.0807679446
Inactive	RDKit_inactive_114	6450158	5-(2-carboxyethyl)-6-[(E)-6-(4-methoxyphenyl)hex-5-enoxy]-9-oxoxanthene-2-carboxylic acid	5-(2-carboxyethyl)-6-[(E)-6-(4-methoxyphenyl)hex-5-enoxy]-9-oxoxanthene-2-carboxylic acid	148291-65-0	148291-65-0; LY210073; LY 210073; LY-210073; RefChem:154490; CHEMBL49210; 9H-Xanthene-4-propanoic acid, 7-carboxy-3-((6-(4-methoxyphenyl)-5-hexenyl)oxy)-9-oxo-, (E)-; 5-(2-carboxyethyl)-6-[(E)-6-(4-methoxyphenyl)hex-5-enoxy]-9-oxoxanthene-2-carboxylic acid; (E)-7-Carboxy-3-((6-(4-methoxyphenyl)-5-hexenyl)oxy)-9-oxo-9H-xanthene-4-propanoic acid; 7-Carboxy-3-((6-(methoxyphenyl)-5(E)-hexenyl)oxy)-9-…	COC1=CC=C(C=C1)/C=C/CCCCOC2=C(C3=C(C=C2)C(=O)C4=C(O3)C=CC(=C4)C(=O)O)CCC(=O)O	13.137001914921	13.137001914921	0.0193996237016376	-1.14489369145412	0.175350826873752	516.546	488.322	516.178417856	196	0	0.335207362435744	-0.496767824217055	0.496767824217055	0.335207362435744	0.973684210526316	1.76315789473684	2.47368421052632	16.4786409548717	10.0233566655452	2.17658349236206	-2.13445085581918	2.3070245613546	-2.08209733653524	5.96605382214313	-0.136475722991787	2.91389674591759	1.48388605941149	1547.11629170041	27.0703388540065	20.9374105819883	20.9374105819883	18.3674123983537	12.2804542560422	12.2804542560422	8.77972500027604	8.77972500027604	6.18296501239414	6.18296501239414	4.17434134463236	4.17434134463236	-4.59	306247051.319844
Inactive	RDKit_inactive_115	10378415	2-(4-fluorophenyl)-7-methoxychromen-4-one	2-(4-fluorophenyl)-7-methoxychromen-4-one	CHEMBL344504	CHEMBL344504; 2-(4-fluorophenyl)-7-methoxy-4H-chromen-4-one; SCHEMBL9142214; SCHEMBL30674786; BDBM50310198; PD179928; 2-(4-Fluoro-phenyl)-7-methoxy-chromen-4-one	COC1=CC2=C(C=C1)C(=O)C=C(O2)C3=CC=C(C=C3)F	12.9245142198804	12.9245142198804	0.145159202569917	-0.334670973200013	0.713773678576014	270.259	259.171	270.069222432	100	0	0.192820993500496	-0.49662359443406	0.49662359443406	0.192820993500496	1.05	1.8	2.5	19.1421424941226	10.1157789095968	2.07672288278683	-2.0460025792795	2.24389993713607	-2.00047057729318	5.79565925623572	0.414159804734247	2.46919583091246	2.21717519603044	819.239863398647	14.1125196961929	10.7215114979178	10.7215114979178	9.66903509559602	6.05047845384433	6.05047845384433	4.34388408259723	4.34388408259723	3.06508073859816	3.06508073859816	2.01879232202423	2.01879232202423	-2.62	47764.1241531707
Inactive	RDKit_inactive_116	44563082	6-amino-9-methoxyfuro[3,2-g]chromen-7-one	6-amino-9-methoxyfuro[3,2-g]chromen-7-one	CHEMBL504356	CHEMBL504356; 6-amino-9-methoxy-7H-furo[3,2-g]chromen-7-one; BDBM50246308; PD182826	COC1=C2C(=CC3=C1OC(=O)C(=C3)N)C=CO2	11.3976369992441	11.3976369992441	0.0716647770219201	-0.581753590325018	0.648800298608351	231.207	222.135	231.053157768	86	0	0.359255839381924	-0.489678780517011	0.489678780517011	0.359255839381924	1.23529411764706	2.05882352941176	2.82352941176471	16.486808852529	10.1364289929782	2.14073238351013	-2.04652618426421	2.34507483130737	-2.05544869426149	6.00129472145092	0.40278475060521	2.75382210426366	2.5843909297407	769.107490021581	11.9911993526332	9.01974450780358	9.01974450780358	8.20270860040723	4.97995541792125	4.97995541792125	3.65631723084059	3.65631723084059	2.62692179458579	2.62692179458579	1.86061718684739	1.86061718684739	-2.43	13083.4088173566
Inactive	RDKit_inactive_117	4063835	7-hydroxy-2-[4-hydroxy-3,5-bis(3-methylbut-2-enyl)phenyl]-2,3-dihydrochromen-4-one	7-hydroxy-2-[4-hydroxy-3,5-bis(3-methylbut-2-enyl)phenyl]-2,3-dihydrochromen-4-one	Abyssinone IV	Abyssinone IV; 7-Hydroxy-2-[4-hydroxy-3,5-bis-(3-methylbut-2-enyl)phenyl]chroman-4-one; Abysinnone IV; SCHEMBL29377956; CHEBI:186357; LMPK12140038; 7-hydroxy-2-[4-hydroxy-3,5-bis(3-methylbut-2-enyl)phenyl]-2,3-dihydrochromen-4-one; AO-166/21204006; 2,3-dihydro-7-hydroxy-2-[4-hydroxy-3,5-bis(3-methyl-2-butenyl)phenyl]-4h -1-benzopyran-4-one	CC(=CCC1=CC(=CC(=C1O)CC=C(C)C)C2CC(=O)C3=C(O2)C=C(C=C3)O)C	12.6173582597257	12.6173582597257	0.0129426492819347	-0.450642479213908	0.629140841536176	392.495	364.271	392.198759376	152	0	0.170156349536724	-0.507822381072399	0.507822381072399	0.170156349536724	1.0	1.58620689655172	2.13793103448276	16.4926261115699	9.91427177573006	2.28569132931142	-2.26395385552124	2.3860741780001	-2.20274038218592	5.99752556260338	0.084919812772953	2.65019848130106	2.02160386966526	948.873214446666	21.1290275541379	17.4510462690043	17.4510462690043	13.7400911984159	9.88532900340702	9.88532900340702	8.07321178179029	8.07321178179029	5.02797523787564	5.02797523787564	3.4102875895866	3.4102875895866	-3.01	2332227.66751456
Inactive	RDKit_inactive_118	44593508	(2S)-2-(2,4-dihydroxyphenyl)-7-hydroxy-8-(3-methylbut-2-enyl)-2,3-dihydrochromen-4-one	(2S)-2-(2,4-dihydroxyphenyl)-7-hydroxy-8-(3-methylbut-2-enyl)-2,3-dihydrochromen-4-one	(2S)-euchrenone a7	(2S)-euchrenone a7; RefChem:68974; (2S)-2-(2,4-dihydroxyphenyl)-7-hydroxy-8-(3-methylbut-2-enyl)-2,3-dihydrochromen-4-one; 130252-50-5; CHEMBL457686; JJOUBYOHNYJCOU-IBGZPJMESA-N; BDBM50251006	CC(=CCC1=C(C=CC2=C1O[C@@H](CC2=O)C3=C(C=C(C=C3)O)O)O)C	12.5410745779793	12.5410745779793	0.0641872427983536	-0.673284202569917	0.734747679334137	340.375	320.215	340.13107374	130	0	0.170170023105482	-0.507822925469065	0.507822925469065	0.170170023105482	1.16	1.92	2.6	16.4938496370071	9.92415111825097	2.31411314731728	-2.27731348555886	2.42729132568442	-2.21208792016354	6.00438553488829	0.0844397935127772	2.5302832772892	2.04269871651764	862.630501617018	18.1374637225752	14.1138028141281	14.1138028141281	11.8630811007041	8.06444204964876	8.06444204964876	6.4024371965409	6.4024371965409	4.24241453166072	4.24241453166072	2.91510345620305	2.91510345620305	-2.95	368776.136248514
Inactive	RDKit_inactive_119	46914767	7-cyclopentyloxy-3-(4-hydroxyphenyl)chromen-4-one	7-cyclopentyloxy-3-(4-hydroxyphenyl)chromen-4-one	SCHEMBL1700973	SCHEMBL1700973; CHEMBL1214902; PD183100	C1CCC(C1)OC2=CC3=C(C=C2)C(=O)C(=CO3)C4=CC=C(C=C4)O	12.7063523557571	12.7063523557571	0.0885590933904423	-0.0885590933904423	0.771747129245052	322.36	304.216	322.120509056	122	0	0.199992924803924	-0.507966244667516	0.507966244667516	0.199992924803924	1.04166666666667	1.79166666666667	2.54166666666667	16.4901563753326	10.0548623107181	2.16992566165971	-2.12793823362847	2.27315315834306	-2.10812634781886	5.82208122933919	0.209848405958308	3.09207490801898	1.70827438981951	918.516868041298	16.5182970901287	13.1965380143444	13.1965380143444	11.7035099382067	8.22195654651785	8.22195654651785	6.20765794546518	6.20765794546518	4.52933002116324	4.52933002116324	3.22085518859799	3.22085518859799	-2.75	596090.200767898
Inactive	RDKit_inactive_120	301798	5,7-dihydroxy-2-(4-hydroxyphenyl)-6-methyl-2,3-dihydrochromen-4-one	5,7-dihydroxy-2-(4-hydroxyphenyl)-6-methyl-2,3-dihydrochromen-4-one	Poriol	Poriol; 14348-16-4; 5,7-Dihydroxy-2-(4-hydroxyphenyl)-6-methyl-2,3-dihydro-4H-chromen-4-one; DTXSID001029318; RefChem:1096511; DTXCID901514588; 5,7-dihydroxy-2-(4-hydroxyphenyl)-6-methyl-2,3-dihydrochromen-4-one; 5,7-dihydroxy-2-(4-hydroxyphenyl)-6-methylchroman-4-one; (2S)-4',5,7-Trihydroxy-6-methylflavanone; NSC180246	CC1=C(C2=C(C=C1O)OC(CC2=O)C3=CC=C(C=C3)O)O	12.2495206601159	12.2495206601159	0.0928080120937262	-0.507309145880575	0.750031421092986	286.283	272.171	286.084123548	108	0	0.173920045221147	-0.507966606547123	0.507966606547123	0.173920045221147	1.14285714285714	1.80952380952381	2.47619047619048	16.4932462163053	9.93742702775242	2.31407420256382	-2.26408683649664	2.43540965339512	-2.20280777509932	6.02802434863412	0.0844254065071642	2.44641417712787	2.02854500562766	718.43746181665	15.1458998910125	11.3293457637519	11.3293457637519	9.96923425058676	6.51396523399681	6.51396523399681	5.06776132202104	5.06776132202104	3.67416102451853	3.67416102451853	2.43276169451585	2.43276169451585	-2.69	60602.5719958116
Inactive	RDKit_inactive_121	5348729	3-hydroxy-4-methylbenzo[c]chromen-6-one	3-hydroxy-4-methylbenzo[c]chromen-6-one	3-hydroxy-4-methyl-6H-benzo[c]chromen-6-one	3-hydroxy-4-methyl-6H-benzo[c]chromen-6-one; 76244-77-4; 3-hydroxy-4-methylbenzo[c]chromen-6-one; MFCD02081283; CHEMBL203519; 3-Hydroxy-4-methyl-6H-dibenzo[b,d]pyran-6-one; 6H-Dibenzo[b,d]pyran-6-one, 3-hydroxy-4-methyl-; CBMicro_031406; Oprea1_200366; SCHEMBL6825266	CC1=C(C=CC2=C1OC(=O)C3=CC=CC=C23)O	11.8079119425548	11.8079119425548	0.135121409674981	-0.373333333333333	0.473280565330679	226.231	216.151	226.06299418	84	0	0.343694562128152	-0.507541659506552	0.507541659506552	0.343694562128152	1.0	1.70588235294118	2.47058823529412	16.393272288597	10.0496556070286	2.09992160319703	-2.05269556919536	2.29128592348827	-1.99718650633541	6.04962100853377	0.468417829957083	2.34972112189521	2.67095325874698	784.418794671503	11.9911993526332	9.22781179156544	9.22781179156544	8.18154055035206	5.32401310515836	5.32401310515836	4.02147635737	4.02147635737	3.00920818966157	3.00920818966157	2.06855307203363	2.06855307203363	-2.29	10811.0668818399
[truncated: 167 more columns]
