# Supplementary material for: Drug repurposing to combat multidrug-resistant hookworm
Source: Biol Open. 2026 Feb 12;15(2):bio062380. doi: 10.1242/bio.062380 (PMC12937922; doi:10.1242/bio.062380)
Supplement: Table S4. Predicted activities of all DrugBank-approved molecules. Complete list of all DrugBank-approved compounds evaluated by our models, showing the predicted activity from each individual classifier and the overall consensus (majority vote) classification for each compound. [file biolopen-15-062380-TableS4.csv]

Compound_CID	Name_PubChem	Synonyms_PubChem	Molecular_Weight	Molecular_Formula	Polar_Area	Complexity	XLogP	Heavy_Atom_Count	H-Bond_Donor_Count	H-Bond_Acceptor_Count	Rotatable_Bond_Count	InChI	SMILES	InChIKey	IUPAC_Name	Exact_Mass	Monoisotopic_Mass	Charge	Covalent_Unit_Count	Isotopic_Atom_Count	Total_Atom_Stereo_Count	Defined_Atom_Stereo_Count	Undefined_Atom_Stereo_Count	Total_Bond_Stereo_Count	Defined_Bond_Stereo_Count	Undefined_Bond_Stereo_Count	Linked_PubChem_Literature_Count	Linked_PubChem_Patent_Count	Linked_PubChem_Patent_Family_Count	MeSH_Headings	Annotation_Content	Annotation_Type_Count	Linked_BioAssays	Create_Date	Data_Source	Data_Source_Category	Tagged_by_PubChem	ChEMBL ID	Name_ChEMBL	Synonyms_ChEMBL	Type	Max Phase	Molecular Weight	Targets	Bioactivities	AlogP	Polar Surface Area	HBA	HBD
2130	Amantadine	amantadine|1-Adamantanamine|768-94-5|adamantan-1-amine|1-Adamantylamine|1-Aminoadamantane|Adamantanamine|Adamantylamine|Amantidine|Aminoadamantane|Adamantamine|Pk-merz|Amantadina|Amantadinum|Gocovri|Endantadine|Viregyt|NSC-341865|Tricyclo(3.3.1.1(sup 3.7))decan-1-amine|Virosol|BF4C9Z1J53|Tricyclo(3.3.1.13,7)decan-1-amine|DTXSID8022117|Tricyclo[3.3.1.1(3,7)]decan-1-amine|CHEBI:2618|DTXCID502117|Tr…	151.25	C10H17N	26	144	2.4	11	1	1	0	InChI=1S/C10H17N/c11-10-4-7-1-8(5-10)3-9(2-7)6-10/h7-9H,1-6,11H2	C1C2CC3CC1CC(C2)(C3)N	DKNWSYNQZKUICI-UHFFFAOYSA-N	adamantan-1-amine	151.1360995	151.1360995	0	1	0	0	0	0	0	0	0	11954	101316	21396	Amantadine	Biological Test Results|Interactions and Pathways|Chemical and Physical Properties|Classification|Drug and Medication Information|Identification|Literature|Patents|Pharmacology and Biochemistry|Safety and Hazards|Toxicity|Use and Manufacturing|Associated Disorders and Diseases|Spectral Information|Taxonomy|Biological Test Results: Active|Biological Test Results: Micromolar	17	179|292|330|357|410|411|444|445|446|447|448|450|451|526|530|584|585|587|588|589|590|591|592|593|594|595|596|597|603|605|607|662|875|879|880|881|883|884|885|886|887|889|891|892|893|895|899|900|901|902|912|914|915|917|918|922|923|924|925|926|927|928|934|935|938|943|944|945|954|957|958|959|992|995|997|998|1030|1188|1195|1332|1452|1457|1458|1460|1463|1468|1469|1471|1477|1479|1487|1490|1688|1766|1768|…	20040916	001Chemical|10X CHEM|3WAY PHARM INC|A&J Pharmtech CO., LTD.|A2B Chem|AA BLOCKS|AAA Chemistry|Aaron Chemicals LLC|AbaChemScene|ABBLIS Chemicals|abcr GmbH|Abe Lab, University of Texas MD Anderson Cancer Center|ABI Chem|Acadechem|Accel Scientific|Accela ChemBio Inc.|Ace Therapeutics|Achemica|Achemo Scientific Limited|Achemtek|Acmec Biochemical|Acorn PharmaTech Product List|ACT Chemical|Activate Scie…	Chemical Vendors|Curation Efforts|Governmental Organizations|Journal Publishers|Legacy Depositors|NIH Initiatives|Research and Development|Subscription Services	D018377 - Neurotransmitter Agents > D015259 - Dopamine Agents|C254 - Anti-Infective Agent > C281 - Antiviral Agent|D000890 - Anti-Infective Agents > D000998 - Antiviral Agents|D002491 - Central Nervous System Agents > D000700 - Analgesics|C78272 - Agent Affecting Nervous System > C38149 - Antiparkinsonian Agent|D002491 - Central Nervous System Agents > D018726 - Anti-Dyskinesia Agents > D000978 -…	CHEMBL660	AMANTADINE	AMANTADINA|AMANTADINE|AMANTIDINE|NSC-341865|TCMDC-125869	Small molecule	4	151.25	208	1652	1.91	26.02	1	1
5906	Metaraminol	metaraminol|L-Metaraminol|Metaradrine|Hydroxynorephedrine|m-Hydroxypropadrine|1-Metaraminol|Pressorol|m-Hydroxy norephedrine|(-)-Erythro-metaraminol|Icoral B|m-Hydroxyphenylpropanolamine|54-49-9|Metaraminolum|3-[(1R,2S)-2-amino-1-hydroxypropyl]phenol|3-Hydroxyphenylisopropanolamine|1-(m-Hydroxyphenyl)-2-amino-1-propanol|2-Amino-1-(m-hydroxyphenyl)-1-propanol|alpha-(m-Hydroxyphenyl)-beta-aminoprop…	167.2	C9H13NO2	66.5	140	-0.4	12	3	3	2	InChI=1S/C9H13NO2/c1-6(10)9(12)7-3-2-4-8(11)5-7/h2-6,9,11-12H,10H2,1H3/t6-,9-/m0/s1	C[C@@H]([C@@H](C1=CC(=CC=C1)O)O)N	WXFIGDLSSYIKKV-RCOVLWMOSA-N	3-[(1R,2S)-2-amino-1-hydroxypropyl]phenol	167.0946287	167.0946287	0	1	0	2	2	0	0	0	0	1076	5735	1448	Metaraminol	Biological Test Results|Interactions and Pathways|Chemical and Physical Properties|Classification|Drug and Medication Information|Identification|Literature|Patents|Pharmacology and Biochemistry|Safety and Hazards|Toxicity|Use and Manufacturing|Associated Disorders and Diseases|Spectral Information|Biological Test Results: Active	15	1195|1332|63437|63438|63440|63441|63447|63449|63450|63451|63453|63454|63460|63461|171205|173071|173072|173073|173074|173075|174332|174334|174337|174338|174340|174468|227700|678712|678713|678714|678715|678716|678717|678721|678722|686977|1159580|1159607|1259318|1259397|1259398|1259399|1259410|1259416|1259421|1259423|1409605|1449628|1671498|1749710|1749711|1877333|1877334|1877335|1877336|1877338|187…	20050624	001Chemical|10X CHEM|3WAY PHARM INC|A&J Pharmtech CO., LTD.|A2B Chem|AA BLOCKS|Aaron Chemicals LLC|AbaChemScene|Abe Lab, University of Texas MD Anderson Cancer Center|ABI Chem|AbMole Bioscience|Accel Scientific|Achemtek|Acmec Biochemical|Acorn PharmaTech Product List|AHH Chemical co.,ltd|AK Scientific, Inc. (AKSCI)|AKos Consulting & Solutions|Aladdin Scientific|Alfa Chemistry|Amadis Chemical|Ambi…	Chemical Vendors|Curation Efforts|Governmental Organizations|Journal Publishers|Legacy Depositors|NIH Initiatives|Research and Development|Subscription Services	C - Cardiovascular system > C01 - Cardiac therapy > C01C - Cardiac stimulants excl. cardiac glycosides > C01CA - Adrenergic and dopaminergic agents|C78272 - Agent Affecting Nervous System > C29747 - Adrenergic Agent > C87053 - Adrenergic Agonist|D002317 - Cardiovascular Agents > D014662 - Vasoconstrictor Agents|D018373 - Peripheral Nervous System Agents > D001337 - Autonomic Agents > D013566 - Sy…	CHEMBL1201319	METARAMINOL	METARAMINOL	Small molecule	4	167.21	70	123	0.77	66.48	3	3
5910	Pilocarpine	pilocarpine|92-13-7|Pilokarpin|Pilocarpol|Syncarpine|Ocusert pilo|Pilocarpin|Spersacarpine|Ocusert pilo-20|Ocusert Pilo-40|Ocusert P 20|ocucarpine|Pilocarpine muriate|Pilovisc|Pilocarpinum|Spersacarpine hydrochloride|Pilokarpin monohydrochloride|01MI4Q9DI3|DTXSID1021162|(3S,4R)-3-ethyl-4-[(3-methylimidazol-4-yl)methyl]oxolan-2-one|(3S,4R)-3-ethyl-4-[(1-methyl-1H-imidazol-5-yl)methyl]oxolan-2-one|…	208.26	C11H16N2O2	44.1	245	1.1	15	0	3	3	InChI=1S/C11H16N2O2/c1-3-10-8(6-15-11(10)14)4-9-5-12-7-13(9)2/h5,7-8,10H,3-4,6H2,1-2H3/t8-,10-/m0/s1	CC[C@H]1[C@H](COC1=O)CC2=CN=CN2C	QCHFTSOMWOSFHM-WPRPVWTQSA-N	(3S,4R)-3-ethyl-4-[(3-methylimidazol-4-yl)methyl]oxolan-2-one	208.1211778	208.1211778	0	1	0	2	2	0	0	0	0	17275	51447	10875	Pilocarpine	Biological Test Results|Interactions and Pathways|Chemical and Physical Properties|Classification|Drug and Medication Information|Identification|Literature|Patents|Pharmacology and Biochemistry|Safety and Hazards|Toxicity|Use and Manufacturing|Associated Disorders and Diseases|Spectral Information|Taxonomy|Biological Test Results: Active|Biological Test Results: Micromolar	17	410|411|445|447|448|450|451|526|530|584|585|595|596|597|603|605|607|608|662|875|880|881|883|884|885|886|887|889|891|892|893|894|899|900|901|902|912|923|924|926|938|995|1030|1033|1189|1195|1205|1208|1332|1379|1452|1454|1457|1458|1460|1463|1467|1468|1469|1471|1476|1477|1478|1479|1487|1490|1519|1549|1552|1637|1648|1688|1766|1768|1851|1865|1948|2101|2107|2112|2147|2240|2241|2275|2313|2322|2330|2451|2…	20050624	001Chemical|10X CHEM|3WAY PHARM INC|A2B Chem|AA BLOCKS|AAA Chemistry|Aaron Chemicals LLC|AbaChemScene|abcr GmbH|Abe Lab, University of Texas MD Anderson Cancer Center|ABI Chem|AbMole Bioscience|Accel Scientific|Achemo Scientific Limited|Achemtek|Acorn PharmaTech Product List|AHH Chemical co.,ltd|AK Scientific, Inc. (AKSCI)|AKos Consulting & Solutions|Aladdin Scientific|Alfa Chemistry|Alichem|Amad…	Chemical Vendors|Curation Efforts|Governmental Organizations|Journal Publishers|Legacy Depositors|NIH Initiatives|Research and Development|Subscription Services	C78272 - Agent Affecting Nervous System > C47796 - Cholinergic Agonist|D018373 - Peripheral Nervous System Agents > D001337 - Autonomic Agents > D008916 - Miotics|D018377 - Neurotransmitter Agents > D018678 - Cholinergic Agents > D018679 - Cholinergic Agonists|N - Nervous system > N07 - Other nervous system drugs > N07A - Parasympathomimetics|S - Sensory organs > S01 - Ophthalmologicals > S01E - …	CHEMBL550	PILOCARPINE	OCUCARPINE|OCUSERT PILO|OCUSERT PILO-20|OCUSERT PILO-40|PILOCARPINE|PILOCARPINUM|PILOCARPOL|PILOKARPIN|SPERSACARPINE|SYNCARPINE	Small molecule	4	208.26	86	250	1.16	44.12	4	0
26133	Hydrocortisone Butyrate	hydrocortisone butyrate|Hydrocortisone 17-butyrate|Cortisol 17-butyrate|Hydrocortisone-17-butyrate|Locoid|13609-67-1|Hydrocortisone-17alpha-butyrate|Locoid Lipocream|17-O-butyrylcortisol|H-17-B|DTXSID4045896|05RMF7YPWN|CHEBI:31674|NSC-758433|DTXCID2025896|11-beta,17-alpha,21-Trihydroxy-4-pregnene-3,20-dione 17-alpha-butyrate|11beta,17,21-Trihydroxypregn-4-ene-3,20-dione 17-butyrate|11beta,21-dihy…	432.5	C25H36O6	101	817	3.2	31	2	6	6	InChI=1S/C25H36O6/c1-4-5-21(30)31-25(20(29)14-26)11-9-18-17-7-6-15-12-16(27)8-10-23(15,2)22(17)19(28)13-24(18,25)3/h12,17-19,22,26,28H,4-11,13-14H2,1-3H3/t17-,18-,19-,22+,23-,24-,25-/m0/s1	CCCC(=O)O[C@@]1(CC[C@@H]2[C@@]1(C[C@@H]([C@H]3[C@H]2CCC4=CC(=O)CC[C@]34C)O)C)C(=O)CO	BMCQMVFGOVHVNG-TUFAYURCSA-N	[(8S,9S,10R,11S,13S,14S,17R)-11-hydroxy-17-(2-hydroxyacetyl)-10,13-dimethyl-3-oxo-2,6,7,8,9,11,12,14,15,16-decahydro-1H-cyclopenta[a]phenanthren-17-yl] butanoate	432.2511889	432.2511889	0	1	0	7	7	0	0	0	0	669	20784	4108	hydrocortisone-17-butyrate	Biological Test Results|Interactions and Pathways|Chemical and Physical Properties|Classification|Drug and Medication Information|Literature|Patents|Pharmacology and Biochemistry|Safety and Hazards|Toxicity|Use and Manufacturing|Associated Disorders and Diseases|Spectral Information|Biological Test Results: Active|Biological Test Results: Micromolar	15	485|631|731|757|758|759|760|761|764|775|781|782|793|797|798|799|800|803|804|817|818|827|828|841|861|862|868|871|873|878|880|894|898|920|932|940|950|951|952|1001|1006|1007|1008|1009|1012|1016|1018|1019|1020|1021|1022|1027|1030|1032|1040|1046|1048|1049|1051|1063|1066|1085|1135|1136|1203|1209|1214|1216|1217|1220|1222|1229|1236|1239|1242|1251|1273|1274|1276|1285|1296|1304|1321|1325|1326|1359|1362|137…	20050624	001Chemical|A&J Pharmtech CO., LTD.|A2B Chem|AbaChemScene|Abe Lab, University of Texas MD Anderson Cancer Center|ABI Chem|AbMole Bioscience|Achemtek|Acmec Biochemical|Acorn PharmaTech Product List|AiFChem, an XtalPi Company|AKos Consulting & Solutions|Aladdin Scientific|Alfa Chemistry|Amadis Chemical|AN PharmaTech|Aurora Fine Chemicals LLC|BenchChem|BePharm Ltd.|BindingDB|BioChemPartner|Biosynth|…	Chemical Vendors|Curation Efforts|Governmental Organizations|Journal Publishers|Legacy Depositors|NIH Initiatives|Research and Development|Subscription Services	C147908 - Hormone Therapy Agent > C548 - Therapeutic Hormone > C1636 - Therapeutic Steroid Hormone|C308 - Immunotherapeutic Agent > C574 - Immunosuppressant > C211 - Therapeutic Corticosteroid|D - Dermatologicals > D07 - Corticosteroids, dermatological preparations > D07A - Corticosteroids, plain > D07AB - Corticosteroids, moderately potent (group ii)|D003879 - Dermatologic Agents|D006730 - Hormo…	CHEMBL1683	HYDROCORTISONE BUTYRATE	CORTISOL 17-BUTYRATE|HYDROCORTISONE 17-BUTYRATE|HYDROCORTISONE BUTYRATE|HYDROCORTISONE-17-BUTYRATE|LOCOID|LOCOID C|LOCOID CRELO|LOCOID LIPOCREAM|NSC-758433	Small molecule	4	432.56	73	97	3.13	100.9	6	2
5284627	Topiramate	topiramate|97240-79-4|Topamax|Epitomax|Topamax Sprinkle|Topina|Tipiramate|Topiramato|Topiramatum|Topimax|Topomax|McN-4853|Tipiramato|Epitoma|Topamac|RWJ-17021|RWJ-17021-000|Sincronil|Qudexy|Trokendi XR|Qudexy XR|USL255|(-)-topiramate|USL-255|2,3:4,5-Bis-O-(1-methylethylidene)-beta-D-fructopyranose sulfamate|EPRONTIA|2,3:4,5-Di-O-isopropylidene-beta-D-fructopyranose sulfamate|DTXSID8023688|0H73WJJ…	339.36	C12H21NO8S	124	556	-0.8	22	1	9	3	InChI=1S/C12H21NO8S/c1-10(2)18-7-5-16-12(6-17-22(13,14)15)9(8(7)19-10)20-11(3,4)21-12/h7-9H,5-6H2,1-4H3,(H2,13,14,15)/t7-,8-,9+,12+/m1/s1	CC1(O[C@@H]2CO[C@@]3([C@H]([C@@H]2O1)OC(O3)(C)C)COS(=O)(=O)N)C	KJADKKWYZYXHBB-XBWDGYHZSA-N	[(1R,2S,6S,9R)-4,4,11,11-tetramethyl-3,5,7,10,12-pentaoxatricyclo[7.3.0.02,6]dodecan-6-yl]methyl sulfamate	339.0987878	339.0987878	0	1	0	4	4	0	0	0	0	15102	50388	9818	Topiramate	Biological Test Results|Interactions and Pathways|Chemical and Physical Properties|Classification|Drug and Medication Information|Literature|Patents|Pharmacology and Biochemistry|Safety and Hazards|Toxicity|Use and Manufacturing|Associated Disorders and Diseases|Spectral Information|Taxonomy|Biological Test Results: Active|Biological Test Results: Micromolar|Biological Test Results: Nanomolar	17	485|631|731|781|782|880|940|950|951|952|1001|1006|1007|1008|1009|1012|1016|1018|1019|1020|1021|1022|1027|1032|1040|1048|1049|1051|1066|1085|1135|1136|1195|1203|1209|1214|1216|1217|1220|1222|1229|1236|1251|1274|1304|1321|1325|1359|1362|1376|1385|1415|1416|1422|1423|1424|1434|1439|1440|1441|1443|1445|1446|1448|1454|1456|1460|1461|1463|1465|1466|1467|1468|1469|1477|1479|1481|1486|1490|1496|1509|1510…	20051120	001Chemical|10X CHEM|3WAY PHARM INC|A2B Chem|AA BLOCKS|Aaron Chemicals LLC|AbaChemScene|ABBLIS Chemicals|abcr GmbH|Abe Lab, University of Texas MD Anderson Cancer Center|AbMole Bioscience|Accel Scientific|Accela ChemBio Inc.|Ace Therapeutics|Achemtek|Acorn PharmaTech Product List|ACT Chemical|Activate Scientific|AgroIntelBioScan.com|AHH Chemical co.,ltd|AiFChem, an XtalPi Company|AKos Consulting …	Chemical Vendors|Curation Efforts|Governmental Organizations|Journal Publishers|Legacy Depositors|NIH Initiatives|Research and Development|Subscription Services	C78272 - Agent Affecting Nervous System > C264 - Anticonvulsant Agent|D002491 - Central Nervous System Agents > D000927 - Anticonvulsants|D007004 - Hypoglycemic Agents|N - Nervous system > N03 - Antiepileptics > N03A - Antiepileptics	CHEMBL220492	TOPIRAMATE	(-)-TOPIRAMATE|EPITOMA|EPITOMAX|EPRONTIA|MCN-4853|QUDEXY|QUDEXY XR|RWJ-17021|RWJ-17021-000|SINCRONIL|TOPAMAC|TOPAMAX|TOPAMAX SPRINKLE|TOPIMAX|TOPINA|TOPIRAMATE|TOPIRAMATE COMPONENT OF QSYMIA|TOPIRAMATO|TOPOMAX|TROKENDI XR|USL-255|USL255	Small molecule	4	339.37	149	805	-0.4	115.54	8	1
6450551	Axitinib	Axitinib|319460-85-0|Inlyta|AG-13736|axitinibum|C9LVQ0YUXG|AG013736|NSC-757441|DTXSID3049049|N-methyl-2-((3-((1E)-2-(pyridin-2-yl)ethenyl)-1H-indazol-6-yl)sulfanyl)benzamide|N-methyl-2-({3-[(E)-2-(pyridin-2-yl)ethenyl]-1H-indazol-6-yl}sulfanyl)benzamide|DTXCID8028975|CHEBI:66910|Benzamide, N-methyl-2-((3-((E)-2-(2-pyridinyl)ethenyl)-1H-indazol-6-yl)thio)-|N-methyl-2-({3-[(1E)-2-(pyridin-2-yl)ethe…	386.5	C22H18N4OS	96	557	4.2	28	2	4	5	InChI=1S/C22H18N4OS/c1-23-22(27)18-7-2-3-8-21(18)28-16-10-11-17-19(25-26-20(17)14-16)12-9-15-6-4-5-13-24-15/h2-14H,1H3,(H,23,27)(H,25,26)/b12-9+	CNC(=O)C1=CC=CC=C1SC2=CC3=C(C=C2)C(=NN3)/C=C/C4=CC=CC=N4	RITAVMQDGBJQJZ-FMIVXFBMSA-N	N-methyl-2-[[3-[(E)-2-pyridin-2-ylethenyl]-1H-indazol-6-yl]sulfanyl]benzamide	386.1201324	386.1201324	0	1	0	0	0	0	1	1	0	3895	44973	8335	Axitinib	Biological Test Results|Interactions and Pathways|Chemical and Physical Properties|Classification|Drug and Medication Information|Literature|Patents|Pharmacology and Biochemistry|Safety and Hazards|Toxicity|Use and Manufacturing|Associated Disorders and Diseases|Spectral Information|Biological Test Results: Active|Biological Test Results: Micromolar|Biological Test Results: Nanomolar	16	1|3|5|7|9|13|15|19|21|23|25|29|31|33|35|37|39|41|43|45|47|49|53|55|59|65|67|71|73|77|79|81|83|85|89|91|93|95|97|99|101|103|105|107|109|113|115|119|121|123|125|129|131|133|137|139|141|143|145|538338|602332|624030|624170|624172|624173|624476|624478|624479|624702|624703|624704|624705|624706|624707|624708|624709|624710|624711|624712|624713|624714|624715|624716|624717|624718|624719|624720|624721|62472…	20060429	001Chemical|10X CHEM|4C Pharma Scientific Inc|A&J Pharmtech CO., LTD.|A2B Chem|A2Z Chemical|AA BLOCKS|AbaChemScene|abcr GmbH|ABI Chem|AbMole Bioscience|Accel Scientific|Accela ChemBio Inc.|Aceschem Inc|Acesobio|Achemo Scientific Limited|Acmec Biochemical|Acorn PharmaTech Product List|Active Biopharma|Adooq BioScience|AEchem Scientific Corp., USA|AHH Chemical co.,ltd|AiFChem, an XtalPi Company|AK …	Chemical Vendors|Curation Efforts|Governmental Organizations|Journal Publishers|Legacy Depositors|NIH Initiatives|Research and Development|Subscription Services	C274 - Antineoplastic Agent > C163758 - Targeted Therapy Agent > C163953 - VEGFR-targeting Agent|C274 - Antineoplastic Agent > C163758 - Targeted Therapy Agent > C163999 - cKIT-targeting Agent|C274 - Antineoplastic Agent > C163758 - Targeted Therapy Agent > C164037 - PDGFR-targeting Agent|C274 - Antineoplastic Agent > C1742 - Angiogenesis Inhibitor > C93259 - VEGFR Tyrosine Kinase Inhibitor|C274 …	CHEMBL1289926	AXITINIB	AG-013736|AG-13736|AXITINIB|INLYTA|NSC-757441	Small molecule	4	386.48	1145	1669	4.64	70.67	4	2
5324346	Fluvoxamine	fluvoxamine|54739-18-3|Fluvoxamina|Fluvoxaminum|Dumirox|2-[(E)-[5-methoxy-1-[4-(trifluoromethyl)phenyl]pentylidene]amino]oxyethanamine|O4L1XPO44W|DTXSID2044002|N06AB08|CHEBI:5138|DTXCID0024002|1-Pentanone, 5-methoxy-1-(4-(trifluoromethyl)phenyl)-, O-(2-aminoethyl)oxime, (E)-|Nu Fluvoxamine|Novo Fluvoxamine|PMS Fluvoxamine|ratio Fluvoxamine|ratio-Fluvoxamine|(2-aminoethoxy)((5-methoxy-1-(4-(triflu…	318.33	C15H21F3N2O2	56.8	327	2.6	22	1	7	9	InChI=1S/C15H21F3N2O2/c1-21-10-3-2-4-14(20-22-11-9-19)12-5-7-13(8-6-12)15(16,17)18/h5-8H,2-4,9-11,19H2,1H3/b20-14+	COCCCC/C(=N\OCCN)/C1=CC=C(C=C1)C(F)(F)F	CJOFXWAVKWHTFT-XSFVSMFZSA-N	2-[(E)-[5-methoxy-1-[4-(trifluoromethyl)phenyl]pentylidene]amino]oxyethanamine	318.1555124	318.1555124	0	1	0	0	0	0	1	1	0	2187	43680	8535	Fluvoxamine	Biological Test Results|Interactions and Pathways|Chemical and Physical Properties|Classification|Drug and Medication Information|Literature|Patents|Pharmacology and Biochemistry|Safety and Hazards|Toxicity|Use and Manufacturing|Associated Disorders and Diseases|Spectral Information|Biological Test Results: Active|Biological Test Results: Micromolar	15	880|1030|1332|1457|1458|1460|1463|1468|1469|1471|1477|1479|1490|1688|1766|1768|1865|2101|2107|2112|2240|2241|2275|2313|2322|2330|2517|2528|2546|2549|2551|2660|2666|2667|2668|27167|28681|29359|29813|54410|64522|64525|65511|143648|179927|179960|179973|204209|204863|229148|229149|298031|298032|434959|463106|479102|479103|485290|485295|485297|485298|485313|485342|485345|485366|485368|488772|488773|48…	20050325	10X CHEM|A2B Chem|AA BLOCKS|AAA Chemistry|Aaron Chemicals LLC|AbaChemScene|ABBLIS Chemicals|abcr GmbH|Abe Lab, University of Texas MD Anderson Cancer Center|ABI Chem|AbMole Bioscience|Accel Scientific|Accela ChemBio Inc.|Ace Therapeutics|Achemtek|Acmec Biochemical|Activate Scientific|AHH Chemical co.,ltd|AK Scientific, Inc. (AKSCI)|AKos Consulting & Solutions|Aladdin Scientific|Alfa Chemistry|Als…	Chemical Vendors|Curation Efforts|Governmental Organizations|Journal Publishers|Legacy Depositors|NIH Initiatives|Research and Development|Subscription Services	D004791 - Enzyme Inhibitors > D065607 - Cytochrome P-450 Enzyme Inhibitors > D065609 - Cytochrome P-450 CYP1A2 Inhibitors|D018377 - Neurotransmitter Agents > D018490 - Serotonin Agents > D017367 - Selective Serotonin Reuptake Inhibitors|C78272 - Agent Affecting Nervous System > C265 - Antidepressant Agent|D004791 - Enzyme Inhibitors > D065607 - Cytochrome P-450 Enzyme Inhibitors > D065689 - Cytoc…	CHEMBL814	FLUVOXAMINE	FLUVOXAMINA|FLUVOXAMINE|N06AB08	Small molecule	4	318.34	107	251	3.2	56.84	4	1
2482	Butyl 4-aminobenzoate	Butyl 4-aminobenzoate|butamben|94-25-7|Butoform|Butyl aminobenzoate|Butesine|Butylcaine|Planoform|Scuroform|Scuroforme|4-(Butoxycarbonyl)aniline|Butyl keloform|Benzoic acid, 4-amino-, butyl ester|N-Butyl p-aminobenzoate|p-Aminobenzoic acid butyl ester|4-Aminobenzoic acid butyl ester|Butyl PABA|NSC-128464|DTXSID7022417|EFW857872Q|ABBOTT-34842 FREE BASE|CHEBI:3231|DTXCID102417|butanylcaine|RefChem:…	193.24	C11H15NO2	52.3	174	2.9	14	1	3	5	InChI=1S/C11H15NO2/c1-2-3-8-14-11(13)9-4-6-10(12)7-5-9/h4-7H,2-3,8,12H2,1H3	CCCCOC(=O)C1=CC=C(C=C1)N	IUWVALYLNVXWKX-UHFFFAOYSA-N	butyl 4-aminobenzoate	193.1102787	193.1102787	0	1	0	0	0	0	0	0	0	256	7975	1850	butamben	Biological Test Results|Interactions and Pathways|Chemical and Physical Properties|Classification|Drug and Medication Information|Identification|Literature|Patents|Pharmacology and Biochemistry|Safety and Hazards|Toxicity|Use and Manufacturing|Associated Disorders and Diseases|Spectral Information|Biological Test Results: Active|Biological Test Results: Micromolar	16	1|3|5|7|9|13|15|19|21|23|25|29|31|33|35|37|39|41|43|45|47|49|53|55|59|65|67|71|73|77|79|81|83|85|89|91|93|95|97|99|101|103|105|107|109|113|115|119|121|123|125|129|131|133|137|139|141|143|145|179|357|377|410|411|421|426|427|433|434|435|444|445|446|447|448|450|451|485|526|530|540|541|542|543|544|545|546|584|585|587|588|589|590|591|592|593|594|595|596|597|603|605|607|631|654|655|656|657|658|659|660|…	20050325	001Chemical|10X CHEM|3WAY PHARM INC|4C Pharma Scientific Inc|A&J Pharmtech CO., LTD.|A2B Chem|AA BLOCKS|AAA Chemistry|Aaron Chemicals LLC|AbaChemScene|abcr GmbH|Abe Lab, University of Texas MD Anderson Cancer Center|ABI Chem|AbMole Bioscience|Acadechem|Accel Scientific|Accela ChemBio Inc.|Achemica|Achemo Scientific Limited|Acmec Biochemical|Acorn PharmaTech Product List|Adooq BioScience|Advanced …	Chemical Vendors|Curation Efforts|Governmental Organizations|Journal Publishers|Legacy Depositors|NIH Initiatives|Research and Development|Subscription Services	C78272 - Agent Affecting Nervous System > C245 - Anesthetic Agent|D002491 - Central Nervous System Agents > D002492 - Central Nervous System Depressants > D000777 - Anesthetics|D018373 - Peripheral Nervous System Agents > D018689 - Sensory System Agents	CHEMBL127516	BUTAMBEN	ABBOTT-34842 FREE BASE|BUTAMBEN|BUTESIN|BUTYL AMINOBENZOATE|BUTYL P-AMINOBENZOATE|BUTYL PABA|NSC-128464|P-AMINOBENZOIC ACID BUTYL ESTER	Small molecule	4	193.25	155	708	2.23	52.32	3	1
9574768	Tenofovir Alafenamide	TENOFOVIR ALAFENAMIDE|379270-37-8|GS-7340|GS 7340|EL9943AG5J|GS-734003|CHEBI:90926|DTXSID50958941|L-Alanine, N-((S)-(((1R)-2-(6-amino-9H-purin-9-yl)-1-methylethoxy)methyl)phenoxyphosphinyl)-, 1-methylethyl ester|propan-2-yl (2S)-2-{[(S)-({[(2R)-1-(6-amino-9H-purin-9-yl)propan-2-yl]oxy}methyl)(phenoxy)phosphoryl]amino}propanoate|TFV Alafenamide|L-Alanine, N-[(S)-[[(1R)-2-(6-amino-9H-purin-9-yl)-1-…	476.5	C21H29N6O5P	143	680	1.9	33	2	10	12	InChI=1S/C21H29N6O5P/c1-14(2)31-21(28)16(4)26-33(29,32-17-8-6-5-7-9-17)13-30-15(3)10-27-12-25-18-19(22)23-11-24-20(18)27/h5-9,11-12,14-16H,10,13H2,1-4H3,(H,26,29)(H2,22,23,24)/t15-,16+,33+/m1/s1	C[C@H](CN1C=NC2=C(N=CN=C21)N)OC[P@@](=O)(N[C@@H](C)C(=O)OC(C)C)OC3=CC=CC=C3	LDEKQSIMHVQZJK-CAQYMETFSA-N	propan-2-yl (2S)-2-[[[(2R)-1-(6-aminopurin-9-yl)propan-2-yl]oxymethyl-phenoxyphosphoryl]amino]propanoate	476.193705	476.193705	0	1	0	3	3	0	0	0	0	1954	5395	1157	tenofovir alafenamide	Biological Test Results|Interactions and Pathways|Chemical and Physical Properties|Classification|Drug and Medication Information|Literature|Patents|Pharmacology and Biochemistry|Safety and Hazards|Toxicity|Use and Manufacturing|Associated Disorders and Diseases|Biological Test Results: Active|Biological Test Results: Micromolar|Biological Test Results: Nanomolar	15	279736|279737|279738|279739|279740|279741|328936|344062|478939|478941|478942|478943|478950|1126830|1126833|1320780|1409605|1457751|1457752|1457753|1457756|1457757|1467723|1467747|1467748|1467749|1467750|1467751|1467752|1467753|1467754|1479144|1479145|1479146|1479147|1479148|1479149|1479150|1494156|1494157|1494158|1645844|1645845|1645846|1645847|1671449|1671450|1671451|1671452|1671453|1671454|1671…	20061024	A&J Pharmtech CO., LTD.|A2B Chem|AbaChemScene|abcr GmbH|AbMole Bioscience|Accel Scientific|Accela ChemBio Inc.|Acmec Biochemical|Acorn PharmaTech Product List|Activate Scientific|AiFChem, an XtalPi Company|AK Scientific, Inc. (AKSCI)|AKos Consulting & Solutions|Aladdin Scientific|Amadis Chemical|Angene Chemical|ApexBio Technology|Apexmol|Aribo Reagent|Aurora Fine Chemicals LLC|AvaChem Scientific|…	Chemical Vendors|Curation Efforts|Governmental Organizations|Journal Publishers|Legacy Depositors|NIH Initiatives|Research and Development|Subscription Services	C254 - Anti-Infective Agent > C281 - Antiviral Agent|C471 - Enzyme Inhibitor > C1589 - Reverse Transcriptase Inhibitor > C97452 - Nucleoside Reverse Transcriptase Inhibitor|J - Antiinfectives for systemic use > J05 - Antivirals for systemic use > J05A - Direct acting antivirals > J05AF - Nucleoside and nucleotide reverse transcriptase inhibitors	CHEMBL2107825	TENOFOVIR ALAFENAMIDE	GS-7340|GS-734003|TENOFOVIR ALAFENAMIDA|TENOFOVIR ALAFENAMIDE|VEMLIDY	Small molecule	4	476.47	16	82	2.97	143.48	10	2
151166	Lumiracoxib	Lumiracoxib|220991-20-8|Prexige|COX-189|2-(2-((2-chloro-6-fluorophenyl)amino)-5-methylphenyl)acetic acid|COX189|lumiracoxibum|DTXSID9049035|V91T9204HU|DTXCID4028961|CHEBI:73044|Benzeneacetic acid, 2-((2-chloro-6-fluorophenyl)amino)-5-methyl-|2-{2-[(2-chloro-6-fluorophenyl)amino]-5-methylphenyl}acetic acid|Benzeneacetic acid, 2-[(2-chloro-6-fluorophenyl)amino]-5-methyl-|2-[2-[(2-chloro-6-fluorophe…	293.72	C15H13ClFNO2	49.3	342	4.2	20	2	4	4	InChI=1S/C15H13ClFNO2/c1-9-5-6-13(10(7-9)8-14(19)20)18-15-11(16)3-2-4-12(15)17/h2-7,18H,8H2,1H3,(H,19,20)	CC1=CC(=C(C=C1)NC2=C(C=CC=C2Cl)F)CC(=O)O	KHPKQFYUPIUARC-UHFFFAOYSA-N	2-[2-(2-chloro-6-fluoroanilino)-5-methylphenyl]acetic acid	293.0618845	293.0618845	0	1	0	0	0	0	0	0	0	725	31587	5157	lumiracoxib	Biological Test Results|Interactions and Pathways|Chemical and Physical Properties|Classification|Drug and Medication Information|Literature|Patents|Pharmacology and Biochemistry|Safety and Hazards|Toxicity|Associated Disorders and Diseases|Spectral Information|Biological Test Results: Active|Biological Test Results: Micromolar	14	313125|313126|325050|325051|325052|325054|325055|325056|325057|325058|325059|325060|325061|325062|325063|325064|325065|325070|325071|325072|325073|588210|602332|624030|624170|624172|624173|625276|625293|651631|651632|651633|651634|651635|651821|651828|651957|651958|652010|652017|652039|652048|652051|652067|652126|652257|664063|664066|686940|686964|686978|686979|687014|687016|720508|720509|720516|…	20050808	001Chemical|3WAY PHARM INC|A&J Pharmtech CO., LTD.|A2B Chem|AA BLOCKS|Aaron Chemicals LLC|AbaChemScene|ABI Chem|AbMole Bioscience|Acmec Biochemical|Activate Scientific|AHH Chemical co.,ltd|AiFChem, an XtalPi Company|AK Scientific, Inc. (AKSCI)|AKos Consulting & Solutions|Aladdin Scientific|Alfa Chemistry|Amadis Chemical|Ambeed|AN PharmaTech|Angel Pharmatech Ltd.|Angene Chemical|ApexBio Technology…	Chemical Vendors|Curation Efforts|Governmental Organizations|Journal Publishers|Legacy Depositors|NIH Initiatives|Research and Development|Subscription Services	C471 - Enzyme Inhibitor > C1323 - Cyclooxygenase Inhibitor|C78272 - Agent Affecting Nervous System > C241 - Analgesic Agent > C2198 - Nonnarcotic Analgesic|D000893 - Anti-Inflammatory Agents|D002491 - Central Nervous System Agents > D000700 - Analgesics|D004791 - Enzyme Inhibitors > D016861 - Cyclooxygenase Inhibitors > D052246 - Cyclooxygenase 2 Inhibitors|D018373 - Peripheral Nervous System Age…	CHEMBL404108	LUMIRACOXIB	COX-189|LUMIRACOXIB|PREXIGE	Small molecule	4	293.73	78	152	4.16	49.33	2	2
6918314	Vilazodone	Vilazodone|163521-12-8|5-(4-(4-(5-Cyano-1H-indol-3-yl)butyl)piperazin-1-yl)benzofuran-2-carboxamide|vilazodona|EMD 515259|vilazodonum|5-{4-[4-(5-cyano-1H-indol-3-yl)butyl]piperazin-1-yl}-1-benzofuran-2-carboxamide|EMD-515259|EMD-68-843|5-[4-[4-(5-cyano-1H-indol-3-yl)butyl]piperazin-1-yl]-1-benzofuran-2-carboxamide|EMD 68843 BASE|S239O2OOV3|CHEBI:70707|DTXSID80870086|5-[4-[4-(5-cyano-1H-indol-3-yl…	441.5	C26H27N5O2	102	729	4	33	2	5	7	InChI=1S/C26H27N5O2/c27-16-18-4-6-23-22(13-18)19(17-29-23)3-1-2-8-30-9-11-31(12-10-30)21-5-7-24-20(14-21)15-25(33-24)26(28)32/h4-7,13-15,17,29H,1-3,8-12H2,(H2,28,32)	C1CN(CCN1CCCCC2=CNC3=C2C=C(C=C3)C#N)C4=CC5=C(C=C4)OC(=C5)C(=O)N	SGEGOXDYSFKCPT-UHFFFAOYSA-N	5-[4-[4-(5-cyano-1H-indol-3-yl)butyl]piperazin-1-yl]-1-benzofuran-2-carboxamide	441.2164751	441.2164751	0	1	0	0	0	0	0	0	0	486	3719	904	Vilazodone Hydrochloride	Biological Test Results|Interactions and Pathways|Chemical and Physical Properties|Classification|Drug and Medication Information|Identification|Literature|Patents|Pharmacology and Biochemistry|Safety and Hazards|Toxicity|Use and Manufacturing|Associated Disorders and Diseases|Biological Test Results: Active|Biological Test Results: Micromolar|Biological Test Results: Nanomolar	16	2062|240782|240783|240784|240941|240942|240991|240992|241135|241136|241137|241138|241160|241161|241162|241163|241772|242088|242221|249053|249054|663605|663606|664316|664317|664318|664319|664320|1224863|1259398|1259399|1259416|1259421|1259423|1296008|1296009|1345084|1345615|1345788|1345833|1346037|1346943|1346953|1346986|1346987|1347055|1347159|1347160|1409605|1479145|1479147|1479149|1479150|14959…	20060728	001Chemical|10X CHEM|1st Scientific|3WAY PHARM INC|4C Pharma Scientific Inc|A&J Pharmtech CO., LTD.|A2B Chem|A2Z Chemical|AA BLOCKS|Aaron Chemicals LLC|AbaChemScene|abcr GmbH|ABI Chem|AbMole Bioscience|Accel Scientific|Ace Therapeutics|Acesobio|Achemo Scientific Limited|Acorn PharmaTech Product List|Activate Scientific|Adooq BioScience|AK Scientific, Inc. (AKSCI)|AKos Consulting & Solutions|Aladd…	Chemical Vendors|Curation Efforts|Governmental Organizations|Journal Publishers|Legacy Depositors|NIH Initiatives|Research and Development|Subscription Services	C78272 - Agent Affecting Nervous System > C265 - Antidepressant Agent|D002491 - Central Nervous System Agents > D011619 - Psychotropic Drugs > D000928 - Antidepressive Agents|D018377 - Neurotransmitter Agents > D014179 - Neurotransmitter Uptake Inhibitors|D018377 - Neurotransmitter Agents > D018490 - Serotonin Agents > D017366 - Serotonin Receptor Agonists|D018377 - Neurotransmitter Agents > D018…	CHEMBL439849	VILAZODONE	EMD 515259|EMD 68843 BASE|EMD-515259|EMD-68-843|EMD-68843 BASE|VILAZODONA|VILAZODONE	Small molecule	4	441.54	42	270	4.03	102.29	5	2
13769	Testolactone	testolactone|Teslac|Teolit|Fludestrin|Testolacton|968-93-4|1-Dehydrotestololactone|delta(1)-Testololactone|1,2-Didehydrotestololactone|Testolactona|Testolactonum|Testolattone|D-Homo-17A-oxaandrosta-1,4-diene-3,17-dione|SQ 9538|SQ-9538|Testololactone, 1-dehydro-|delta(1)-Dehydrotestolactone|13-Hydroxy-3-oxo-13,17-secoandrosta-1,4-dien-17-oic acid delta-lactone|Testolactone ciii|NSC-23759|Delta-1-t…	300.4	C19H24O3	43.4	602	3	22	0	3	0	InChI=1S/C19H24O3/c1-18-9-7-13(20)11-12(18)3-4-14-15(18)8-10-19(2)16(14)5-6-17(21)22-19/h7,9,11,14-16H,3-6,8,10H2,1-2H3/t14-,15+,16+,18+,19+/m1/s1	C[C@]12CC[C@H]3[C@H]([C@@H]1CCC(=O)O2)CCC4=CC(=O)C=C[C@]34C	BPEWUONYVDABNZ-DZBHQSCQSA-N	(4aS,4bR,10aR,10bS,12aS)-10a,12a-dimethyl-4,4a,4b,5,6,10b,11,12-octahydro-3H-naphtho[2,1-f]chromene-2,8-dione	300.1725446	300.1725446	0	1	0	5	5	0	0	0	0	633	79748	13384	Testolactone	Biological Test Results|Interactions and Pathways|Chemical and Physical Properties|Classification|Drug and Medication Information|Identification|Literature|Patents|Pharmacology and Biochemistry|Safety and Hazards|Toxicity|Use and Manufacturing|Associated Disorders and Diseases|Spectral Information|Taxonomy|Biological Test Results: Active|Biological Test Results: Micromolar	17	1|3|5|7|9|11|13|15|17|19|21|23|25|27|29|31|33|35|37|39|41|43|45|47|49|51|53|55|57|59|61|63|65|67|69|71|73|75|77|79|81|83|85|87|89|91|93|95|97|99|101|103|105|107|109|111|113|115|117|119|121|123|125|127|129|131|133|135|137|139|141|143|145|179|180|226|228|248|250|256|258|260|268|270|316|328|334|342|1195|2517|53875|54051|54197|54198|409954|409956|588834|651631|651632|651633|651634|652048|652051|68697…	20040916	AbaChemScene|ABI Chem|AHH Chemical co.,ltd|AKos Consulting & Solutions|Assembly Blocks Pvt. Ltd.|BenchChem|BindingDB|BioChemPartner|Broad Institute|Changzhou Highassay Chemical Co., Ltd|ChEBI|ChemBank|Chembase.cn|ChEMBL|ChemIDplus|Chemieliva Pharmaceutical Co., Ltd|Cheminformatics Friedrich-Schiller-University Jena|ChemMol|ChemSpider|Collaborative Drug Discovery, Inc.|Comparative Toxicogenomics D…	Chemical Vendors|Curation Efforts|Governmental Organizations|Journal Publishers|Legacy Depositors|NIH Initiatives|Research and Development|Subscription Services	C147908 - Hormone Therapy Agent > C547 - Hormone Antagonist|C274 - Antineoplastic Agent > C129818 - Antineoplastic Hormonal/Endocrine Agent > C481 - Antiestrogen|C274 - Antineoplastic Agent > C163758 - Targeted Therapy Agent > C1740 - Aromatase Inhibitor|C274 - Antineoplastic Agent > C2189 - Signal Transduction Inhibitor > C129824 - Antineoplastic Protein Inhibitor|C471 - Enzyme Inhibitor > C1298…	CHEMBL1571	TESTOLACTONE	FLUDESTRIN|NSC-23759|SQ 9538|SQ-9538|TEOLIT|TESLAC|TESTOLACTONA|TESTOLACTONE|TESTOLACTONE CIII	Small molecule	4	300.4	136	154	3.59	43.37	3	0
450601	Fluciclovine (18F)	Fluciclovine (18F)|Fluciclovine F-18|axumin|Fluciclovine F 18|FACBC|222727-39-1|Fluciclovine F18|NMK36|(18F)Ge-148|GE-148|(18F)Fluciclovine|Ge-148 F-18|anti-(18f)FABC|Ge-148 (18F)|Fluciclovine F18 [USAN]|(18F)FACBC|FACBC F-18|UNII-38R1Q0L1ZE|Fluciclovine ((sup 18)F)|[18F]Fluciclovine|Fluciclovine (18F) [INN]|38R1Q0L1ZE|NMK36 cpd|anti-1-Amino-3-(18f)fluorocyclobutane-1-carboxylic acid|Fluciclovine…	132.12	C5H8FNO2	63.3	142	-2.6	9	2	4	1	InChI=1S/C5H8FNO2/c6-3-1-5(7,2-3)4(8)9/h3H,1-2,7H2,(H,8,9)/i6-1	C1C(CC1(C(=O)O)N)[18F]	NTEDWGYJNHZKQW-KWCOIAHCSA-N	1-amino-3-(18F)fluorocyclobutane-1-carboxylic acid	132.056441	132.056441	0	1	1	0	0	0	0	0	0	234	598	131		Biological Test Results|Interactions and Pathways|Chemical and Physical Properties|Classification|Drug and Medication Information|Literature|Patents|Use and Manufacturing|Associated Disorders and Diseases	9	314560|314561|393421|393422|393423|393424|393425|393426|393427|393428|393429|393430|393431|393432|393433|393434|393435|393436|393437|393438|393439|393440|393441|393442|393443|393444|393445|393446|393447|393448|393449|393450|393451|393452|393453|393454|393455|393456|393457|393458|393459|393460|393461|393462|393463|393464|393465|393466|393467|393468|393469|393470|393471|393472|393473|393474|393475|…	20050327	001Chemical|ABI Chem|Angene Chemical|AstaTech, Inc.|BenchChem|BioChemPartner|ChEBI|ChEMBL|ChemIDplus|Chemieliva Pharmaceutical Co., Ltd|Clearsynth|DiscoveryGate|DrugBank|DrugCentral|Egon Willighagen, Department of Bioinformatics - BiGCaT, Maastricht University|Enamine|EPA DSSTox|EvitaChem|FDA Global Substance Registration System (GSRS)|Google Patents|IBM|Japan Chemical Substance Dictionary (Nikka…	Chemical Vendors|Curation Efforts|Governmental Organizations|Journal Publishers|Legacy Depositors|NIH Initiatives|Research and Development|Subscription Services	C1446 - Radiopharmaceutical Compound > C2124 - Radioconjugate|V - Various > V09 - Diagnostic radiopharmaceuticals > V09I - Tumour detection	CHEMBL254468	FLUCICLOVINE F18	(18F)FACBC|(18F)GE-148|Axumin|FACBC|FACBC F-18|FLUCICLOVINA (18F)|FLUCICLOVINE (18F)|FLUCICLOVINE F 18|FLUCICLOVINE F-18|FLUCICLOVINE F18|GE-148|GE-148 (18F)|GE-148 F-18|NMK-36|NMK36	Small molecule	4	132.12	3	9	-0.1	63.32	2	2
774	Histamine	histamine|51-45-6|2-(1H-imidazol-5-yl)ethanamine|Ergamine|Ergotidine|1H-Imidazole-4-ethanamine|2-(4-Imidazolyl)ethylamine|Eramin|5-Imidazoleethylamine|Theramine|Free histamine|beta-Aminoethylimidazole|4-(2-Aminoethyl)-1H-imidazole|beta-Aminoethylglyoxaline|Imidazole-4-ethylamine|4-Imidazoleethylamine|beta-Imidazolyl-4-ethylamine|Imidazole, 4-(2-aminoethyl)-|2-[4-Imidazolyl]ethylamine|NSC-33792|DT…	111.15	C5H9N3	54.7	64.7	-0.7	8	2	2	2	InChI=1S/C5H9N3/c6-2-1-5-3-7-4-8-5/h3-4H,1-2,6H2,(H,7,8)	C1=C(NC=N1)CCN	NTYJJOPFIAHURM-UHFFFAOYSA-N	2-(1H-imidazol-5-yl)ethanamine	111.0796473	111.0796473	0	1	0	0	0	0	0	0	0	100517	24306	10645	Histamine	Biological Test Results|Interactions and Pathways|Chemical and Physical Properties|Classification|Drug and Medication Information|Identification|Literature|Patents|Pharmacology and Biochemistry|Safety and Hazards|Toxicity|Use and Manufacturing|Associated Disorders and Diseases|Spectral Information|Taxonomy|Biological Test Results: Active|Biological Test Results: Micromolar|Biological Test Results…	18	357|410|411|444|445|446|447|448|450|451|485|526|530|584|585|587|588|589|590|591|592|593|594|595|596|597|603|605|607|608|631|662|731|757|758|759|760|761|764|775|781|782|793|797|798|799|800|803|804|817|818|827|828|841|861|862|868|871|873|875|878|879|880|881|883|884|885|886|887|889|891|892|893|894|895|898|899|900|901|902|912|914|915|917|918|920|923|924|925|926|927|928|932|938|940|943|944|945|950|951…	20040916	001Chemical|10X CHEM|1st Scientific|3WAY PHARM INC|A&J Pharmtech CO., LTD.|A2B Chem|AA BLOCKS|AAA Chemistry|Aaron Chemicals LLC|AbaChemScene|ABBLIS Chemicals|abcr GmbH|Abe Lab, University of Texas MD Anderson Cancer Center|ABI Chem|AbMole Bioscience|Acadechem|Accel Scientific|Accela ChemBio Inc.|Achemica|Achemo Scientific Limited|Achemtek|Acmec Biochemical|ACT Chemical|Activate Scientific|AEchem …	Chemical Vendors|Curation Efforts|Governmental Organizations|Journal Publishers|Legacy Depositors|NIH Initiatives|Research and Development|Subscription Services	C308 - Immunotherapeutic Agent > C2139 - Immunostimulant|D018377 - Neurotransmitter Agents > D018494 - Histamine Agents > D017442 - Histamine Agonists	CHEMBL90	HISTAMINE	.BETA.-AMINOETHYLGLYOXALINE|ERGAMINE|ERGOTIDINE|HISTAMINE|NSC-33792	Small molecule	4	111.15	111	606	-0.09	54.7	2	2
60953	Capecitabine	CAPECITABINE|154361-50-9|Xeloda|Capecitibine|Capiibine|Captabin|5'-deoxy-5-fluoro-N-[(pentyloxy)carbonyl]cytidine|capecitabina|Capecytabine|Capecitabine Sun|Capecitabine Teva|Capecitabine Medac|Capecitabine Accord|capecitabinum|Capecitabin|Ecansya|Ro 09-1978/000|N(4)-Pentyloxycarbonyl-5'-deoxy-5-fluorocytidine|Pentyl 1-(5-deoxy-beta-D-ribofuranosyl)-5-fluoro-1,2-dihydro-2-oxo-4-pyrimidinecarbamat…	359.35	C15H22FN3O6	121	582	0.6	25	3	7	7	InChI=1S/C15H22FN3O6/c1-3-4-5-6-24-15(23)18-12-9(16)7-19(14(22)17-12)13-11(21)10(20)8(2)25-13/h7-8,10-11,13,20-21H,3-6H2,1-2H3,(H,17,18,22,23)/t8-,10-,11-,13-/m1/s1	CCCCCOC(=O)NC1=NC(=O)N(C=C1F)[C@H]2[C@@H]([C@@H]([C@H](O2)C)O)O	GAGWJHPBXLXJQN-UORFTKCHSA-N	pentyl N-[1-[(2R,3R,4S,5R)-3,4-dihydroxy-5-methyloxolan-2-yl]-5-fluoro-2-oxopyrimidin-4-yl]carbamate	359.1492636	359.1492636	0	1	0	4	4	0	0	0	0	22513	36646	10609	Capecitabine	Biological Test Results|Interactions and Pathways|Chemical and Physical Properties|Classification|Drug and Medication Information|Identification|Literature|Patents|Pharmacology and Biochemistry|Safety and Hazards|Toxicity|Use and Manufacturing|Associated Disorders and Diseases|Spectral Information|Biological Test Results: Active|Biological Test Results: Micromolar	16	48317|48318|102676|116602|116603|116611|116612|116613|116614|116615|116616|116757|116758|116759|116760|116761|116762|116763|116764|127781|127784|226595|231334|353088|456232|468443|477295|487906|588211|588212|588213|588834|589044|625279|625280|625281|625282|625283|625284|625285|625286|625287|625288|625289|625290|625291|625292|651631|651632|651633|651634|651635|651821|651957|651958|652010|652017|65…	20050624	10X CHEM|3WAY PHARM INC|A&J Pharmtech CO., LTD.|A2B Chem|AA BLOCKS|Aaron Chemicals LLC|AbaChemScene|ABI Chem|Acadechem|Accel Scientific|Acesobio|Achemo Scientific Limited|Achemtek|Acmec Biochemical|Acorn PharmaTech Product List|Activate Scientific|Adooq BioScience|AEchem Scientific Corp., USA|AHH Chemical co.,ltd|AiFChem, an XtalPi Company|AKos Consulting & Solutions|Aladdin Scientific|Alfa Chemi…	Chemical Vendors|Curation Efforts|Governmental Organizations|Journal Publishers|Legacy Depositors|NIH Initiatives|Research and Development|Subscription Services	C274 - Antineoplastic Agent > C186664 - Cytotoxic Chemotherapeutic Agent > C272 - Antimetabolite|D000970 - Antineoplastic Agents|D009676 - Noxae > D000963 - Antimetabolites|L - Antineoplastic and immunomodulating agents > L01 - Antineoplastic agents > L01B - Antimetabolites > L01BC - Pyrimidine analogues	CHEMBL1773	CAPECITABINE	CAPECITABINA|CAPECITABINE|CAPECITABINE ACCORD|CAPECITABINE COMPONENT OF XELIRI CAPECITIBINE|CAPECITABINE COMPONENT OF XELOX|CAPECITABINE MEDAC|CAPECITABINE SUN|CAPECITABINE TEVA|CAPECITIBINE|CAPECYTABINE|CAPIIBINE|CAPTABIN|ECANSYA|ECANSYA (PREVIOUSLY CAPECITABINE KRKA)|NSC-759853|RO 09-1978/000|RO-09-1978000|RO-091978000|Ro-09-1978-000|XELODA	Small molecule	4	359.35	85	305	0.76	122.91	8	3
11363176	Ponesimod	Ponesimod|854107-55-4|ACT-128800|Ponvory|5G7AKV2MKP|(Z)-5-((Z)-3-chloro-4-((R)-2,3-dihydroxypropoxy)benzylidene)-2-(propylimino)-3-(o-tolyl)thiazolidin-4-one|CHEMBL1096146|ACT128800|MFCD18207776|(2Z,5Z)-5-(3-Chloro-4-((R)-2,3-dihydroxypropoxy)benzylidene)-2-(propylimino)-3-(o-tolyl)thiazolidin-4-one|(5Z)-5-[[3-chloro-4-[(2R)-2,3-dihydroxypropoxy]phenyl]methylidene]-3-(2-methylphenyl)-2-propylimin…	461	C23H25ClN2O4S	108	674	4.6	31	2	6	8	InChI=1S/C23H25ClN2O4S/c1-3-10-25-23-26(19-7-5-4-6-15(19)2)22(29)21(31-23)12-16-8-9-20(18(24)11-16)30-14-17(28)13-27/h4-9,11-12,17,27-28H,3,10,13-14H2,1-2H3/b21-12-,25-23?/t17-/m1/s1	CCCN=C1N(C(=O)/C(=C/C2=CC(=C(C=C2)OC[C@@H](CO)O)Cl)/S1)C3=CC=CC=C3C	LPAUOXUZGSBGDU-ULCCENQXSA-N	(5Z)-5-[[3-chloro-4-[(2R)-2,3-dihydroxypropoxy]phenyl]methylidene]-3-(2-methylphenyl)-2-propylimino-1,3-thiazolidin-4-one	460.1223562	460.1223562	0	1	0	1	1	0	1	1	0	83	1432	285		Biological Test Results|Interactions and Pathways|Chemical and Physical Properties|Classification|Drug and Medication Information|Literature|Patents|Associated Disorders and Diseases|Biological Test Results: Active|Biological Test Results: Micromolar	10	481618|481619|481620|481621|481622|1054249|1346162|1346170|1346205|1346242|1409598|1420300|1420301|1420302|1420303|1420307|1474286|1640020|1645758|1671498|1696040|1696042|1749710|1749711|1964107|2033333	20061026	10X CHEM|A&J Pharmtech CO., LTD.|A2B Chem|AA BLOCKS|Aaron Chemicals LLC|AbaChemScene|abcr GmbH|AbMole Bioscience|Activate Scientific|Adooq BioScience|AiFChem, an XtalPi Company|AKos Consulting & Solutions|Aladdin Scientific|Ambeed|Angel Pharmatech Ltd.|Apexmol|AppChem|AstaTech, Inc.|BenchChem|Bic Biotech|BindingDB|Biorbyt|Biosynth|BLD Pharm|Broad Institute|Center for Chemical Genomics, University…	Chemical Vendors|Curation Efforts|Governmental Organizations|Journal Publishers|Legacy Depositors|NIH Initiatives|Research and Development|Subscription Services	C308 - Immunotherapeutic Agent|D007155 - Immunologic Factors > D007166 - Immunosuppressive Agents > D000081243 - Sphingosine 1 Phosphate Receptor Modulators|L - Antineoplastic and immunomodulating agents > L04 - Immunosuppressants > L04A - Immunosuppressants > L04AA - Selective immunosuppressants	CHEMBL1096146	PONESIMOD	ACT-128800|PONESIMOD|PONVORY|Ponesimod	Small molecule	4	460.98	10	26	4.27	82.36	6	2
71329	Dofetilide	Dofetilide|115256-11-6|Tikosyn|Dofetilida|Dofetilidum|UK-68,798|UK-68798|DTXSID5046433|Methanesulfonamide, N-[4-[2-[methyl[2-[4-[(methylsulfonyl)amino]phenoxy]ethyl]amino]ethyl]phenyl]-|R4Z9X1N2ND|beta-((p-Methanesulfonamidophenethyl)methylamino)methanesulfono-p-phenetidide|CHEBI:4681|DTXCID3026433|N-[4-[2-[Methyl[2-[4-[(methylsulfonyl)amino]phenoxy]ethyl]amino]ethyl]phenyl]methanesulfonamide|Met…	441.6	C19H27N3O5S2	122	672	1.8	29	2	8	11	InChI=1S/C19H27N3O5S2/c1-22(13-12-16-4-6-17(7-5-16)20-28(2,23)24)14-15-27-19-10-8-18(9-11-19)21-29(3,25)26/h4-11,20-21H,12-15H2,1-3H3	CN(CCC1=CC=C(C=C1)NS(=O)(=O)C)CCOC2=CC=C(C=C2)NS(=O)(=O)C	IXTMWRCNAAVVAI-UHFFFAOYSA-N	N-[4-[2-[2-[4-(methanesulfonamido)phenoxy]ethyl-methylamino]ethyl]phenyl]methanesulfonamide	441.1392133	441.1392133	0	1	0	0	0	0	0	0	0	2248	10534	1978	dofetilide	Biological Test Results|Interactions and Pathways|Chemical and Physical Properties|Classification|Drug and Medication Information|Identification|Literature|Patents|Pharmacology and Biochemistry|Safety and Hazards|Toxicity|Use and Manufacturing|Associated Disorders and Diseases|Spectral Information|Biological Test Results: Active|Biological Test Results: Micromolar|Biological Test Results: Nanomol…	17	1|3|5|7|9|13|15|19|21|23|25|29|31|35|39|41|43|45|47|49|53|55|59|65|67|71|73|77|79|81|83|85|89|91|93|95|97|99|101|103|105|107|109|113|115|119|121|123|125|129|131|133|137|139|141|143|145|485|631|731|781|782|880|950|951|952|1001|1006|1007|1008|1009|1012|1016|1018|1019|1020|1021|1022|1027|1032|1040|1048|1049|1051|1066|1085|1135|1136|1203|1209|1214|1216|1217|1220|1222|1229|1236|1251|1274|1304|1321|132…	20050624	001Chemical|10X CHEM|1st Scientific|3WAY PHARM INC|A&J Pharmtech CO., LTD.|A2B Chem|AA BLOCKS|Aaron Chemicals LLC|AbaChemScene|ABBLIS Chemicals|abcr GmbH|ABI Chem|Accel Scientific|Accela ChemBio Inc.|Achemo Scientific Limited|Acmec Biochemical|Acorn PharmaTech Product List|ACT Chemical|Activate Scientific|Adooq BioScience|AHH Chemical co.,ltd|AiFChem, an XtalPi Company|AK Scientific, Inc. (AKSCI)…	Chemical Vendors|Curation Efforts|Governmental Organizations|Journal Publishers|Legacy Depositors|NIH Initiatives|Research and Development|Subscription Services	C - Cardiovascular system > C01 - Cardiac therapy > C01B - Antiarrhythmics, class i and iii > C01BD - Antiarrhythmics, class iii|C78274 - Agent Affecting Cardiovascular System > C47793 - Antiarrhythmic Agent|C93038 - Cation Channel Blocker|D002317 - Cardiovascular Agents > D000889 - Anti-Arrhythmia Agents|D002317 - Cardiovascular Agents > D026902 - Potassium Channel Blockers|D049990 - Membrane Tr…	CHEMBL473	DOFETILIDE	DOFETILIDA|DOFETILIDE|TIKOSYN|UK-68,798|UK-68798	Small molecule	4	441.58	125	457	1.98	104.81	6	2
12597	Isosorbide	isosorbide|652-67-5|Isobide|Devicoran|Hydronol|Ismotic|(3R,3aR,6S,6aR)-hexahydrofuro[3,2-b]furan-3,6-diol|(+)-D-Isosorbide|1,4:3,6-Dianhydro-D-glucitol|D-Glucitol, 1,4:3,6-dianhydro-|1,4:3,6-Dianhydrosorbitol|1,4:3,6-Dianhydro-D-sorbitol|NSC-40725|DTXSID5046196|Glucitol, 1,4:3,6-dianhydro-, D-|WXR179L51S|NSC40725|DTXCID3026196|(3R,3aR,6S,6aR)-hexahydrofuro(3,2-b)furan-3,6-diol|RefChem:55420|GlyTo…	146.14	C6H10O4	58.9	122	-1.4	10	2	4	0	InChI=1S/C6H10O4/c7-3-1-9-6-4(8)2-10-5(3)6/h3-8H,1-2H2/t3-,4+,5-,6-/m1/s1	C1[C@H]([C@@H]2[C@H](O1)[C@H](CO2)O)O	KLDXJTOLSGUMSJ-JGWLITMVSA-N	(3S,3aR,6R,6aR)-2,3,3a,5,6,6a-hexahydrofuro[3,2-b]furan-3,6-diol	146.0579088	146.0579088	0	1	0	4	4	0	0	0	0	1882	55044	14879	Isosorbide	Biological Test Results|Interactions and Pathways|Chemical and Physical Properties|Classification|Drug and Medication Information|Food Additives and Ingredients|Literature|Patents|Pharmacology and Biochemistry|Safety and Hazards|Toxicity|Use and Manufacturing|Associated Disorders and Diseases|Spectral Information|Biological Test Results: Active|Biological Test Results: Micromolar	16	179|1471|1490|1688|1766|1768|2528|2546|2551|2662|492961|504327|504332|504749|504832|504834|504847|504865|588579|588834|602332|624030|624031|624032|624044|624170|624172|624173|624296|624297|625277|651631|651632|651633|651634|651635|652048|652051|686978|686979|720516|720532|720533|720552|720634|720635|720637|720674|720675|720678|720679|720680|720681|720682|720683|720684|720685|720686|720687|720691|…	20050624	001Chemical|10X CHEM|A&J Pharmtech CO., LTD.|A2B Chem|AA BLOCKS|Aaron Chemicals LLC|AbaChemScene|abcr GmbH|ABI Chem|AbMole Bioscience|Accel Scientific|Acmec Biochemical|AHH Chemical co.,ltd|AiFChem, an XtalPi Company|AK Scientific, Inc. (AKSCI)|AKos Consulting & Solutions|Aladdin Scientific|Alfa Chemistry|Amadis Chemical|Ambeed|AN PharmaTech|ApexBio Technology|AppChem|Aribo Reagent|AstaTech, Inc.…	Chemical Vendors|Curation Efforts|Governmental Organizations|Journal Publishers|Legacy Depositors|NIH Initiatives|Research and Development|Subscription Services	C78274 - Agent Affecting Cardiovascular System > C29707 - Vasodilating Agent|D002317 - Cardiovascular Agents > D045283 - Natriuretic Agents|D045283 - Natriuretic Agents > D004232 - Diuretics	CHEMBL1200660	ISOSORBIDE	1,4:3,6-DIANHYDRO-D-GLUCITOL|AT-101|D-GLUCITOL, 1,4:3,6-DIANHYDRO-|ISMOTIC|ISOBIDE|ISOSORBIDA|ISOSORBIDE|NSC-40725	Small molecule	4	146.14	11	30	-1.49	58.92	4	2
2907	Cyclophosphamide	cyclophosphamide|50-18-0|Cytoxan|Cyclophosphamid|Cyclophosphane|Clafen|Endoxan|Cyclophosphan|Cytophosphan|Procytox|Sendoxan|Cyclophosphamidum|Claphene|Cyclostin|Endoxana|Endoxanal|Genoxal|Mitoxan|Cyclophosphoramide|Endoxan R|Cytophosphane|Zyklophosphamid|(RS)-Cyclophosphamide|Cyklofosfamid|(+-)-Cyclophosphamide|Ciclofosfamida|Cyclophosphanum|Ciclophosphamide|Cyclophosphamide anhydrous|Lyophilized…	261.079	C7H15Cl2N2O2P	41.6	212	0.6	14	1	4	5	InChI=1S/C7H15Cl2N2O2P/c8-2-5-11(6-3-9)14(12)10-4-1-7-13-14/h1-7H2,(H,10,12)	C1CNP(=O)(OC1)N(CCCl)CCCl	CMSMOCZEIVJLDB-UHFFFAOYSA-N	N,N-bis(2-chloroethyl)-2-oxo-1,3,2lambda5-oxazaphosphinan-2-amine	260.0248201	260.0248201	0	1	0	1	0	1	0	0	0	126365	44494	10837	Cyclophosphamide	Biological Test Results|Interactions and Pathways|Chemical and Physical Properties|Classification|Drug and Medication Information|Identification|Literature|Patents|Pharmacology and Biochemistry|Safety and Hazards|Toxicity|Use and Manufacturing|Associated Disorders and Diseases|Spectral Information|Biological Test Results: Active|Biological Test Results: Micromolar|Biological Test Results: Nanomol…	17	1|3|5|7|9|11|13|15|17|19|21|23|25|27|29|31|33|35|37|39|41|43|45|47|49|51|53|55|57|59|61|63|65|67|69|71|73|75|77|79|81|83|85|87|89|91|93|95|97|99|101|103|105|107|109|111|113|115|117|119|121|123|125|127|129|131|133|135|137|139|141|143|145|155|157|161|165|167|175|179|180|182|184|186|188|190|192|194|196|198|200|206|208|210|214|216|220|224|226|228|230|232|236|246|248|250|252|254|256|258|260|264|266|27…	20050325	001Chemical|10X CHEM|3WAY PHARM INC|4C Pharma Scientific Inc|A2B Chem|A2Z Chemical|AA BLOCKS|Aaron Chemicals LLC|AbaChemScene|ABBLIS Chemicals|abcr GmbH|Abe Lab, University of Texas MD Anderson Cancer Center|ABI Chem|Acadechem|Accel Scientific|Accela ChemBio Inc.|Achemtek|Acmec Biochemical|Active Biopharma|AHH Chemical co.,ltd|AiFChem, an XtalPi Company|AK Scientific, Inc. (AKSCI)|AKos Consulting…	Chemical Vendors|Curation Efforts|Governmental Organizations|Journal Publishers|Legacy Depositors|NIH Initiatives|Research and Development|Subscription Services	C274 - Antineoplastic Agent > C186664 - Cytotoxic Chemotherapeutic Agent > C2842 - DNA Binding Agent|C308 - Immunotherapeutic Agent > C574 - Immunosuppressant|D000970 - Antineoplastic Agents > D018906 - Antineoplastic Agents, Alkylating > D009588 - Nitrogen Mustard Compounds|D000970 - Antineoplastic Agents > D018906 - Antineoplastic Agents, Alkylating > D010752 - Phosphoramide Mustards|D000970 - …	CHEMBL88	CYCLOPHOSPHAMIDE ANHYDROUS	ANHYDROUS CYCLOPHOSPHAMIDE|CICLOFOSFAMIDA|CYCLOPHOSPHAMIDE (ANHYDROUS)|CYCLOPHOSPHAMIDE ANHYDROUS|CYCLOPHOSPHAMIDE LYOPHILIZED|CYCLOPHOSPHAMIDE, ANHYDROUS	Small molecule	4	261.09	258	3769	1.88	41.57	2	1
5210	Sibutramine	sibutramine|106650-56-0|Medaria|Sibutramina|Sibutraminum|Butramin|racemic sibutramine|Cf-alli|1-[1-(4-chlorophenyl)cyclobutyl]-N,N,3-trimethylbutan-1-amine|1-(1-(4-chlorophenyl)cyclobutyl)-N,N,3-trimethylbutan-1-amine|WV5EC51866|DTXSID1023578|HSDB 7209|Cyclobutanemethanamine, 1-(4-chlorophenyl)-N,N-dimethyl-alpha-(2-methylpropyl)-|{1-[1-(4-chlorophenyl)cyclobutyl]-3-methylbutyl}dimethylamine|(1-(…	279.8	C17H26ClN	3.2	275	5.4	19	0	1	5	InChI=1S/C17H26ClN/c1-13(2)12-16(19(3)4)17(10-5-11-17)14-6-8-15(18)9-7-14/h6-9,13,16H,5,10-12H2,1-4H3	CC(C)CC(C1(CCC1)C2=CC=C(C=C2)Cl)N(C)C	UNAANXDKBXWMLN-UHFFFAOYSA-N	1-[1-(4-chlorophenyl)cyclobutyl]-N,N,3-trimethylbutan-1-amine	279.1753775	279.1753775	0	1	0	1	0	1	0	0	0	2893	47099	8943	sibutramine	Biological Test Results|Interactions and Pathways|Chemical and Physical Properties|Classification|Drug and Medication Information|Literature|Patents|Pharmacology and Biochemistry|Safety and Hazards|Toxicity|Use and Manufacturing|Associated Disorders and Diseases|Spectral Information|Biological Test Results: Active|Biological Test Results: Micromolar	15	1195|2016|2023|2025|2029|2052|2066|2280|2435|2445|2517|2557|2606|2690|2751|2796|2797|270774|307533|311932|434955|434962|434989|435030|443391|443392|449728|449762|463079|463082|463141|463210|463254|480078|480080|480082|480084|480086|485270|485272|485275|485290|485341|485349|485353|485360|485367|488837|488839|488847|488862|488890|488895|488896|488899|488942|488955|488956|488965|488966|492947|492953…	20050325	A2B Chem|AA BLOCKS|Aaron Chemicals LLC|AbaChemScene|ABBLIS Chemicals|abcr GmbH|Abe Lab, University of Texas MD Anderson Cancer Center|ABI Chem|AbMole Bioscience|Acadechem|Achemo Scientific Limited|Achemtek|Acorn PharmaTech Product List|AHH Chemical co.,ltd|AKos Consulting & Solutions|Alfa Chemistry|Alsachim|Amadis Chemical|AN PharmaTech|Angene Chemical|Anward|Assembly Blocks Pvt. Ltd.|Aurora Fine…	Chemical Vendors|Curation Efforts|Governmental Organizations|Journal Publishers|Legacy Depositors|NIH Initiatives|Research and Development|Subscription Services	A - Alimentary tract and metabolism > A08 - Antiobesity preparations, excl. diet products > A08A - Antiobesity preparations, excl. diet products > A08AA - Centrally acting antiobesity products|C78272 - Agent Affecting Nervous System > C29728 - Anorexiant|D002491 - Central Nervous System Agents > D011619 - Psychotropic Drugs > D000928 - Antidepressive Agents|D019440 - Anti-Obesity Agents > D001067…	CHEMBL1419	SIBUTRAMINE	BUTRAMIN|CF-ALLI|MEDARIA|RACEMIC SIBUTRAMINE|REDUCTIL|SIBUTRAMINA|SIBUTRAMINE	Small molecule	4	279.86	157	690	4.74	3.24	1	0
5735	Zopiclone	zopiclone|43200-80-2|Imovane|Amoban|Zimovane|(+-)-Zopiclone|Zopiclona|Zopiclonum|Ximovan|RP-27267|[6-(5-chloropyridin-2-yl)-5-oxo-7H-pyrrolo[3,4-b]pyrazin-7-yl] 4-methylpiperazine-1-carboxylate|RP 27267|Zimovane LS|NSC-758463|03A5ORL08Q|Zileze 7.5|CHEBI:32315|Zileze 3.75|1-Piperazinecarboxylic acid, 4-methyl-, 6-(5-chloro-2-pyridinyl)-6,7-dihydro-7-oxo-5H-pyrrolo(3,4-b)pyrazin-5-yl ester|DTXSID40…	388.8	C17H17ClN6O3	91.8	573	0.5	27	0	7	3	InChI=1S/C17H17ClN6O3/c1-22-6-8-23(9-7-22)17(26)27-16-14-13(19-4-5-20-14)15(25)24(16)12-3-2-11(18)10-21-12/h2-5,10,16H,6-9H2,1H3	CN1CCN(CC1)C(=O)OC2C3=NC=CN=C3C(=O)N2C4=NC=C(C=C4)Cl	GBBSUAFBMRNDJC-UHFFFAOYSA-N	[6-(5-chloro-2-pyridinyl)-5-oxo-7H-pyrrolo[3,4-b]pyrazin-7-yl] 4-methylpiperazine-1-carboxylate	388.1050661	388.1050661	0	1	0	1	0	1	0	0	0	799	9377	2612	zopiclone	Biological Test Results|Interactions and Pathways|Chemical and Physical Properties|Classification|Drug and Medication Information|Literature|Patents|Pharmacology and Biochemistry|Safety and Hazards|Toxicity|Use and Manufacturing|Associated Disorders and Diseases|Spectral Information|Biological Test Results: Active|Biological Test Results: Micromolar	15	357|360|361|364|368|371|373|374|375|411|422|425|429|430|431|432|436|438|440|441|444|445|446|447|448|449|450|453|454|455|456|457|460|461|463|465|483|484|485|487|488|501|518|521|522|524|525|526|527|528|529|538|539|547|552|555|556|559|560|561|565|567|570|571|572|573|574|575|576|577|580|581|584|585|587|588|589|590|591|592|593|594|595|596|597|598|601|602|603|604|605|609|612|614|615|622|623|624|625|626…	20050325	001Chemical|AbaChemScene|ABI Chem|Acadechem|Acorn PharmaTech Product List|AHH Chemical co.,ltd|AKos Consulting & Solutions|Alsachim|AN PharmaTech|Aurora Fine Chemicals LLC|Axon Medchem|BenchChem|BindingDB|BioChemPartner|BioCrick|Biosynth|Broad Institute|CATO Research Chemicals Inc.|CCSbase|Center for Chemical Genomics, University of Michigan|Changzhou Highassay Chemical Co., Ltd|ChEBI|Chem-Space.…	Chemical Vendors|Curation Efforts|Governmental Organizations|Journal Publishers|Legacy Depositors|NIH Initiatives|Research and Development|Subscription Services	C78272 - Agent Affecting Nervous System > C29756 - Sedative and Hypnotic|D002491 - Central Nervous System Agents > D002492 - Central Nervous System Depressants > D006993 - Hypnotics and Sedatives|N - Nervous system > N05 - Psycholeptics > N05C - Hypnotics and sedatives > N05CF - Benzodiazepine related drugs	CHEMBL135400	ZOPICLONE	AMOBAN|IMOVANE|NSC-758463|RP-27267|ZILEZE 3.75|ZILEZE 7.5|ZIMOVANE|ZIMOVANE LS|ZOPICLONA|ZOPICLONE	Small molecule	4	388.82	113	732	1.57	91.76	7	0
5311181	Iloprost	ILOPROST|Ciloprost|Ventavis|78919-13-8|Endoprost|Ilomedin|Aurlumyn|Iloprostum|ZK-36374|JED5K35YGL|DTXSID2041046|ZK 36374|ZK 00036374|CHEBI:63916|ZK-00036374|DTXCID001333799|Pentanoic acid, 5-(hexahydro-5-hydroxy-4-(3-hydroxy-4-methyl-1-octen-6-ynyl)-2(1H)-pentalenylidene)-|(5E)-5-[(3aS,4R,5R,6aS)-5-hydroxy-4-[(1E,3S)-3-hydroxy-4-methyloct-1-en-6-yn-1-yl]hexahydropentalen-2(1H)-ylidene]pentanoic a…	360.5	C22H32O4	77.8	606	2.8	26	3	4	8	InChI=1S/C22H32O4/c1-3-4-7-15(2)20(23)11-10-18-19-13-16(8-5-6-9-22(25)26)12-17(19)14-21(18)24/h8,10-11,15,17-21,23-24H,5-7,9,12-14H2,1-2H3,(H,25,26)/b11-10+,16-8+/t15?,17-,18+,19-,20+,21+/m0/s1	CC#CCC(C)[C@@H](/C=C/[C@H]1[C@@H](C[C@H]2[C@@H]1C/C(=C/CCCC(=O)O)/C2)O)O	HIFJCPQKFCZDDL-ACWOEMLNSA-N	(5E)-5-[(3aS,4R,5R,6aS)-5-hydroxy-4-[(E,3S)-3-hydroxy-4-methyloct-1-en-6-ynyl]-3,3a,4,5,6,6a-hexahydro-1H-pentalen-2-ylidene]pentanoic acid	360.2300595	360.2300595	0	1	0	6	5	1	2	2	0	5497	15225	2731	Iloprost	Biological Test Results|Interactions and Pathways|Chemical and Physical Properties|Classification|Drug and Medication Information|Literature|Patents|Pharmacology and Biochemistry|Safety and Hazards|Toxicity|Use and Manufacturing|Associated Disorders and Diseases|Biological Test Results: Active|Biological Test Results: Micromolar|Biological Test Results: Nanomolar	15	44748|89295|89296|89297|92241|92377|92390|92396|92397|92410|93128|160748|160749|160755|160760|195020|212622|222764|234879|238689|247935|248516|301228|302640|346448|540209|540210|540211|540212|540213|540214|540215|540216|540217|540218|540219|540220|540221|588211|588212|588213|624349|625279|625280|625281|625282|625283|625284|625285|625286|625287|625288|625289|625290|625291|625292|651631|651632|6516…	20051216	10X CHEM|3WAY PHARM INC|AA BLOCKS|AbaChemScene|ABI Chem|Acmec Biochemical|AHH Chemical co.,ltd|AK Scientific, Inc. (AKSCI)|AKos Consulting & Solutions|Alfa Chemistry|Amadis Chemical|Ambinter|AN PharmaTech|Aurora Fine Chemicals LLC|BenchChem|BindingDB|Biorbyt|Biosynth|BLD Pharm|BOC Sciences|Broad Institute|CATO Research Chemicals Inc.|Changzhou Highassay Chemical Co., Ltd|ChEBI|Chem-Space.com Data…	Chemical Vendors|Curation Efforts|Governmental Organizations|Journal Publishers|Legacy Depositors|NIH Initiatives|Research and Development|Subscription Services	D002317 - Cardiovascular Agents > D014665 - Vasodilator Agents|D006401 - Hematologic Agents > D010975 - Platelet Aggregation Inhibitors|C1892 - Chemopreventive Agent|B - Blood and blood forming organs > B01 - Antithrombotic agents > B01A - Antithrombotic agents > B01AC - Platelet aggregation inhibitors excl. heparin|C78568 - Prostaglandin Analogue	CHEMBL494	ILOPROST	AURLUMYN|CILOPROST|ENDOPROST|ILOMEDIN|ILOPROST|VENTAVIS|ZK 00036374|ZK-00036374|ZK-36374	Small molecule	4	360.49	36	109	3.54	77.76	3	3
3038	Dichlorphenamide	dichlorphenamide|Diclofenamide|120-97-8|4,5-dichlorobenzene-1,3-disulfonamide|Dichlorophenamide|Dichlofenamide|Daranide|Antidrasi|Oratrol|1,3-Benzenedisulfonamide, 4,5-dichloro-|Dichlorphenamid|Diclofenamid|Glaucol|Diclofenamida|Diclofenamidum|4,5-Dichloro-m-benzenedisulfonamide|1,3-Disulfamyl-4,5-dichlorobenzene|1,3-Disulfamoyl-4,5-dichlorobenzene|4,5-Dichloro-1,3-disulfamoylbenzene|Keveyis|3,4-…	305.2	C6H6Cl2N2O4S2	137	452	0.3	16	2	6	2	InChI=1S/C6H6Cl2N2O4S2/c7-4-1-3(15(9,11)12)2-5(6(4)8)16(10,13)14/h1-2H,(H2,9,11,12)(H2,10,13,14)	C1=C(C=C(C(=C1S(=O)(=O)N)Cl)Cl)S(=O)(=O)N	GJQPMPFPNINLKP-UHFFFAOYSA-N	4,5-dichlorobenzene-1,3-disulfonamide	303.9146044	303.9146044	0	1	0	0	0	0	0	0	0	451	13802	2739	Dichlorphenamide	Biological Test Results|Interactions and Pathways|Chemical and Physical Properties|Classification|Drug and Medication Information|Identification|Literature|Patents|Pharmacology and Biochemistry|Safety and Hazards|Toxicity|Use and Manufacturing|Associated Disorders and Diseases|Spectral Information|Biological Test Results: Active|Biological Test Results: Micromolar|Biological Test Results: Nanomol…	17	357|377|410|411|444|445|446|447|448|450|451|526|530|584|585|587|588|589|590|591|592|593|594|595|596|597|603|605|607|662|875|880|881|883|884|885|886|887|889|891|892|893|894|899|900|901|902|912|914|915|923|924|925|926|927|938|995|1030|1195|1332|1379|1452|1454|1457|1458|1467|1469|1471|1476|1477|1478|1479|1487|1490|1519|1688|1766|1768|1811|1850|1851|1863|1865|1899|1903|1906|1947|1948|1950|1962|1974|1…	20050325	001Chemical|10X CHEM|1st Scientific|A&J Pharmtech CO., LTD.|A2B Chem|AA BLOCKS|Aaron Chemicals LLC|AbaChemScene|ABBLIS Chemicals|abcr GmbH|ABI Chem|AbMole Bioscience|Acadechem|Accel Scientific|Achemtek|Acmec Biochemical|Activate Scientific|Adooq BioScience|AHH Chemical co.,ltd|AiFChem, an XtalPi Company|AKos Consulting & Solutions|Aladdin Scientific|Alfa Chemistry|Amadis Chemical|Ambeed|AN Pharma…	Chemical Vendors|Curation Efforts|Governmental Organizations|Journal Publishers|Legacy Depositors|NIH Initiatives|Research and Development|Subscription Services	C471 - Enzyme Inhibitor > C29577 - Carbonic Anhydrase Inhibitor|C78272 - Agent Affecting Nervous System > C47796 - Cholinergic Agonist|D004791 - Enzyme Inhibitors > D002257 - Carbonic Anhydrase Inhibitors|S - Sensory organs > S01 - Ophthalmologicals > S01E - Antiglaucoma preparations and miotics > S01EC - Carbonic anhydrase inhibitors	CHEMBL17	DICHLORPHENAMIDE	DARANIDE|DICHLORPHENAMIDE|DICLOFENAMIDA|DICLOFENAMIDE|KEVEYIS|ORATROL	Small molecule	4	305.16	116	622	0.29	120.32	4	2
27125	Estetrol	ESTETROL|15183-37-6|Estetrol anhydrous|15alpha-hydroxyestriol|estetrolum|oestetrol|ENB39R14VF|Estetrol (anhydrous)|15 alpha-hydroxyestriol|CHEBI:142773|DTXSID50164888|estra-1,3,5(10)-triene-3,15alpha,16alpha,17beta-tetrol|Estra-1,3,5(10)-triene-3,15,16,17-tetrol, (15alpha,16alpha,17beta)-|15 alpha Hydroxyestriol|RefChem:591228|15 alpha Hydroxy Estriol|15-alpha-Hydroxy-Estriol|DTXCID4087379|(1S,10…	304.4	C18H24O4	80.9	441	1.5	22	4	4	0	InChI=1S/C18H24O4/c1-18-7-6-12-11-5-3-10(19)8-9(11)2-4-13(12)14(18)15(20)16(21)17(18)22/h3,5,8,12-17,19-22H,2,4,6-7H2,1H3/t12-,13-,14-,15-,16-,17+,18+/m1/s1	C[C@]12CC[C@H]3[C@H]([C@@H]1[C@H]([C@H]([C@@H]2O)O)O)CCC4=C3C=CC(=C4)O	AJIPIJNNOJSSQC-NYLIRDPKSA-N	(8R,9S,13S,14S,15R,16R,17R)-13-methyl-6,7,8,9,11,12,14,15,16,17-decahydrocyclopenta[a]phenanthrene-3,15,16,17-tetrol	304.1674592	304.1674592	0	1	0	7	7	0	0	0	0	391	2141	501	Estetrol	Biological Test Results|Interactions and Pathways|Chemical and Physical Properties|Classification|Drug and Medication Information|Literature|Patents|Pharmacology and Biochemistry|Safety and Hazards|Toxicity|Use and Manufacturing|Associated Disorders and Diseases|Biological Test Results: Active|Biological Test Results: Micromolar	14	1347060|1347061|1347062|1347063|1347064|1347065|1347066|1347067|1347068|1409598|1640020|1645758|1749710|1749711|1795124|1801233|1801254|1963498	20050808	001Chemical|10X CHEM|A2B Chem|AA BLOCKS|AbaChemScene|ABI Chem|Accel Scientific|AKos Consulting & Solutions|Aladdin Scientific|Amadis Chemical|AppChem|AstaTech, Inc.|Axon Medchem|BenchChem|BindingDB|Biorbyt|Biosynth|BOC Sciences|Broad Institute|Burek Lab, Department of Anaesthesiology, Intensive Care, Emergency and Pain Med, University Hospital Wuerzburg|CATO Research Chemicals Inc.|ChEBI|Chem-Spa…	Chemical Vendors|Curation Efforts|Governmental Organizations|Journal Publishers|Legacy Depositors|NIH Initiatives|Research and Development|Subscription Services	C147908 - Hormone Therapy Agent > C548 - Therapeutic Hormone > C483 - Therapeutic Estrogen|D006730 - Hormones, Hormone Substitutes, and Hormone Antagonists > D006728 - Hormones|C147908 - Hormone Therapy Agent > C548 - Therapeutic Hormone > C1636 - Therapeutic Steroid Hormone	CHEMBL1230314	ESTETROL ANHYDROUS	15.ALPHA.-HYDROXYESTRIOL|E-4|E4|ESTETROL (ANHYDROUS)|ESTETROL (E4)|ESTETROL ANHYDROUS	Small molecule	4	304.39	5	28	1.55	80.92	4	4
3182	Diprophylline	dyphylline|Diprophylline|479-18-5|Diphylline|7-(2,3-Dihydroxypropyl)theophylline|Corphyllin|Glyphylline|Protheophylline|Glyfyllin|Glyphyllin|Hyphylline|Neophyllin|Neutrafillina|Neutraphylline|Neutroxantina|Synthophylline|Hidroxiteofillina|Astrophyllin|Silbephylline|Coronarin|Hiphyllin|Neophylline|Neotilina|Neutrafil|Purifilin|Solufilin|Solufyllin|Soluphyllin|Thefylan|Circain|Neufil|Tefilan|Theal|…	254.24	C10H14N4O4	98.9	364	-1.8	18	2	5	3	InChI=1S/C10H14N4O4/c1-12-8-7(9(17)13(2)10(12)18)14(5-11-8)3-6(16)4-15/h5-6,15-16H,3-4H2,1-2H3	CN1C2=C(C(=O)N(C1=O)C)N(C=N2)CC(CO)O	KSCFJBIXMNOVSH-UHFFFAOYSA-N	7-(2,3-dihydroxypropyl)-1,3-dimethylpurine-2,6-dione	254.1015049	254.1015049	0	1	0	1	0	1	0	0	0	717	14685	4201	Dyphylline	Biological Test Results|Interactions and Pathways|Chemical and Physical Properties|Classification|Drug and Medication Information|Identification|Literature|Patents|Pharmacology and Biochemistry|Safety and Hazards|Toxicity|Use and Manufacturing|Associated Disorders and Diseases|Spectral Information|Taxonomy|Biological Test Results: Active|Biological Test Results: Micromolar	17	357|361|364|368|371|373|374|375|411|422|425|429|430|431|432|436|438|440|441|444|446|449|450|453|454|455|456|457|460|483|485|487|488|501|518|521|522|524|525|527|528|529|538|539|552|555|556|559|560|561|565|567|568|570|571|572|573|574|575|576|577|580|581|583|587|588|589|590|591|592|593|594|597|598|601|602|604|606|609|614|615|618|620|622|623|624|625|626|628|629|630|631|633|636|637|639|641|645|648|680…	20050325	10X CHEM|A2B Chem|AAA Chemistry|AbaChemScene|ABBLIS Chemicals|abcr GmbH|Abe Lab, University of Texas MD Anderson Cancer Center|ABI Chem|AbMole Bioscience|Acadechem|Accel Scientific|Accela ChemBio Inc.|Achemo Scientific Limited|Achemtek|Acmec Biochemical|AgroIntelBioScan.com|AHH Chemical co.,ltd|AiFChem, an XtalPi Company|AK Scientific, Inc. (AKSCI)|AKos Consulting & Solutions|Aladdin Scientific|A…	Chemical Vendors|Curation Efforts|Governmental Organizations|Journal Publishers|Legacy Depositors|NIH Initiatives|Research and Development|Subscription Services	C471 - Enzyme Inhibitor > C744 - Phosphodiesterase Inhibitor|C78273 - Agent Affecting Respiratory System > C29712 - Anti-asthmatic Agent > C319 - Bronchodilator|D002317 - Cardiovascular Agents > D014665 - Vasodilator Agents|D004791 - Enzyme Inhibitors > D010726 - Phosphodiesterase Inhibitors|D018373 - Peripheral Nervous System Agents > D001337 - Autonomic Agents|D019141 - Respiratory System Agent…	CHEMBL1752	DYPHYLLINE	DILOR|DILOR-400|DIPROFILINA|DIPROPHYLLINE|DYPHILLINE|DYPHYLLINE|LUFYLLIN|NEOTHYLLINE|NSC-14305	Small molecule	4	254.25	134	817	-2.21	102.28	8	2
12035	N-Acetyl-L-Cysteine	N-Acetyl-L-cysteine|acetylcysteine|616-91-1|N-Acetylcysteine|mercapturic acid|Acetadote|L-Acetylcysteine|Fluimucetin|Respaire|Acetilcisteina|N-Acetyl cysteine|Brunac|Acetylcysteinum|Syntemucol|Tixair|L-Cysteine, N-acetyl-|Mucolyticum-Lappe|N-Acetyl-3-mercaptoalanine|Mucolyticum|Cetylev|(2R)-2-acetamido-3-sulfanylpropanoic acid|Neo-fluimucil|Cysteine, N-acetyl-, L-|N-Acetyl-L-(+)-cysteine|Mercaptu…	163.2	C5H9NO3S	67.4	148	0.4	10	3	4	3	InChI=1S/C5H9NO3S/c1-3(7)6-4(2-10)5(8)9/h4,10H,2H2,1H3,(H,6,7)(H,8,9)/t4-/m0/s1	CC(=O)N[C@@H](CS)C(=O)O	PWKSKIMOESPYIA-BYPYZUCNSA-N	(2R)-2-acetamido-3-sulfanylpropanoic acid	163.0303143	163.0303143	0	1	0	1	1	0	0	0	0	22563	98490	28405	Acetylcysteine	Biological Test Results|Interactions and Pathways|Chemical and Physical Properties|Classification|Drug and Medication Information|Food Additives and Ingredients|Identification|Literature|Patents|Pharmacology and Biochemistry|Safety and Hazards|Toxicity|Use and Manufacturing|Associated Disorders and Diseases|Spectral Information|Taxonomy|Biological Test Results: Active|Biological Test Results: Mic…	18	357|361|364|368|371|373|374|375|411|422|425|429|430|431|432|436|438|440|441|444|446|449|450|453|454|455|456|457|460|461|483|485|487|488|501|518|521|522|524|525|527|528|529|538|539|547|552|555|556|559|560|561|565|567|568|570|571|572|573|574|575|576|577|580|581|583|587|588|589|590|591|592|593|594|597|598|601|602|604|606|609|614|615|618|620|622|623|624|625|626|628|629|630|631|633|639|641|645|648|680…	20040916	10X CHEM|A&J Pharmtech CO., LTD.|A2B Chem|AA BLOCKS|AAA Chemistry|Aaron Chemicals LLC|AbaChemScene|ABBLIS Chemicals|abcr GmbH|Abe Lab, University of Texas MD Anderson Cancer Center|ABI Chem|AbMole Bioscience|Acadechem|Accel Scientific|Accela ChemBio Inc.|Ace Therapeutics|Achemo Scientific Limited|Achemtek|Acmec Biochemical|Acorn PharmaTech Product List|Activate Scientific|Adooq BioScience|AHH Che…	Chemical Vendors|Curation Efforts|Governmental Organizations|Journal Publishers|Legacy Depositors|NIH Initiatives|Research and Development|Subscription Services	D000975 - Antioxidants > D016166 - Free Radical Scavengers|D020011 - Protective Agents > D000975 - Antioxidants|V - Various > V03 - All other therapeutic products > V03A - All other therapeutic products > V03AB - Antidotes|C78273 - Agent Affecting Respiratory System > C74536 - Mucolytic Agent|D000890 - Anti-Infective Agents > D000998 - Antiviral Agents|D019141 - Respiratory System Agents > D00510…	CHEMBL600	ACETYLCYSTEINE	5052|A-CYS|ACC-600|ACETADOTE|ACETILCISTEINA|ACETYL CYSTEINE|ACETYLCYSTEINE|AIRBRON|BRONCHOLYSIN|CETYLEV|EN-CYS|FABROL|FLUIMICIL|FLUIMUCETIN|FLUIMUCIL|FLUIMUCIL 600|FLUIMUCIL LONG|FLUIMUCIL N|ILUBE|MERCAPTURIC ACID|MUCOMYST|MUCOSIL|MUCOSIL-10|MUCOSIL-20|N-ACETYI-L-CYSTEINE|N-ACETYL-L-CYSTEINE|NSC-111180|ORISTAR NALC|ORONAC 600|PARVOLEX|RESPAIRE|RESPI-NAC|RK-0202|SIRAN|SOLMUCOL|SYNTEMUCOL|TIXAIR|YO…	Small molecule	4	163.2	133	460	-0.49	66.4	3	3
5486971	Pregabalin	Pregabalin|148553-50-8|Lyrica|(S)-3-(Aminomethyl)-5-methylhexanoic acid|3-isobutyl GABA|(3S)-3-(aminomethyl)-5-methylhexanoic acid|CI-1008|Pregabaline|Pregabalina|Vronogabic|Pregabalin mylan|Pregabalin sandoz|Pregabalin zentiva|(R-)-3-isobutyl GABA|PD-144723|Pregabalin sandoz gmbh|CI 1008|(S)-3-Isobutyl GABA|PD 144723|DTXSID1045950|LYRICA CR|55JG375S6M|YNP-1807|NSC-759256|Hexanoic acid, 3-(aminom…	159.23	C8H17NO2	63.3	123	-1.6	11	2	3	5	InChI=1S/C8H17NO2/c1-6(2)3-7(5-9)4-8(10)11/h6-7H,3-5,9H2,1-2H3,(H,10,11)/t7-/m0/s1	CC(C)C[C@@H](CC(=O)O)CN	AYXYPKUFHZROOJ-ZETCQYMHSA-N	(3S)-3-(aminomethyl)-5-methylhexanoic acid	159.1259288	159.1259288	0	1	0	1	1	0	0	0	0	13170	40005	7510	Pregabalin	Biological Test Results|Interactions and Pathways|Chemical and Physical Properties|Classification|Drug and Medication Information|Literature|Patents|Pharmacology and Biochemistry|Safety and Hazards|Toxicity|Use and Manufacturing|Associated Disorders and Diseases|Spectral Information|Biological Test Results: Active|Biological Test Results: Micromolar|Biological Test Results: Nanomolar	16	2517|114013|179767|184021|184022|184023|184024|184025|184026|184027|184028|189468|189469|239675|242017|242165|244699|246002|248057|248174|249978|252186|252209|252319|263822|263823|263824|263825|267890|267891|267892|412174|412175|412176|412177|412178|412179|412180|412182|412183|412184|412185|412186|454488|454492|477062|477702|588834|591456|591457|591464|591465|591494|591495|591502|591503|598559|59…	20050808	001Chemical|A&J Pharmtech CO., LTD.|AbaChemScene|ABBLIS Chemicals|ABI Chem|AbMole Bioscience|Acadechem|Aceschem Inc|Achemo Scientific Limited|Acorn PharmaTech Product List|Activate Scientific|AEchem Scientific Corp., USA|AHH Chemical co.,ltd|AKos Consulting & Solutions|Alsachim|Amadis Chemical|Ambinter|AN PharmaTech|Angene Chemical|Apexmol|Assembly Blocks Pvt. Ltd.|AstaTech, Inc.|Aurum Pharmatech…	Chemical Vendors|Curation Efforts|Governmental Organizations|Journal Publishers|Legacy Depositors|NIH Initiatives|Research and Development|Subscription Services	C78272 - Agent Affecting Nervous System > C241 - Analgesic Agent > C2198 - Nonnarcotic Analgesic|C78272 - Agent Affecting Nervous System > C264 - Anticonvulsant Agent|D000077264 - Calcium-Regulating Hormones and Agents|D002317 - Cardiovascular Agents > D002121 - Calcium Channel Blockers|D002491 - Central Nervous System Agents > D000700 - Analgesics|D002491 - Central Nervous System Agents > D00092…	CHEMBL1059	PREGABALIN	ALZAIN|AXALID|BONQAT|CI-1008|LECAENT|LYRICA|LYRICA CR|NSC-759256|PD-144723|PREGABALIN|PREGABALIN ACCORD|PREGABALIN MYLAN|PREGABALIN MYLAN PHARMA|PREGABALIN PFIZER|PREGABALIN SANDOZ|PREGABALIN SANDOZ GMBH|PREGABALIN ZENTIVA|PREGABALIN ZENTIVA K.S.|PREGABALINA|PREGABALINE|REWISCA|VRONOGABIC|YNP-1807	Small molecule	4	159.23	99	276	1.08	63.32	2	2
3372	Fluphenazine	FLUPHENAZINE|69-23-8|Triflumethazine|Fluorfenazine|Fluorophenazine|Fluorphenazine|Siqualine|Sevinol|Flufenazina|Fluphenazinum|SQ 4918|Flufenazin|2-[4-[3-[2-(trifluoromethyl)phenothiazin-10-yl]propyl]piperazin-1-yl]ethanol|Moditen|10-(3-(2-Hydroxyethyl)piperazinopropyl)-2-(trifluoromethyl)phenothiazine|4-(3-(2-Trifluoromethyl-10-phenothiazyl)-propyl)-1-piperazineethanol|4-(3-(-Trifluoromethyl-10-p…	437.5	C22H26F3N3OS	55.3	544	4.4	30	1	8	6	InChI=1S/C22H26F3N3OS/c23-22(24,25)17-6-7-21-19(16-17)28(18-4-1-2-5-20(18)30-21)9-3-8-26-10-12-27(13-11-26)14-15-29/h1-2,4-7,16,29H,3,8-15H2	C1CN(CCN1CCCN2C3=CC=CC=C3SC4=C2C=C(C=C4)C(F)(F)F)CCO	PLDUPXSUYLZYBN-UHFFFAOYSA-N	2-[4-[3-[2-(trifluoromethyl)phenothiazin-10-yl]propyl]piperazin-1-yl]ethanol	437.1748681	437.1748681	0	1	0	0	0	0	0	0	0	2795	33743	6922	Fluphenazine	Biological Test Results|Interactions and Pathways|Chemical and Physical Properties|Classification|Drug and Medication Information|Identification|Literature|Patents|Pharmacology and Biochemistry|Safety and Hazards|Toxicity|Use and Manufacturing|Associated Disorders and Diseases|Spectral Information|Biological Test Results: Active|Biological Test Results: Micromolar|Biological Test Results: Nanomol…	17	1|3|5|7|9|15|19|21|23|25|29|31|33|35|37|39|41|43|45|47|49|53|55|59|65|67|71|73|77|81|83|85|89|91|93|95|97|99|101|103|105|107|109|115|121|123|125|129|131|133|137|139|141|143|145|357|410|411|444|445|446|447|448|450|451|526|530|584|585|587|588|589|590|591|592|593|594|595|596|597|603|605|607|662|875|879|880|881|883|884|885|886|887|889|891|892|893|894|895|899|900|901|902|912|914|915|917|918|923|924|92…	20050325	001Chemical|10X CHEM|3WAY PHARM INC|A&J Pharmtech CO., LTD.|A2B Chem|AA BLOCKS|AAA Chemistry|Aaron Chemicals LLC|AbaChemScene|Abe Lab, University of Texas MD Anderson Cancer Center|ABI Chem|AbMole Bioscience|Accel Scientific|Accela ChemBio Inc.|Ace Therapeutics|Achemtek|Acmec Biochemical|Activate Scientific|AK Scientific, Inc. (AKSCI)|AKos Consulting & Solutions|Aladdin Scientific|Alfa Chemistry|…	Chemical Vendors|Curation Efforts|Governmental Organizations|Journal Publishers|Legacy Depositors|NIH Initiatives|Research and Development|Subscription Services	C78272 - Agent Affecting Nervous System > C29710 - Antipsychotic Agent|D002491 - Central Nervous System Agents > D002492 - Central Nervous System Depressants|D002491 - Central Nervous System Agents > D011619 - Psychotropic Drugs > D014149 - Tranquilizing Agents|D002492 - Central Nervous System Depressants > D014149 - Tranquilizing Agents > D014150 - Antipsychotic Agents|D018377 - Neurotransmitter…	CHEMBL726	FLUPHENAZINE	FLUFENAZINA|FLUPHENAZINE|NSC-62323	Small molecule	4	437.53	217	2664	4.31	29.95	5	1
2562	Carbetapentane	carbetapentane|Pentoxyverine|77-23-6|Pentoxiverin|Pentoxyverin|Atussil|Pentoxiverina|Pentoxyverinum|1-Phenyl-1-cyclopentanecarboxylate|Sedotussin|UCB 2543|DTXSID9022734|2-(2-Diethylaminoethoxy)ethyl 1-phenylcyclopentanecarboxylate|2-(Diethylaminoethoxy)ethyl 1-phenyl-1-cyclopentanecarboxylate|2-(Diethylaminoethoxy)ethyl 1-phenylcyclopentyl-1-carboxylate|32C726X12W|1-Phenylcyclopentane-1-carboxyli…	333.5	C20H31NO3	38.8	356	3.8	24	0	4	11	InChI=1S/C20H31NO3/c1-3-21(4-2)14-15-23-16-17-24-19(22)20(12-8-9-13-20)18-10-6-5-7-11-18/h5-7,10-11H,3-4,8-9,12-17H2,1-2H3	CCN(CC)CCOCCOC(=O)C1(CCCC1)C2=CC=CC=C2	CFJMRBQWBDQYMK-UHFFFAOYSA-N	2-[2-(diethylamino)ethoxy]ethyl 1-phenylcyclopentane-1-carboxylate	333.2303939	333.2303939	0	1	0	0	0	0	0	0	0	257	9727	2374	carbetapentane	Biological Test Results|Interactions and Pathways|Chemical and Physical Properties|Classification|Drug and Medication Information|Identification|Literature|Patents|Pharmacology and Biochemistry|Safety and Hazards|Toxicity|Use and Manufacturing|Associated Disorders and Diseases|Spectral Information|Biological Test Results: Active|Biological Test Results: Micromolar|Biological Test Results: Nanomol…	17	410|411|445|447|448|450|451|526|530|584|585|595|596|597|603|605|607|662|875|880|881|883|884|885|886|887|889|891|892|893|894|899|900|901|902|912|923|924|926|938|995|1030|1195|1332|1379|1452|1454|1457|1458|1460|1463|1467|1468|1469|1471|1476|1477|1478|1479|1487|1490|1519|1688|1766|1768|1851|1865|1948|2101|2107|2112|2147|2240|2241|2275|2313|2322|2330|2451|2472|2517|2528|2546|2549|2551|2660|2662|2666|…	20050325	001Chemical|10X CHEM|1st Scientific|3WAY PHARM INC|A&J Pharmtech CO., LTD.|A2B Chem|AA BLOCKS|AAA Chemistry|Aaron Chemicals LLC|AbaChemScene|abcr GmbH|Abe Lab, University of Texas MD Anderson Cancer Center|ABI Chem|AbMole Bioscience|Accel Scientific|Achemtek|Activate Scientific|AEchem Scientific Corp., USA|AHH Chemical co.,ltd|AiFChem, an XtalPi Company|AK Scientific, Inc. (AKSCI)|AKos Consulting…	Chemical Vendors|Curation Efforts|Governmental Organizations|Journal Publishers|Legacy Depositors|NIH Initiatives|Research and Development|Subscription Services	C78273 - Agent Affecting Respiratory System > C66917 - Antitussive Agent|D002491 - Central Nervous System Agents|D019141 - Respiratory System Agents > D000996 - Antitussive Agents|R - Respiratory system > R05 - Cough and cold preparations > R05D - Cough suppressants, excl. combinations with expectorants	CHEMBL73234	CARBETAPENTANE	PENTOXIVERINA|PENTOXYVERINE|SEDOTUSSIN	Small molecule	4	333.47	46	729	3.4	38.77	4	0
23665772	Sodium Tetradecyl Sulfate	139-88-8|Sotradecol|Trombovar|Tergitol 4|Varicol|Sodium sotradecol|Tergitol anionic 4|Tergitol penetrant 4|Natrii tetradecylsulfas|Tetradecyl sulfate de sodium|Sodium tetradecylsulfate|Tetradecilsulfato sodico|7-Ethyl-2-methyl-4-undecanolsulfate, sodium salt|Sodium 7-ethyl-2-methyl-4-undecanol sulfate|Sodium 2-methyl-7-ethylundecanol-4-sulfate|FibroVein|Natrii tetradecylis sulfas|7-Ethyl-2-methyl…	316.43	C14H29NaO4S	74.8	312		20	0	4	11	InChI=1S/C14H30O4S.Na/c1-5-7-8-13(6-2)9-10-14(11-12(3)4)18-19(15,16)17;/h12-14H,5-11H2,1-4H3,(H,15,16,17);/q;+1/p-1	CCCCC(CC)CCC(CC(C)C)OS(=O)(=O)[O-].[Na+]	FVEFRICMTUKAML-UHFFFAOYSA-M	sodium (7-ethyl-2-methylundecan-4-yl) sulfate	316.1684249	316.1684249	0	2	0	2	0	2	0	0	0	506	11415	3265	Sodium Tetradecyl Sulfate	Biological Test Results|Interactions and Pathways|Chemical and Physical Properties|Classification|Drug and Medication Information|Food Additives and Ingredients|Literature|Patents|Pharmacology and Biochemistry|Safety and Hazards|Toxicity|Use and Manufacturing|Associated Disorders and Diseases|Biological Test Results: Active|Biological Test Results: Micromolar	15	421183|421186|588834|651631|651632|651633|651634|651635|651828|652048|652051|686978|686979|720516|720532|720533|720552|720634|720635|720637|720674|720675|720678|720679|720680|720681|720682|720683|720684|720685|720686|720687|720691|720692|720693|720719|720725|743012|743014|743015|743033|743035|743036|743040|743041|743042|743053|743054|743063|743064|743065|743066|743067|743069|743074|743075|743077|…	20080205	10X CHEM|3WAY PHARM INC|A2B Chem|AAA Chemistry|AbaChemScene|abcr GmbH|ABI Chem|Accel Scientific|AiFChem, an XtalPi Company|AK Scientific, Inc. (AKSCI)|Alfa Chemistry|Amadis Chemical|Ambeed|Ambinter|AN PharmaTech|AppChem|AstaTech, Inc.|Aurora Fine Chemicals LLC|Biosynth|BLD Pharm|BOC Sciences|Center for Chemical Genomics, University of Michigan|ChEBI|Chembase.cn|ChEMBL|ChemIDplus|ChemMol|ChemoSapi…	Chemical Vendors|Curation Efforts|Governmental Organizations|Journal Publishers|Legacy Depositors|Research and Development|Subscription Services	C78275 - Agent Affecting Blood or Body Fluid|D002317 - Cardiovascular Agents|D013501 - Surface-Active Agents|D019999 - Pharmaceutical Solutions > D012597 - Sclerosing Solutions	CHEMBL1200354	SODIUM TETRADECYL SULFATE	FIBRO-VEIN|FIBROVEIN|NSC-755887|S.T.D.|SODIUM TETRADECYL SULFATE|SODIUM TETRADECYL SULPHATE|SOTRADECOL|TETRADECILSULFATO DE SODIO|TETRADECYL SULFATE DE SODIUM	Small molecule	4	316.44	2	2	4.22	63.6	3	1
119182	Clofarabine	Clofarabine|123318-82-1|Clolar|Evoltra|Clofarex|Cl-F-Ara-A|CAFdA|clofarabina|(2R,3R,4S,5R)-5-(6-amino-2-chloropurin-9-yl)-4-fluoro-2-(hydroxymethyl)oxolan-3-ol|clofarabinum|9H-Purin-6-amine, 2-chloro-9-(2-deoxy-2-fluoro-beta-D-arabinofuranosyl)-|DTXSID5046437|2-Chloro-9-(2-deoxy-2-fluoro-beta-D-arabinofuranosyl)-9H-purin-6-amine|2-Chloro-9-(2-deoxy-2-fluoro-beta-D-arabinofuranosyl)adenine|762RDY0…	303.68	C10H11ClFN5O3	119	370	0.9	20	3	8	2	InChI=1S/C10H11ClFN5O3/c11-10-15-7(13)5-8(16-10)17(2-14-5)9-4(12)6(19)3(1-18)20-9/h2-4,6,9,18-19H,1H2,(H2,13,15,16)/t3-,4+,6-,9-/m1/s1	C1=NC2=C(N=C(N=C2N1[C@H]3[C@H]([C@@H]([C@H](O3)CO)O)F)Cl)N	WDDPHFBMKLOVOX-AYQXTPAHSA-N	(2R,3R,4S,5R)-5-(6-amino-2-chloropurin-9-yl)-4-fluoro-2-(hydroxymethyl)oxolan-3-ol	303.0534451	303.0534451	0	1	0	4	4	0	0	0	0	1478	46500	7729	Clofarabine	Biological Test Results|Interactions and Pathways|Chemical and Physical Properties|Classification|Drug and Medication Information|Literature|Patents|Pharmacology and Biochemistry|Safety and Hazards|Toxicity|Use and Manufacturing|Associated Disorders and Diseases|Spectral Information|Biological Test Results: Active|Biological Test Results: Micromolar|Biological Test Results: Nanomolar	16	44000|81745|94831|96710|131308|131309|131310|131311|135603|135604|135605|135606|140651|140652|140653|140654|445359|445360|445361|445363|477295|588211|588212|588213|588834|611368|611369|611370|611371|611372|611373|611374|611375|611376|624349|625279|625280|625281|625282|625283|625284|625285|625286|625287|625288|625289|625290|625291|625292|651631|651632|651633|651634|651635|651821|651828|651957|6519…	20050808	001Chemical|10X CHEM|1st Scientific|A2B Chem|AA BLOCKS|Aaron Chemicals LLC|AbaChemScene|abcr GmbH|ABI Chem|AbMole Bioscience|Accel Scientific|Accela ChemBio Inc.|Acesobio|Acmec Biochemical|ACT Chemical|Activate Scientific|Adooq BioScience|AHH Chemical co.,ltd|AiFChem, an XtalPi Company|AK Scientific, Inc. (AKSCI)|AKos Consulting & Solutions|Aladdin Scientific|Alfa Chemistry|Amadis Chemical|Ambeed…	Chemical Vendors|Curation Efforts|Governmental Organizations|Journal Publishers|Legacy Depositors|NIH Initiatives|Research and Development|Subscription Services	C274 - Antineoplastic Agent > C186664 - Cytotoxic Chemotherapeutic Agent > C272 - Antimetabolite|C471 - Enzyme Inhibitor > C2150 - Ribonucleotide Reductase Inhibitor|D000970 - Antineoplastic Agents|D009676 - Noxae > D000963 - Antimetabolites|L - Antineoplastic and immunomodulating agents > L01 - Antineoplastic agents > L01B - Antimetabolites > L01BB - Purine analogues	CHEMBL1750	CLOFARABINE	CLOFARABINA|CLOFARABINE|CLOLAR|EVOLTRA|IVOZALL|NSC-759857	Small molecule	4	303.68	95	218	-0.35	119.31	8	3
2266	Azelaic Acid	azelaic acid|NONANEDIOIC ACID|123-99-9|Anchoic acid|Finacea|Lepargylic acid|1,7-Heptanedicarboxylic acid|Azelex|Skinoren|1,9-Nonanedioic acid|Heptanedicarboxylic acid|n-Nonanedioic acid|Emerox 1110|Emerox 1144|acide azelaique|Acido azelaico|acidum azelaicum|1,7-Dicarboxyheptane|Azelaic acid, technical grade|ZK 62498|ZK-62498|Azelainsaeure|Nonandisaeure|F2VW3D43YT|NSC-19493|DTXSID8021640|CHEBI:481…	188.22	C9H16O4	74.6	147	1.6	13	2	4	8	InChI=1S/C9H16O4/c10-8(11)6-4-2-1-3-5-7-9(12)13/h1-7H2,(H,10,11)(H,12,13)	C(CCCC(=O)O)CCCC(=O)O	BDJRBEYXGGNYIS-UHFFFAOYSA-N	nonanedioic acid	188.104859	188.104859	0	1	0	0	0	0	0	0	0	3206	24743	9726	azelaic acid	Biological Test Results|Interactions and Pathways|Chemical and Physical Properties|Classification|Drug and Medication Information|Food Additives and Ingredients|Identification|Literature|Patents|Pharmacology and Biochemistry|Safety and Hazards|Toxicity|Use and Manufacturing|Associated Disorders and Diseases|Spectral Information|Taxonomy|Biological Test Results: Active|Biological Test Results: Mic…	18	155|157|161|165|167|175|179|200|206|220|256|264|276|292|296|357|410|411|422|429|436|444|445|446|447|448|450|451|485|526|530|547|568|583|584|585|587|588|589|590|591|592|593|594|595|596|597|598|602|603|605|606|607|608|618|620|629|630|631|633|639|648|662|687|694|701|719|731|732|750|757|758|759|760|761|764|775|781|782|793|797|798|799|800|803|804|817|818|827|828|834|841|861|862|868|871|873|875|878|879…	20050325	001Chemical|10X CHEM|1st Scientific|3WAY PHARM INC|A&J Pharmtech CO., LTD.|A2B Chem|AA BLOCKS|AAA Chemistry|Aaron Chemicals LLC|AbaChemScene|abcr GmbH|Abe Lab, University of Texas MD Anderson Cancer Center|ABI Chem|AbMole Bioscience|Acadechem|Accel Scientific|Achemica|Achemtek|Acmec Biochemical|Acorn PharmaTech Product List|Adooq BioScience|AgroIntelBioScan.com|AiFChem, an XtalPi Company|AK Scien…	Chemical Vendors|Curation Efforts|Governmental Organizations|Journal Publishers|Legacy Depositors|NIH Initiatives|Research and Development|Subscription Services	C254 - Anti-Infective Agent > C28394 - Topical Anti-Infective Agent|D - Dermatologicals > D10 - Anti-acne preparations > D10A - Anti-acne preparations for topical use|D000970 - Antineoplastic Agents|D003879 - Dermatologic Agents	CHEMBL1238	AZELAIC ACID	ACIDE AZELAIQUE|ACIDO AZELAICO|ANCHOIC ACID|AZELAIC ACID|AZELATE|AZELEX|FINACEA|LEPARGYLIC ACID|NSC-19493|SKINOREN|ZK 62498|ZK-62498	Small molecule	4	188.22	87	151	1.89	74.6	2	2
2581	Carprofen	carprofen|53716-49-7|2-(6-Chloro-9H-carbazol-2-yl)propanoic acid|Rimadyl|Carprofeno|Carprofene|Carprofenum|6-Chloro-alpha-methyl-9H-carbazole-2-acetic acid|Carprodyl|6-Chloro-alpha-methylcarbazole-2-acetic acid|Ro 20-5720/000|Ro-20-5720/000|DTXSID1045871|(+-)-6-Chloro-alpha-methylcarbazole-2-acetic acid|Carprofen for veterinary use|FFL0D546HO|NSC-297935|2-(6-Chloro-9H-carbazol-2-yl)-propionic aci…	273.71	C15H12ClNO2	53.1	362	4	19	2	2	2	InChI=1S/C15H12ClNO2/c1-8(15(18)19)9-2-4-11-12-7-10(16)3-5-13(12)17-14(11)6-9/h2-8,17H,1H3,(H,18,19)	CC(C1=CC2=C(C=C1)C3=C(N2)C=CC(=C3)Cl)C(=O)O	PUXBGTOOZJQSKH-UHFFFAOYSA-N	2-(6-chloro-9H-carbazol-2-yl)propanoic acid	273.0556563	273.0556563	0	1	0	1	0	1	0	0	0	2214	32890	8108	carprofen	Biological Test Results|Interactions and Pathways|Chemical and Physical Properties|Classification|Drug and Medication Information|Literature|Patents|Pharmacology and Biochemistry|Safety and Hazards|Toxicity|Use and Manufacturing|Associated Disorders and Diseases|Spectral Information|Biological Test Results: Active|Biological Test Results: Micromolar	15	179|328|330|875|880|881|884|885|887|889|892|893|894|900|902|910|923|924|927|930|940|995|1030|1379|1422|1452|1454|1457|1458|1460|1463|1467|1468|1469|1471|1476|1477|1478|1479|1487|1490|1511|1519|1527|1529|1530|1531|1554|1556|1565|1566|1578|1621|1631|1634|1654|1656|1662|1663|1672|1688|1700|1706|1721|1722|1766|1768|1777|1778|1779|1789|1800|1813|1814|1817|1822|1825|1832|1845|1850|1861|1863|1865|1875|1…	20050325	001Chemical|10X CHEM|3WAY PHARM INC|A2B Chem|AA BLOCKS|Aaron Chemicals LLC|AbaChemScene|ABBLIS Chemicals|abcr GmbH|Abe Lab, University of Texas MD Anderson Cancer Center|ABI Chem|AbMole Bioscience|Acadechem|Accel Scientific|Accela ChemBio Inc.|Aceschem Inc|Achemtek|Acmec Biochemical|Acorn PharmaTech Product List|ACT Chemical|Activate Scientific|AHH Chemical co.,ltd|AiFChem, an XtalPi Company|AK S…	Chemical Vendors|Curation Efforts|Governmental Organizations|Journal Publishers|Legacy Depositors|NIH Initiatives|Research and Development|Subscription Services	C78272 - Agent Affecting Nervous System > C241 - Analgesic Agent > C2198 - Nonnarcotic Analgesic|D000893 - Anti-Inflammatory Agents|D002491 - Central Nervous System Agents > D000700 - Analgesics|D003879 - Dermatologic Agents|D011838 - Radiation-Sensitizing Agents > D017319 - Photosensitizing Agents|D018373 - Peripheral Nervous System Agents > D018689 - Sensory System Agents|D018501 - Antirheumati…	CHEMBL1316	CARPROFEN	CARPROFEN|CARPROFEN FOR VETERINARY USE|CARPROFENE|CARPROFENO|NSC-297935|RIMADYL|RO 20-5720/000|RO-20-5720/000|Ro-20-5720-000	Small molecule	4	273.72	101	192	4.16	53.09	1	2
60726	Bromfenac	Bromfenac|91714-94-2|2-(2-Amino-3-(4-bromobenzoyl)phenyl)acetic acid|Bromfenaco|2-[2-amino-3-(4-bromobenzoyl)phenyl]acetic acid|Bromfenacum|2-Amino-3-(4-bromobenzoyl)benzeneacetic acid|ISV-303|Benzeneacetic acid, 2-amino-3-(4-bromobenzoyl)-|CHEBI:240107|864P0921DW|2-{2-amino-3-[(4-bromophenyl)carbonyl]phenyl}acetic acid|DTXSID7040655|[2-Amino-3-(4-bromo-benzoyl)-phenyl]-acetic acid|(2-Amino-3-(4-…	334.16	C15H12BrNO3	80.4	366	3.3	20	2	4	4	InChI=1S/C15H12BrNO3/c16-11-6-4-9(5-7-11)15(20)12-3-1-2-10(14(12)17)8-13(18)19/h1-7H,8,17H2,(H,18,19)	C1=CC(=C(C(=C1)C(=O)C2=CC=C(C=C2)Br)N)CC(=O)O	ZBPLOVFIXSTCRZ-UHFFFAOYSA-N	2-[2-amino-3-(4-bromobenzoyl)phenyl]acetic acid	333.00006	333.00006	0	1	0	0	0	0	0	0	0	614	17680	3188	bromfenac	Biological Test Results|Interactions and Pathways|Chemical and Physical Properties|Classification|Drug and Medication Information|Literature|Patents|Pharmacology and Biochemistry|Safety and Hazards|Toxicity|Use and Manufacturing|Associated Disorders and Diseases|Spectral Information|Biological Test Results: Active|Biological Test Results: Micromolar	15	27167|28681|29359|29813|425652|425653|444050|444051|444052|444053|444054|444055|444056|444057|444058|540209|540210|540211|540212|540213|588209|588210|588211|588212|588213|625144|625145|625146|625147|625148|625149|625150|625151|625152|625153|625154|625155|625156|625157|625158|625159|625160|625161|625162|625163|625164|625165|625166|625167|625168|625169|625170|625171|625172|625173|625174|625175|6251…	20050808	001Chemical|10X CHEM|3WAY PHARM INC|4C Pharma Scientific Inc|A&J Pharmtech CO., LTD.|A2B Chem|AA BLOCKS|Aaron Chemicals LLC|AbaChemScene|abcr GmbH|ABI Chem|AbMole Bioscience|Acadechem|Accel Scientific|Acmec Biochemical|Acorn PharmaTech Product List|ACT Chemical|Activate Scientific|Adooq BioScience|AEchem Scientific Corp., USA|AHH Chemical co.,ltd|AiFChem, an XtalPi Company|AK Scientific, Inc. (AK…	Chemical Vendors|Curation Efforts|Governmental Organizations|Journal Publishers|Legacy Depositors|NIH Initiatives|Research and Development|Subscription Services	C78272 - Agent Affecting Nervous System > C241 - Analgesic Agent > C2198 - Nonnarcotic Analgesic|D000893 - Anti-Inflammatory Agents|D002491 - Central Nervous System Agents > D000700 - Analgesics|D018373 - Peripheral Nervous System Agents > D018689 - Sensory System Agents|D018501 - Antirheumatic Agents|S - Sensory organs > S01 - Ophthalmologicals > S01B - Antiinflammatory agents > S01BC - Antiinfl…	CHEMBL1077	BROMFENAC	BROMFENAC|BROMFENACO|ISV-303	Small molecule	4	334.17	144	669	2.89	80.39	3	2
5526	4-(Aminomethyl)cyclohexanecarboxylic acid	701-54-2|4-(Aminomethyl)cyclohexanecarboxylic acid|Cyclohexanecarboxylic acid, 4-(aminomethyl)-|4-(Aminomethyl)-Cyclohexanecarboxylic Acid|DTXSID50904827|RefChem:1070026|DTXCID1025350|622-133-9|tranexamic acid|1197-18-8|1197-17-7|trans-4-(Aminomethyl)cyclohexanecarboxylic acid|Cyklokapron|Trans AMCHA|Transamin|Amstat|Tranhexamic acid|Tranexamsaeure|Cyclocapron|Rikavarin|trans-Amcha|Amikapron|Anvi…	157.21	C8H15NO2	63.3	139	-2	11	2	3	2	InChI=1S/C8H15NO2/c9-5-6-1-3-7(4-2-6)8(10)11/h6-7H,1-5,9H2,(H,10,11)	C1CC(CCC1CN)C(=O)O	GYDJEQRTZSCIOI-UHFFFAOYSA-N	4-(aminomethyl)cyclohexane-1-carboxylic acid	157.1102787	157.1102787	0	1	0	0	0	0	0	0	0	14408	54503	16469		Biological Test Results|Interactions and Pathways|Chemical and Physical Properties|Classification|Drug and Medication Information|Literature|Patents|Pharmacology and Biochemistry|Safety and Hazards|Toxicity|Use and Manufacturing|Associated Disorders and Diseases|Spectral Information|Taxonomy|Biological Test Results: Active|Biological Test Results: Micromolar|Biological Test Results: Nanomolar	17	155|157|161|165|167|175|179|200|206|212|220|256|264|296|330|357|377|410|411|444|445|446|447|448|450|451|526|530|584|585|587|588|589|590|591|592|593|594|595|596|597|603|605|607|662|875|880|881|883|884|885|886|887|889|891|892|893|894|899|900|901|902|910|912|914|915|923|924|925|926|927|930|938|940|995|1030|1332|1379|1422|1452|1454|1457|1458|1460|1463|1467|1468|1469|1471|1476|1477|1478|1479|1487|1490…	20050325	001Chemical|10X CHEM|1st Scientific|3WAY PHARM INC|A&J Pharmtech CO., LTD.|A2B Chem|AA BLOCKS|AAA Chemistry|Aaron Chemicals LLC|AbaChemScene|ABBLIS Chemicals|abcr GmbH|ABI Chem|AbMole Bioscience|Acadechem|Accel Scientific|Accela ChemBio Inc.|Achemica|Achemo Scientific Limited|Achemtek|Acmec Biochemical|Activate Scientific|AEchem Scientific Corp., USA|AgroIntelBioScan.com|AiFChem, an XtalPi Compan…	Chemical Vendors|Curation Efforts|Governmental Organizations|Journal Publishers|Legacy Depositors|NIH Initiatives|Research and Development|Subscription Services	C78275 - Agent Affecting Blood or Body Fluid > C78311 - Hemostatic Agent|D050299 - Fibrin Modulating Agents > D000933 - Antifibrinolytic Agents|D006401 - Hematologic Agents > D003029 - Coagulants > D006490 - Hemostatics|B - Blood and blood forming organs > B02 - Antihemorrhagics > B02A - Antifibrinolytics > B02AA - Amino acids	CHEMBL877	TRANEXAMIC ACID	ACIDE TRANEXAMIQUE|ACIDO TRANEXAMICO|AMCHA|CL 65336|CL-65336|CL65336|CYCLO-F|CYCLOCAPRON|CYCLOKAPRON|CYKLO-F HEAVY PERIOD RELIEF|CYKLOKAPRON|ESPERCIL|EXACYL|FEMSTRUAL|HAEMATRIX|LB-1148|LB1148|LYSTEDA|MENSTRALITE|NSC-291305|RIKAVARIN|RP-18429|TRANEXAMIC ACID|TRANS AMCHA|TRANS-AMCHA|TRANSAMIN	Small molecule	4	157.21	142	741	0.84	63.32	2	2
135398513	Acyclovir	acyclovir|59277-89-3|Aciclovir|Acycloguanosine|Virorax|9-[(2-Hydroxyethoxy)methyl]guanine|Vipral|Wellcome-248U|Aciclovirum|Sitavig|Acicloftal|Gerpevir|Aciclovirum [Latin]|Cargosil|Novirus|BW-248U|9-((2-Hydroxyethoxy)methyl)guanine|Cyclovir|2-Amino-1,9-dihydro-9-((2-hydroxyethoxy)methyl)-6H-purin-6-one|2-amino-9-(2-hydroxyethoxymethyl)-1H-purin-6-one|2-Amino-1,9-dihydro-9-[(2-hydroxyethoxy)methyl]…	225.2	C8H11N5O3	115	308	-1.9	16	3	5	4	InChI=1S/C8H11N5O3/c9-8-11-6-5(7(15)12-8)10-3-13(6)4-16-2-1-14/h3,14H,1-2,4H2,(H3,9,11,12,15)	C1=NC2=C(N1COCCO)N=C(NC2=O)N	MKUXAQIIEYXACX-UHFFFAOYSA-N	2-amino-9-(2-hydroxyethoxymethyl)-1H-purin-6-one	225.0861892	225.0861892	0	1	0	0	0	0	0	0	0	17496	117034	26762	Acyclovir	Biological Test Results|Interactions and Pathways|Chemical and Physical Properties|Classification|Drug and Medication Information|Identification|Literature|Patents|Pharmacology and Biochemistry|Safety and Hazards|Toxicity|Use and Manufacturing|Associated Disorders and Diseases|Spectral Information|Taxonomy|Biological Test Results: Active|Biological Test Results: Micromolar|Biological Test Results…	18	155|157|161|165|167|175|179|357|361|364|368|371|373|374|375|377|410|411|422|425|429|430|431|432|436|438|440|441|444|445|446|447|448|449|450|451|454|455|456|457|460|483|485|487|488|501|518|521|522|524|525|526|527|528|529|530|538|539|547|552|555|556|559|560|561|565|567|568|570|571|572|573|574|575|576|577|580|581|583|584|585|587|588|589|590|591|592|593|594|595|596|597|598|601|602|603|604|605|606|607…	20190110	001Chemical|10X CHEM|1st Scientific|3WAY PHARM INC|A&J Pharmtech CO., LTD.|A2B Chem|AbaChemScene|abcr GmbH|Abe Lab, University of Texas MD Anderson Cancer Center|ABI Chem|AbMole Bioscience|Acadechem|Accel Scientific|Accela ChemBio Inc.|Achemtek|Acmec Biochemical|Acorn PharmaTech Product List|Activate Scientific|Adooq BioScience|AEchem Scientific Corp., USA|AgroIntelBioScan.com|AHH Chemical co.,lt…	Chemical Vendors|Curation Efforts|Governmental Organizations|Journal Publishers|Legacy Depositors|NIH Initiatives|Research and Development|Subscription Services	C254 - Anti-Infective Agent > C281 - Antiviral Agent|C471 - Enzyme Inhibitor > C29575 - DNA Polymerase Inhibitor|D - Dermatologicals > D06 - Antibiotics and chemotherapeutics for dermatological use > D06B - Chemotherapeutics for topical use > D06BB - Antivirals|D000890 - Anti-Infective Agents > D000998 - Antiviral Agents|J - Antiinfectives for systemic use > J05 - Antivirals for systemic use > J0…	CHEMBL184	ACYCLOVIR	ACICLOVIR|ACICLOVIRUM|ACYCLOVIR|ACYCLOVIR COMPONENT OF XERESE|AVACLYR|AVERT|Acycloguanosine|CLEARSORE|CYMEX ULTRA|DUVIMEX|GERPEVIR|HERPETAD|LIPSORE|LYPSYL|NOVIRUS|NSC-645011|NSC-758477|RANOVIR|SITAVIG|SOOTHELIP|SORAWAY|VIRALIEF|VIRASORB|VIROVIR 200|VIROVIR 400|VIROVIR 800|ZOVIRAX	Small molecule	4	225.21	299	3463	-1.33	119.05	7	3
2763	Ciprofibrate	Ciprofibrate|52214-84-3|2-(4-(2,2-dichlorocyclopropyl)phenoxy)-2-methylpropanoic acid|Ciprofibratum|Ciprofibrato|2-[4-(2,2-Dichlorocyclopropyl)phenoxy]-2-methylpropanoic acid|Modalim|Win-35833|WIN 35833|Propanoic acid, 2-[4-(2,2-dichlorocyclopropyl)phenoxy]-2-methyl-|DTXSID8020331|NSC-759617|F8252JGO9S|2-(p-(2,2-Dichlorocyclopropyl)phenoxy)-2-methylpropionic acid|Propanoic acid, 2-(4-(2,2-dichlor…	289.15	C13H14Cl2O3	46.5	333	3.4	18	1	3	4	InChI=1S/C13H14Cl2O3/c1-12(2,11(16)17)18-9-5-3-8(4-6-9)10-7-13(10,14)15/h3-6,10H,7H2,1-2H3,(H,16,17)	CC(C)(C(=O)O)OC1=CC=C(C=C1)C2CC2(Cl)Cl	KPSRODZRAIWAKH-UHFFFAOYSA-N	2-[4-(2,2-dichlorocyclopropyl)phenoxy]-2-methylpropanoic acid	288.0319997	288.0319997	0	1	0	1	0	1	0	0	0	1075	16383	2990	ciprofibrate	Biological Test Results|Interactions and Pathways|Chemical and Physical Properties|Classification|Drug and Medication Information|Literature|Patents|Pharmacology and Biochemistry|Safety and Hazards|Associated Disorders and Diseases|Spectral Information|Taxonomy|Biological Test Results: Active|Biological Test Results: Micromolar	14	422|429|436|547|694|732|880|894|940|1030|1189|1195|1199|1205|1208|1332|1379|1422|1454|1457|1458|1459|1460|1461|1463|1467|1468|1469|1471|1476|1477|1478|1479|1487|1490|1519|1688|1705|1707|1708|1766|1768|1815|1816|1828|1850|1863|1865|1876|1877|1882|1883|1886|1899|1903|1906|1947|1948|1950|1962|1967|1974|1987|2016|2023|2025|2029|2052|2057|2066|2101|2107|2112|2129|2130|2147|2174|2177|2234|2235|2240|224…	20050325	001Chemical|10X CHEM|3WAY PHARM INC|4C Pharma Scientific Inc|A2B Chem|AA BLOCKS|Aaron Chemicals LLC|AbaChemScene|ABBLIS Chemicals|abcr GmbH|ABI Chem|AbMole Bioscience|Acadechem|Accel Scientific|Accela ChemBio Inc.|Achemo Scientific Limited|Achemtek|Acmec Biochemical|Acorn PharmaTech Product List|Activate Scientific|AEchem Scientific Corp., USA|AHH Chemical co.,ltd|AiFChem, an XtalPi Company|AK Sc…	Chemical Vendors|Curation Efforts|Governmental Organizations|Journal Publishers|Legacy Depositors|NIH Initiatives|Research and Development|Subscription Services	C - Cardiovascular system > C10 - Lipid modifying agents > C10A - Lipid modifying agents, plain > C10AB - Fibrates|C78276 - Agent Affecting Digestive System or Metabolism > C29703 - Antilipidemic Agent > C98150 - Fibrate Antilipidemic Agent|D009676 - Noxae > D000963 - Antimetabolites|D009676 - Noxae > D002273 - Carcinogens > D020025 - Peroxisome Proliferators|D057847 - Lipid Regulating Agents > D…	CHEMBL557555	CIPROFIBRATE	CIPROFIBRATE|CIPROFIBRATO|MODALIM|NSC-759617|WIN 35833|WIN-35833	Small molecule	4	289.16	162	429	3.59	46.53	2	1
56339	Fosphenytoin	Fosphenytoin|93390-81-9|Fosfenitoina|Fosphenytoine|(3-Phosphoryloxymethyl)phenytoin|Fosphenytoinum|NP-06|DTXSID9044299|B4SF212641|DTXCID7024299|2,4-Imidazolidinedione, 5,5-diphenyl-3-((phosphonooxy)methyl)-|[(2,5-dioxo-4,4-diphenylimidazolidin-1-yl)methoxy]phosphonic acid|2,4-Imidazolidinedione, 5,5-diphenyl-3-((phosphonooxy)methyl)-, (SP-4-2)-|HMPDP|3-(hydroxymethyl)phenytoin phosphate ester|((2…	362.27	C16H15N2O6P	116	547	0.6	25	3	6	5	InChI=1S/C16H15N2O6P/c19-14-16(12-7-3-1-4-8-12,13-9-5-2-6-10-13)17-15(20)18(14)11-24-25(21,22)23/h1-10H,11H2,(H,17,20)(H2,21,22,23)	C1=CC=C(C=C1)C2(C(=O)N(C(=O)N2)COP(=O)(O)O)C3=CC=CC=C3	XWLUWCNOOVRFPX-UHFFFAOYSA-N	(2,5-dioxo-4,4-diphenylimidazolidin-1-yl)methyl dihydrogen phosphate	362.0667732	362.0667732	0	1	0	0	0	0	0	0	0	1674	8463	1743	fosphenytoin	Biological Test Results|Interactions and Pathways|Chemical and Physical Properties|Classification|Drug and Medication Information|Identification|Literature|Patents|Pharmacology and Biochemistry|Safety and Hazards|Toxicity|Use and Manufacturing|Associated Disorders and Diseases|Biological Test Results: Micromolar	14	588214|588215|588216|588217|588218|588219|625279|625280|625281|625282|625283|625284|625285|625286|625287|625288|625289|625290|625291|625292|651635|743191|743194|743199|743202|743203|743209|743210|743211|743212|743213|743215|743217|743218|743219|743220|743221|743222|743223|743224|743225|743226|743227|743228|743239|743240|743241|743242|1117298|1117301|1117302|1117303|1117304|1117305|1117310|1117311…	20050624	001Chemical|10X CHEM|3WAY PHARM INC|A&J Pharmtech CO., LTD.|A2B Chem|AA BLOCKS|Aaron Chemicals LLC|AbaChemScene|ABI Chem|Accel Scientific|Acmec Biochemical|AHH Chemical co.,ltd|AiFChem, an XtalPi Company|AK Scientific, Inc. (AKSCI)|AKos Consulting & Solutions|Aladdin Scientific|Alfa Chemistry|Amadis Chemical|Ambeed|AN PharmaTech|Angel Pharmatech Ltd.|AOBIOUS INC|AppChem|AstaTech, Inc.|Aurora Fine…	Chemical Vendors|Curation Efforts|Governmental Organizations|Journal Publishers|Legacy Depositors|NIH Initiatives|Research and Development|Subscription Services	C78272 - Agent Affecting Nervous System > C264 - Anticonvulsant Agent|D002317 - Cardiovascular Agents > D026941 - Sodium Channel Blockers|D002491 - Central Nervous System Agents > D000927 - Anticonvulsants|D049990 - Membrane Transport Modulators|N - Nervous system > N03 - Antiepileptics > N03A - Antiepileptics > N03AB - Hydantoin derivatives	CHEMBL1201336	FOSPHENYTOIN	FOSFENITOINA|FOSPHENYTOIN|FOSPHENYTOINE|NP-06	Small molecule	4	362.28	5	47	1.55	116.17	4	3
656652	Oxtriphylline	OXTRIPHYLLINE|4499-40-5|Choline theophyllinate|Cholinophyllin|Choline theophylline|Choledyl|Theocolin|Teofilinato de colina|Oxytrimethylline|Theophyllinate de choline|Choline salt with theophylline (1:1)|Oxtriphylline [USP]|NSC-760431|Choline theophyllinate [INN]|146-71-4|1,3-dimethyl-2-oxopurin-6-olate;2-hydroxyethyl(trimethyl)azanium|3K045XR58X|Oxtriphylline (USP)|Choline theophylline (JAN)|Cho…	283.33	C12H21N5O3	91.6	415		20	1	4	2	InChI=1S/C7H8N4O2.C5H14NO/c1-10-5-4(8-3-9-5)6(12)11(2)7(10)13;1-6(2,3)4-5-7/h3,12H,1-2H3;7H,4-5H2,1-3H3/q;+1/p-1	CN1C(=C2C(=NC=N2)N(C1=O)C)[O-].C[N+](C)(C)CCO	SOELXOBIIIBLRJ-UHFFFAOYSA-M	1,3-dimethyl-2-oxopurin-6-olate;2-hydroxyethyl(trimethyl)azanium	283.1644396	283.1644396	0	2	0	0	0	0	0	0	0	266	6298	1372		Biological Test Results|Classification|Drug and Medication Information|Literature|Patents|Toxicity|Associated Disorders and Diseases	7	588214|588215|588216|588217|588218|588219|624349|625279|625280|625281|625282|625283|625284|625285|625286|625287|625288|625289|625290|625291|625292|720641|720717|1345086|1347080|1508614|1794732|1794733|1794735|1794736|1794738|1794739|1794740|1794742|1794745|1794746|1794748|1794750|1794751|1794752|1794753|1794754|1794755|1794756|1794758|1794759|1794761|1794764|1794765|1794766|1794767|1794768|179476…	20050624	10X CHEM|AbaChemScene|ABI Chem|Achemtek|AKos Consulting & Solutions|Alfa Chemistry|Ambinter|AstaTech, Inc.|Aurora Fine Chemicals LLC|BenchChem|Biorbyt|Biosynth|Center for Chemical Genomics, University of Michigan|Chem-Space.com Database|Chembase.cn|ChEMBL|ChemIDplus|Chemieliva Pharmaceutical Co., Ltd|ChemMol|Clearsynth|Cooke Chemical Co., Ltd|DC Chemicals|Debye Scientific Co., Ltd|DrugBank|DTP/NC…	Chemical Vendors|Curation Efforts|Governmental Organizations|Journal Publishers|Legacy Depositors|NIH Initiatives|Research and Development|Subscription Services	C471 - Enzyme Inhibitor > C744 - Phosphodiesterase Inhibitor|C78273 - Agent Affecting Respiratory System > C29712 - Anti-asthmatic Agent > C319 - Bronchodilator|D018373 - Peripheral Nervous System Agents > D001337 - Autonomic Agents|D019141 - Respiratory System Agents > D018927 - Anti-Asthmatic Agents > D001993 - Bronchodilator Agents|R - Respiratory system > R03 - Drugs for obstructive airway di…	CHEMBL1200434	OXTRIPHYLLINE	CHOLEDYL|CHOLEDYL SA|CHOLINE THEOPHYLLINATE|CHOLINE THEOPHYLLINE|CHOLINOPHYLLIN|NSC-760431|OXTRIPHYLLINE|OXTRIPHYLLINE PEDIATRIC|SABIDAL|TEOFILINATO DE COLINA|THEOCOLIN|THEOPHYLLINATE DE CHOLINE	Small molecule	4	283.33	1	32	-1.04	72.68	5	1
9867642	Laropiprant	Laropiprant|571170-77-9|MK-0524|Cordaptive|G7N11T8O78|DTXSID60205756|MK0524|2-[(3R)-4-[(4-chlorophenyl)methyl]-7-fluoro-5-methanesulfonyl-1H,2H,3H,4H-cyclopenta[b]indol-3-yl]acetic acid|(-)-((3R)-4-(4-Chlorobenzyl)-7-fluoro-5-(methylsulfonyl)-1,2,3,4-tetrahydrocyclopenta(b)indol-3-yl)acetic acid|laropiprantum|2-((3R)-4-((4-chlorophenyl)methyl)-7-fluoro-5-methanesulfonyl-1H,2H,3H,4H-cyclopenta(b)i…	435.9	C21H19ClFNO4S	84.8	721	3.5	29	1	5	5	InChI=1S/C21H19ClFNO4S/c1-29(27,28)18-10-15(23)9-17-16-7-4-13(8-19(25)26)20(16)24(21(17)18)11-12-2-5-14(22)6-3-12/h2-3,5-6,9-10,13H,4,7-8,11H2,1H3,(H,25,26)/t13-/m1/s1	CS(=O)(=O)C1=CC(=CC2=C1N(C3=C2CC[C@@H]3CC(=O)O)CC4=CC=C(C=C4)Cl)F	NXFFJDQHYLNEJK-CYBMUJFWSA-N	2-[(3R)-4-[(4-chlorophenyl)methyl]-7-fluoro-5-methylsulfonyl-2,3-dihydro-1H-cyclopenta[b]indol-3-yl]acetic acid	435.0707351	435.0707351	0	1	0	1	1	0	0	0	0	392	1840	370	MK-0524	Biological Test Results|Interactions and Pathways|Chemical and Physical Properties|Classification|Drug and Medication Information|Literature|Patents|Safety and Hazards|Associated Disorders and Diseases|Biological Test Results: Active|Biological Test Results: Micromolar|Biological Test Results: Nanomolar	12	277844|277845|277846|277847|277848|277849|277850|277851|277852|277853|277854|277855|277856|277857|277874|277875|277876|277877|277878|277879|277880|1259421|1296008|1296009|1345084|1346986|1346987|1347055|1347060|1347061|1347062|1347063|1347064|1347065|1347066|1347067|1347068|1347159|1347160|1347411|1409598|1409605|1508620|1640020|1645758|1645845|1645846|1645851|1645870|1645876|1645877|1671188|1671…	20061025	001Chemical|10X CHEM|A&J Pharmtech CO., LTD.|A2B Chem|A2Z Chemical|AA BLOCKS|Aaron Chemicals LLC|AbaChemScene|AbMole Bioscience|Accel Scientific|Acemol|Acesobio|Acmec Biochemical|Active Biopharma|Adooq BioScience|AiFChem, an XtalPi Company|AK Scientific, Inc. (AKSCI)|AKos Consulting & Solutions|Aladdin Scientific|Allbio Pharm Co., Ltd|Amadis Chemical|Ambeed|Ambinter|AN PharmaTech|AOBIOUS INC|Apex…	Chemical Vendors|Curation Efforts|Governmental Organizations|Journal Publishers|Legacy Depositors|NIH Initiatives|Research and Development|Subscription Services	C177182 - Prostaglandin Receptor Antagonist|C26170 - Protective Agent	CHEMBL426559	LAROPIPRANT	CORDAPTIVE|LAROPIPRANT|Laropiprant|MK-0524	Small molecule	4	435.9	140	299	4.39	76.37	4	1
4679	Pantoprazole	pantoprazole|102625-70-7|Pantozol|Pantoprazol|Pantoprazolum|Pantoloc|BY-1023|SK&F-96022|Altopan|Zovanta|SK&F 96022|SKF-96022|SK-96022|NSC-759257|6-(difluoromethoxy)-2-[(3,4-dimethoxypyridin-2-yl)methylsulfinyl]-1H-benzimidazole|D8TST4O562|DTXSID4023416|1H-Benzimidazole, 5-(difluoromethoxy)-2-(((3,4-dimethoxy-2-pyridinyl)methyl)sulfinyl)-|BY1023|CHEBI:7915|DTXCID803416|2-(((3,4-Dimethoxy-2-pyridin…	383.4	C16H15F2N3O4S	106	490	2.4	26	1	9	7	InChI=1S/C16H15F2N3O4S/c1-23-13-5-6-19-12(14(13)24-2)8-26(22)16-20-10-4-3-9(25-15(17)18)7-11(10)21-16/h3-7,15H,8H2,1-2H3,(H,20,21)	COC1=C(C(=NC=C1)CS(=O)C2=NC3=C(N2)C=C(C=C3)OC(F)F)OC	IQPSEEYGBUAQFF-UHFFFAOYSA-N	6-(difluoromethoxy)-2-[(3,4-dimethoxy-2-pyridinyl)methylsulfinyl]-1H-benzimidazole	383.0751335	383.0751335	0	1	0	1	0	1	0	0	0	7875	21606	4803	Pantoprazole	Biological Test Results|Interactions and Pathways|Chemical and Physical Properties|Classification|Drug and Medication Information|Identification|Literature|Patents|Pharmacology and Biochemistry|Safety and Hazards|Toxicity|Use and Manufacturing|Associated Disorders and Diseases|Spectral Information|Taxonomy|Biological Test Results: Active|Biological Test Results: Micromolar	17	875|880|881|884|885|887|889|892|893|894|900|902|910|923|924|927|930|940|995|1030|1195|1379|1422|1452|1454|1457|1458|1460|1463|1467|1468|1469|1471|1476|1477|1478|1479|1487|1490|1519|1688|1766|1768|1865|1948|2101|2107|2112|2147|2240|2241|2275|2313|2322|2330|2451|2472|2517|2528|2546|2549|2551|2662|24522|24523|25144|25146|25148|26125|26312|78913|146855|310878|311524|425652|425653|434959|444050|444051…	20050325	001Chemical|10X CHEM|1st Scientific|3WAY PHARM INC|A2B Chem|AA BLOCKS|Aaron Chemicals LLC|AbaChemScene|ABBLIS Chemicals|abcr GmbH|Abe Lab, University of Texas MD Anderson Cancer Center|ABI Chem|AbMole Bioscience|Acadechem|Accel Scientific|Accela ChemBio Inc.|Achemtek|ACT Chemical|Activate Scientific|AEchem Scientific Corp., USA|AgroIntelBioScan.com|AHH Chemical co.,ltd|AiFChem, an XtalPi Company|…	Chemical Vendors|Curation Efforts|Governmental Organizations|Journal Publishers|Legacy Depositors|NIH Initiatives|Research and Development|Subscription Services	A - Alimentary tract and metabolism > A02 - Drugs for acid related disorders > A02B - Drugs for peptic ulcer and gastro-oesophageal reflux disease (gord) > A02BC - Proton pump inhibitors|C78276 - Agent Affecting Digestive System or Metabolism > C29701 - Anti-ulcer Agent > C29723 - Proton Pump Inhibitor|D004791 - Enzyme Inhibitors > D054328 - Proton Pump Inhibitors|D005765 - Gastrointestinal Agent…	CHEMBL1502	PANTOPRAZOLE	ALTOPAN|BY 1023|BY-1023|BY1023|NSC-759257|PANTOCID|PANTOLOC|PANTOPRAZOL|PANTOPRAZOLE|PANTOZOL|PROTIUM|PROTIUM I.V.|SK&F 96022|SK&F-96022|SK-96022|SKF-96022|ZOVANTA	Small molecule	4	383.38	208	1185	2.88	92.32	6	1
4748	Perphenazine	perphenazine|58-39-9|Trilafon|Perphenazin|Perfenazine|Etaperazine|Chlorpiprazine|Etaperazin|Ethaperazine|Fentazin|Decentan|Perphenan|Perfenazina|Thilatazin|Trifaron|Chlorperphenazine|Triphenot|Emesinal|Trilifan|Perphenazinum|Sch 3940|2-(4-(3-(2-Chloro-10H-phenothiazin-10-yl)propyl)piperazin-1-yl)ethanol|2-[4-[3-(2-Chlorophenothiazin-10-yl)propyl]piperazin-1-yl]ethanol|4-[3-(2-Chlorophenothiazin-1…	404	C21H26ClN3OS	55.3	463	4.2	27	1	5	6	InChI=1S/C21H26ClN3OS/c22-17-6-7-21-19(16-17)25(18-4-1-2-5-20(18)27-21)9-3-8-23-10-12-24(13-11-23)14-15-26/h1-2,4-7,16,26H,3,8-15H2	C1CN(CCN1CCCN2C3=CC=CC=C3SC4=C2C=C(C=C4)Cl)CCO	RGCVKNLCSQQDEP-UHFFFAOYSA-N	2-[4-[3-(2-chlorophenothiazin-10-yl)propyl]piperazin-1-yl]ethanol	403.1485113	403.1485113	0	1	0	0	0	0	0	0	0	4535	31601	6224	Perphenazine	Biological Test Results|Interactions and Pathways|Chemical and Physical Properties|Classification|Drug and Medication Information|Identification|Literature|Patents|Pharmacology and Biochemistry|Safety and Hazards|Toxicity|Use and Manufacturing|Associated Disorders and Diseases|Spectral Information|Biological Test Results: Active|Biological Test Results: Micromolar|Biological Test Results: Nanomol…	17	1|3|5|7|9|13|15|19|21|23|25|29|31|33|35|37|39|41|43|45|47|49|53|55|59|65|67|71|73|77|79|81|83|85|89|91|93|95|97|99|101|103|105|107|109|113|115|119|121|123|125|129|131|133|137|139|141|143|145|179|248|256|330|357|361|364|368|371|373|374|375|377|410|411|422|425|429|430|431|432|436|438|440|441|444|445|446|447|448|449|450|451|453|454|455|456|457|460|483|485|487|488|501|518|521|522|524|525|526|527|528|…	20050325	001Chemical|10X CHEM|3WAY PHARM INC|A&J Pharmtech CO., LTD.|A2B Chem|AA BLOCKS|AAA Chemistry|Aaron Chemicals LLC|AbaChemScene|abcr GmbH|Abe Lab, University of Texas MD Anderson Cancer Center|ABI Chem|AbMole Bioscience|Accel Scientific|Ace Therapeutics|Achemtek|Activate Scientific|AgroIntelBioScan.com|AHH Chemical co.,ltd|AK Scientific, Inc. (AKSCI)|AKos Consulting & Solutions|Aladdin Scientific|A…	Chemical Vendors|Curation Efforts|Governmental Organizations|Journal Publishers|Legacy Depositors|NIH Initiatives|Research and Development|Subscription Services	C78272 - Agent Affecting Nervous System > C29710 - Antipsychotic Agent|D002491 - Central Nervous System Agents > D002492 - Central Nervous System Depressants|D002491 - Central Nervous System Agents > D011619 - Psychotropic Drugs > D014149 - Tranquilizing Agents|D002492 - Central Nervous System Depressants > D014149 - Tranquilizing Agents > D014150 - Antipsychotic Agents|D018377 - Neurotransmitter…	CHEMBL567	PERPHENAZINE	Chlorpiprazine|Decentan|FENTAZIN|NSC-150866|PERFENAZINA|PERPHENAZINE|PERPHENAZINE COMPONENT OF ETRAFON-A|PERPHENAZINE MALEATE|TRILAFON|Trilafon-LA	Small molecule	4	403.98	275	867	3.94	29.95	5	1
123619	Etoricoxib	Etoricoxib|202409-33-4|Arcoxia|MK-0663|5-Chloro-6'-methyl-3-(4-(methylsulfonyl)phenyl)-2,3'-bipyridine|L-791456|2,3'-Bipyridine, 5-chloro-6'-methyl-3-[4-(methylsulfonyl)phenyl]-|5-chloro-2-(6-methylpyridin-3-yl)-3-(4-methylsulfonylphenyl)pyridine|etoricoxibum|MK0663|5-chloro-6'-methyl-3-[4-(methylsulfonyl)phenyl]-2,3'-bipyridine|DTXSID3046457|WRX4NFY03R|L791456|5-Chloro-6'-methyl-3-(p-(methylsulf…	358.8	C18H15ClN2O2S	68.3	514	3.3	24	0	4	3	InChI=1S/C18H15ClN2O2S/c1-12-3-4-14(10-20-12)18-17(9-15(19)11-21-18)13-5-7-16(8-6-13)24(2,22)23/h3-11H,1-2H3	CC1=NC=C(C=C1)C2=C(C=C(C=N2)Cl)C3=CC=C(C=C3)S(=O)(=O)C	MNJVRJDLRVPLFE-UHFFFAOYSA-N	5-chloro-2-(6-methyl-3-pyridinyl)-3-(4-methylsulfonylphenyl)pyridine	358.0542766	358.0542766	0	1	0	0	0	0	0	0	0	2515	45056	7944	Etoricoxib	Biological Test Results|Interactions and Pathways|Chemical and Physical Properties|Classification|Drug and Medication Information|Literature|Patents|Pharmacology and Biochemistry|Safety and Hazards|Toxicity|Use and Manufacturing|Associated Disorders and Diseases|Spectral Information|Biological Test Results: Active|Biological Test Results: Micromolar|Biological Test Results: Nanomolar	16	880|1469|1471|1479|1487|1490|1688|1766|1768|2064|2528|2546|2551|2662|11597|47556|161497|161500|161673|162483|162633|162637|162664|177072|177073|178404|178405|178664|183368|232654|241307|241308|241942|242132|242133|244091|244252|246823|252095|252110|265679|265680|265681|265682|265683|265684|265686|265688|265689|265691|265693|268043|268044|268051|268052|317361|432545|432546|432547|432551|432552|432…	20050624	001Chemical|10X CHEM|1st Scientific|3WAY PHARM INC|A&J Pharmtech CO., LTD.|A2B Chem|AA BLOCKS|Aaron Chemicals LLC|AbaChemScene|Abbott Labs|abcr GmbH|ABI Chem|Acadechem|Accel Scientific|Accela ChemBio Inc.|Achemo Scientific Limited|Achemtek|Acmec Biochemical|Acorn PharmaTech Product List|Activate Scientific|Adooq BioScience|AEchem Scientific Corp., USA|AHH Chemical co.,ltd|AiFChem, an XtalPi Compa…	Chemical Vendors|Curation Efforts|Governmental Organizations|Journal Publishers|Legacy Depositors|NIH Initiatives|Research and Development|Subscription Services	C471 - Enzyme Inhibitor > C1323 - Cyclooxygenase Inhibitor|C78272 - Agent Affecting Nervous System > C241 - Analgesic Agent > C2198 - Nonnarcotic Analgesic|D000893 - Anti-Inflammatory Agents|D002491 - Central Nervous System Agents > D000700 - Analgesics|D004791 - Enzyme Inhibitors > D016861 - Cyclooxygenase Inhibitors > D052246 - Cyclooxygenase 2 Inhibitors|D018373 - Peripheral Nervous System Age…	CHEMBL416146	ETORICOXIB	ARCOXIA|ETORICOXIB|L-791456|MK-0663	Small molecule	4	358.85	112	245	4.18	59.92	4	0
5039	Ranisen	Gastrosedol|Achedos|Duractin|Istomar|Microtid|Ptinolin|Quicran|Radinat|Ranidine|Raniogas|Ranisen|Raniter|Ranitiget|Rantacid|Raticina|Ulceranin|Urantac|Verlost|Vizerul|Weichilin|Xanidine|Zantadin|Acidex|Atural|Axoban|Ezopta|Logast|Mauran|Randin|Sampep|Taural|Vesyca|Weidos|Zantab|Ranin|Ul-Pep|Ranitidinum [INN-Latin]|Ranitidina [INN-Spanish]|Major ranitidine|Spectrum_001141|Up and up acod redicer|To…	314.41	C13H22N4O3S	112	347	0.3	21	2	7	9	InChI=1S/C13H22N4O3S/c1-14-13(9-17(18)19)15-6-7-21-10-12-5-4-11(20-12)8-16(2)3/h4-5,9,14-15H,6-8,10H2,1-3H3	CNC(=C[N+](=O)[O-])NCCSCC1=CC=C(O1)CN(C)C	VMXUWOKSQNHOCA-UHFFFAOYSA-N	1-N'-[2-[[5-[(dimethylamino)methyl]furan-2-yl]methylsulfanyl]ethyl]-1-N-methyl-2-nitroethene-1,1-diamine	314.1412618	314.1412618	0	1	0	0	0	0	1	0	1	5437	30427	9093		Biological Test Results|Interactions and Pathways|Chemical and Physical Properties|Classification|Drug and Medication Information|Literature|Patents|Pharmacology and Biochemistry|Toxicity|Use and Manufacturing|Associated Disorders and Diseases|Spectral Information|Biological Test Results: Active|Biological Test Results: Micromolar	14	7783|8002|15267|15430|19259|19260|19424|19468|22293|26304|26362|28233|28234|28235|28236|28679|28924|28925|29337|29359|29423|29811|29925|31505|31967|54923|59666|59827|60223|60987|60988|78909|86447|87697|87706|87709|87878|87879|87882|87943|87944|87966|88017|88019|88152|88156|88318|88327|91481|135327|150751|150752|150753|150754|150755|150756|167652|168727|168728|168729|168733|176401|177835|178936|17…	20050325	A2B Chem|ABI Chem|Accel Scientific|ACT Chemical|AKos Consulting & Solutions|Angene Chemical|Ark Pharm, Inc.|AvaChem Scientific|Baker Lab, Chemistry Department, The University of North Carolina at Chapel Hill|BindingDB|Biorbyt|Biosynth|BOC Sciences|Changzhou Highassay Chemical Co., Ltd|Chem-Impex|Chem-Space.com Database|ChemBank|ChEMBL|ChemDB|Chemenu Inc.|Chemical Carcinogenesis Research Informati…	Chemical Vendors|Curation Efforts|Governmental Organizations|Journal Publishers|Legacy Depositors|Research and Development|Subscription Services	C78276 - Agent Affecting Digestive System or Metabolism > C29701 - Anti-ulcer Agent > C29702 - Histamine-2 Receptor Antagonist|D005765 - Gastrointestinal Agents > D000897 - Anti-Ulcer Agents|D018377 - Neurotransmitter Agents > D018494 - Histamine Agents > D006633 - Histamine Antagonists	CHEMBL1790041	RANITIDINE	NSC-757851|RANITIDINA|RANITIDINE	Small molecule	4	314.41	205	2984	1.46	83.58	7	2
20279	Cladribine	Cladribine|4291-63-8|2-Chloro-2'-deoxyadenosine|Leustatin|2-Chlorodeoxyadenosine|2-CdA|Chlorodeoxyadenosine|Litak|ADENOSINE, 2-CHLORO-2'-DEOXY-|CldAdo|2-Chloro-2'-deoxy-beta-adenosine|cladribina|mavenclad|Cladaribine|cladribinum|Leustat|2-chloro-deoxyadenosine|RWJ 26251|2ClAdo|RWJ-26251|DTXSID8022828|(2R,3S,5R)-5-(6-amino-2-chloropurin-9-yl)-2-(hydroxymethyl)oxolan-3-ol|NSC-105014|47M74X9YT5|2-ch…	285.69	C10H12ClN5O3	119	338	0.8	19	3	7	2	InChI=1S/C10H12ClN5O3/c11-10-14-8(12)7-9(15-10)16(3-13-7)6-1-4(18)5(2-17)19-6/h3-6,17-18H,1-2H2,(H2,12,14,15)/t4-,5+,6+/m0/s1	C1[C@@H]([C@H](O[C@H]1N2C=NC3=C(N=C(N=C32)Cl)N)CO)O	PTOAARAWEBMLNO-KVQBGUIXSA-N	(2R,3S,5R)-5-(6-amino-2-chloropurin-9-yl)-2-(hydroxymethyl)oxolan-3-ol	285.062867	285.062867	0	1	0	3	3	0	0	0	0	5576	90404	21461	Cladribine	Biological Test Results|Interactions and Pathways|Chemical and Physical Properties|Classification|Drug and Medication Information|Identification|Literature|Patents|Pharmacology and Biochemistry|Safety and Hazards|Toxicity|Use and Manufacturing|Associated Disorders and Diseases|Spectral Information|Biological Test Results: Active|Biological Test Results: Micromolar|Biological Test Results: Nanomol…	17	357|361|364|368|371|373|374|375|411|422|425|429|430|431|432|436|438|440|441|444|446|449|450|453|454|455|456|457|460|483|485|487|488|501|518|521|522|524|525|527|528|529|538|539|552|555|556|559|560|561|565|567|568|570|571|572|573|574|575|576|577|580|581|583|587|588|589|590|591|592|593|594|597|598|599|600|601|602|604|606|609|610|611|614|615|618|620|622|623|624|625|626|628|629|630|631|633|636|637|639…	20050624	001Chemical|A&J Pharmtech CO., LTD.|AA BLOCKS|Aaron Chemicals LLC|AbaChemScene|abcr GmbH|ABI Chem|AbMole Bioscience|Acadechem|Accela ChemBio Inc.|Achemo Scientific Limited|Acmec Biochemical|Acorn PharmaTech Product List|ACT Chemical|Activate Scientific|Adooq BioScience|AEchem Scientific Corp., USA|AHH Chemical co.,ltd|AiFChem, an XtalPi Company|AK Scientific, Inc. (AKSCI)|AKos Consulting & Soluti…	Chemical Vendors|Curation Efforts|Governmental Organizations|Journal Publishers|Legacy Depositors|NIH Initiatives|Research and Development|Subscription Services	C274 - Antineoplastic Agent > C186664 - Cytotoxic Chemotherapeutic Agent > C272 - Antimetabolite|C274 - Antineoplastic Agent > C798 - Radiosensitizing Agent|C471 - Enzyme Inhibitor > C2157 - Adenosine Deaminase Inhibitor|D000970 - Antineoplastic Agents|D007155 - Immunologic Factors > D007166 - Immunosuppressive Agents|L - Antineoplastic and immunomodulating agents > L01 - Antineoplastic agents > …	CHEMBL1619	CLADRIBINE	2-CDA|CLADARIBINE|CLADRIBINA|CLADRIBINE|LEUSTAT|LEUSTATIN|LITAK|MAVENCLAD|NSC-05014|NSC-105014|NSC-105014-F|RWJ 26251|RWJ-26251	Small molecule	4	285.69	220	640	-0.3	119.31	8	3
67171867	Darolutamide	Darolutamide|1297538-32-9|ODM-201|Nubeqa|BAY-1841788|BAY1841788|darolutamida|X05U0N2RCO|BAY 1841788|1H-Pyrazole-3-carboxamide, N-[(1S)-2-[3-(3-chloro-4-cyanophenyl)-1H-pyrazol-1-yl]-1-methylethyl]-5-(1-hydroxyethyl)-|DTXSID101027953|1H-Pyrazole-3-carboxamide, N-((1S)-2-(3-(3-chloro-4-cyanophenyl)-1H-pyrazol-1-yl)-1-methylethyl)-5-(1-hydroxyethyl)-|N-[(2S)-1-[3-(3-chloro-4-cyanophenyl)-1H-pyrazol-…	398.8	C19H19ClN6O2	120	598	1.8	28	3	5	6	InChI=1S/C19H19ClN6O2/c1-11(22-19(28)18-8-17(12(2)27)23-24-18)10-26-6-5-16(25-26)13-3-4-14(9-21)15(20)7-13/h3-8,11-12,27H,10H2,1-2H3,(H,22,28)(H,23,24)/t11-,12?/m0/s1	C[C@@H](CN1C=CC(=N1)C2=CC(=C(C=C2)C#N)Cl)NC(=O)C3=NNC(=C3)C(C)O	BLIJXOOIHRSQRB-PXYINDEMSA-N	N-[(2S)-1-[3-(3-chloro-4-cyanophenyl)pyrazol-1-yl]propan-2-yl]-5-(1-hydroxyethyl)-1H-pyrazole-3-carboxamide	398.1258016	398.1258016	0	1	0	2	1	1	0	0	0	671	3733	1036	darolutamide	Biological Test Results|Interactions and Pathways|Chemical and Physical Properties|Classification|Drug and Medication Information|Literature|Patents|Pharmacology and Biochemistry|Safety and Hazards|Toxicity|Use and Manufacturing|Associated Disorders and Diseases|Biological Test Results: Active|Biological Test Results: Micromolar	14	1|3|5|7|9|13|15|19|21|23|25|29|31|33|35|37|39|41|43|45|47|49|53|55|59|65|67|71|73|77|79|81|83|85|89|91|93|95|97|99|101|103|105|107|109|113|115|119|121|123|125|129|131|133|137|139|141|143|145|1296008|1296009|1345084|1346986|1346987|1347055|1347060|1347064|1347065|1347067|1347068|1347159|1347160|1347411|1409598|1409605|1508620|1565169|1565170|1565171|1565172|1565173|1565191|1565192|1565193|1565194|…	20121130	001Chemical|10X CHEM|1st Scientific|A2B Chem|AA BLOCKS|Aaron Chemicals LLC|AbaChemScene|abcr GmbH|AbMole Bioscience|Accel Scientific|AiFChem, an XtalPi Company|AKos Consulting & Solutions|Aladdin Scientific|Amadis Chemical|Ambeed|AppChem|AstaTech, Inc.|BindingDB|BioCrick|Biorbyt|Biosynth|BLD Pharm|BOC Sciences|Broad Institute|CATO Research Chemicals Inc.|Center for Chemical Genomics, University o…	Chemical Vendors|Curation Efforts|Governmental Organizations|Journal Publishers|Legacy Depositors|NIH Initiatives|Research and Development|Subscription Services	C147908 - Hormone Therapy Agent > C547 - Hormone Antagonist > C242 - Anti-Androgen|C274 - Antineoplastic Agent > C163758 - Targeted Therapy Agent > C146993 - Androgen Receptor Inhibitor|L - Antineoplastic and immunomodulating agents > L02 - Endocrine therapy > L02B - Hormone antagonists and related agents > L02BB - Anti-androgens	CHEMBL4297185	DAROLUTAMIDE	BAY 1841788|BAY-1841788|BAY1841788|DAROLUTAMIDA|DAROLUTAMIDE|NUBEQA|ODM-201	Small molecule	4	398.85	16	42	2.67	119.62	6	3
6915944	Cefdinir	cefdinir|91832-40-5|Omnicef|Cefzon|CFDN|Cefdinirum|FK-482|CI-983|FK 482|BMY-28488|Cefdinir anhydrous|DTXSID8046084|CI0FAO63WC|PD-134393|NSC-758926|CHEBI:3485|CI983|FK482|(6R,7R)-7-[(2Z)-2-(2-amino-1,3-thiazol-4-yl)-2-(N-hydroxyimino)acetamido]-3-ethenyl-8-oxo-5-thia-1-azabicyclo[4.2.0]oct-2-ene-2-carboxylic acid|DTXCID20820060|5-Thia-1-azabicyclo(4.2.0)oct-2-ene-2-carboxylic acid, 7-(((2-amino-4-…	395.4	C14H13N5O5S2	212	739	0	26	4	10	5	InChI=1S/C14H13N5O5S2/c1-2-5-3-25-12-8(11(21)19(12)9(5)13(22)23)17-10(20)7(18-24)6-4-26-14(15)16-6/h2,4,8,12,24H,1,3H2,(H2,15,16)(H,17,20)(H,22,23)/b18-7-/t8-,12-/m1/s1	C=CC1=C(N2[C@@H]([C@@H](C2=O)NC(=O)/C(=N\O)/C3=CSC(=N3)N)SC1)C(=O)O	RTXOFQZKPXMALH-GHXIOONMSA-N	(6R,7R)-7-[[(2Z)-2-(2-amino-1,3-thiazol-4-yl)-2-hydroxyiminoacetyl]amino]-3-ethenyl-8-oxo-5-thia-1-azabicyclo[4.2.0]oct-2-ene-2-carboxylic acid	395.0358109	395.0358109	0	1	0	2	2	0	1	1	0	1059	26088	5081	Cefdinir	Biological Test Results|Interactions and Pathways|Chemical and Physical Properties|Classification|Drug and Medication Information|Literature|Patents|Pharmacology and Biochemistry|Safety and Hazards|Toxicity|Use and Manufacturing|Associated Disorders and Diseases|Spectral Information|Taxonomy|Biological Test Results: Active|Biological Test Results: Micromolar	16	940|1376|1385|1422|1465|1511|1529|1530|1531|1532|1554|1621|1626|1662|1663|1672|1813|1814|1832|1850|1863|1875|1885|1899|1903|1906|1910|1947|1950|1956|1959|1960|1962|1964|1974|1979|1981|1985|1987|2016|2023|2025|2029|2052|2057|2066|2094|2097|2098|2099|2129|2130|2156|2174|2177|2216|2221|2227|2234|2235|2237|2239|2247|2252|2253|2280|2300|2380|2384|2391|2401|2435|2445|2462|2517|2520|2521|2524|2540|2544|…	20060715	3WAY PHARM INC|A2B Chem|AA BLOCKS|Aaron Chemicals LLC|AbaChemScene|ABBLIS Chemicals|abcr GmbH|Abe Lab, University of Texas MD Anderson Cancer Center|ABI Chem|Accel Scientific|Accela ChemBio Inc.|Achemtek|Acmec Biochemical|Activate Scientific|Active Biopharma|Adooq BioScience|AHH Chemical co.,ltd|AK Scientific, Inc. (AKSCI)|AKos Consulting & Solutions|Aladdin Scientific|Alfa Chemistry|Alsachim|Ama…	Chemical Vendors|Curation Efforts|Governmental Organizations|Journal Publishers|Legacy Depositors|NIH Initiatives|Research and Development|Subscription Services	C254 - Anti-Infective Agent > C258 - Antibiotic > C260 - Beta-Lactam Antibiotic|D000890 - Anti-Infective Agents > D000900 - Anti-Bacterial Agents > D002511 - Cephalosporins|D000890 - Anti-Infective Agents > D000900 - Anti-Bacterial Agents > D007769 - Lactams|D000890 - Anti-Infective Agents > D000900 - Anti-Bacterial Agents > D047090 - beta-Lactams|J - Antiinfectives for systemic use > J01 - Antib…	CHEMBL927	CEFDINIR	BMY-28488|CEFDINIR|CEFDINIR ANHYDROUS|CEFZON|CI-983|FK 482|FK-482|NSC-758926|OMNICEF	Small molecule	4	395.42	123	447	-0.17	158.21	9	4
7558	Propylhexedrine	Propylhexedrine|Benzedrex|Hydromethamphetamine|Dristan Inhaler|101-40-6|1-cyclohexyl-N-methylpropan-2-amine|Propilhexedrina|Propylhexadrine|Propylhexedrinum|DL-propylhexedrine|1-Cyclohexyl-2-(methylamino)propane|Propilesedrina|Methyl-(1-methyl-2-cyclohexylethyl)amine|LQU92IU8LL|NSC-32410|(1-cyclohexylpropan-2-yl)(methyl)amine|(+-)-N,alpha-Dimethylcyclohexaneethylamine|NSC32410|Propylhexedrine dl-…	155.28	C10H21N	12	95	3.5	11	1	1	3	InChI=1S/C10H21N/c1-9(11-2)8-10-6-4-3-5-7-10/h9-11H,3-8H2,1-2H3	CC(CC1CCCCC1)NC	JCRIVQIOJSSCQD-UHFFFAOYSA-N	1-cyclohexyl-N-methylpropan-2-amine	155.1673997	155.1673997	0	1	0	1	0	1	0	0	0	154	11540	2077	propylhexedrine	Biological Test Results|Interactions and Pathways|Chemical and Physical Properties|Classification|Drug and Medication Information|Literature|Patents|Pharmacology and Biochemistry|Safety and Hazards|Toxicity|Use and Manufacturing|Associated Disorders and Diseases|Spectral Information|Taxonomy|Biological Test Results: Active|Biological Test Results: Micromolar	16	1195|602332|624030|624170|624172|624173|651631|651632|651633|651634|651635|652048|652051|686978|686979|720516|720532|720533|720552|720634|720635|720637|720674|720675|720678|720679|720680|720681|720682|720683|720684|720685|720686|720687|720691|720692|720693|720719|720725|743012|743014|743015|743033|743035|743036|743040|743041|743042|743053|743054|743063|743064|743065|743066|743067|743069|743074|74…	20050326	001Chemical|10X CHEM|1st Scientific|3WAY PHARM INC|A2B Chem|AA BLOCKS|AAA Chemistry|abcr GmbH|ABI Chem|Activate Scientific|AK Scientific, Inc. (AKSCI)|AKos Consulting & Solutions|Alfa Chemistry|Alichem|Amadis Chemical|Ambinter|Anward|Aurum Pharmatech LLC|BenchChem|BePharm Ltd.|Bic Biotech|Biosynth|Broad Institute|ChEBI|Chem-Space.com Database|Chembase.cn|ChEMBL|ChemDB|Chemenu Inc.|Chemical Synthe…	Chemical Vendors|Curation Efforts|Governmental Organizations|Journal Publishers|Legacy Depositors|NIH Initiatives|Research and Development|Subscription Services	C78272 - Agent Affecting Nervous System > C29747 - Adrenergic Agent > C87053 - Adrenergic Agonist	CHEMBL2105275	PROPYLHEXEDRINE	BENZEDREX|DL-PROPYLHEXEDRINE|DRISTAN INHALER|HYDROMETHAMPHETAMINE|NSC-32410|PROPILHEXEDRINA|PROPYLHEXEDRINE|PROPYLHEXEDRINE DL-FORM	Small molecule	4	155.28	3	6	2.56	12.03	1	1
9578005	Dexlansoprazole	dexlansoprazole|(R)-Lansoprazole|138530-94-6|Kapidex|dexilant|Dexilant Solutab|r-lansoprazole|TAK-390|TAK 390|Lansoprazole, (r)-|dexlansoprazol|T 168390|UYE4T5I70X|TAK-390MR|T-168390|NSC-758710|2-((R)-((3-methyl-4-(2,2,2-trifluoroethoxy)-2-pyridinyl)methyl)sulfinyl)-1H-benzimidazole|1H-Benzimidazole, 2-((R)-((3-methyl-4-(2,2,2-trifluoroethoxy)-2-pyridinyl)methyl)sulfinyl)-|(+)-2-((R)-((3-METHYL-4…	369.4	C16H14F3N3O2S	87.1	480	2.8	25	1	8	5	InChI=1S/C16H14F3N3O2S/c1-10-13(20-7-6-14(10)24-9-16(17,18)19)8-25(23)15-21-11-4-2-3-5-12(11)22-15/h2-7H,8-9H2,1H3,(H,21,22)/t25-/m1/s1	CC1=C(C=CN=C1C[S@@](=O)C2=NC3=CC=CC=C3N2)OCC(F)(F)F	MJIHNNLFOKEZEW-RUZDIDTESA-N	2-[(R)-[3-methyl-4-(2,2,2-trifluoroethoxy)-2-pyridinyl]methylsulfinyl]-1H-benzimidazole	369.0758824	369.0758824	0	1	0	1	1	0	0	0	0	395	4050	824	Dexlansoprazole	Biological Test Results|Interactions and Pathways|Chemical and Physical Properties|Classification|Drug and Medication Information|Literature|Patents|Pharmacology and Biochemistry|Safety and Hazards|Toxicity|Use and Manufacturing|Associated Disorders and Diseases|Spectral Information|Biological Test Results: Active	14	1224863|1259416|1259421|1347080|1409605|1453445|1473738|1473739|1473740|1473741|1474166|1474167|1479145|1479147|1479149|1479150|1508586|1508601|1508614|1622857|1622860|1622861|1645845|1645846|1688523|1688524|1688525|1688526|1688527|1688549|1845191|1845192|1918969|1964107|2061329	20061024	001Chemical|A&J Pharmtech CO., LTD.|A2B Chem|AbaChemScene|abcr GmbH|AbMole Bioscience|Accel Scientific|Accela ChemBio Inc.|Aceschem Inc|Achemo Scientific Limited|Acmec Biochemical|Acorn PharmaTech Product List|Activate Scientific|AEchem Scientific Corp., USA|AiFChem, an XtalPi Company|AK Scientific, Inc. (AKSCI)|AKos Consulting & Solutions|Aladdin Scientific|Alsachim|Amadis Chemical|Ambinter|AN P…	Chemical Vendors|Curation Efforts|Governmental Organizations|Journal Publishers|Legacy Depositors|NIH Initiatives|Research and Development|Subscription Services	A - Alimentary tract and metabolism > A02 - Drugs for acid related disorders > A02B - Drugs for peptic ulcer and gastro-oesophageal reflux disease (gord) > A02BC - Proton pump inhibitors|C78276 - Agent Affecting Digestive System or Metabolism > C29701 - Anti-ulcer Agent > C29723 - Proton Pump Inhibitor|D004791 - Enzyme Inhibitors > D054328 - Proton Pump Inhibitors|D005765 - Gastrointestinal Agent…	CHEMBL1201863	DEXLANSOPRAZOLE	(R)-LANSOPRAZOLE|DEXILANT|DEXILANT SOLUTAB|DEXLANSOPRAZOL|DEXLANSOPRAZOLE|KAPIDEX|LANSOPRAZOLE R-FORM|LANSOPRAZOLE, (R)-|NSC-758710|T-168390|TAK-390	Small molecule	4	369.37	14	17	3.52	73.86	4	1
60854	Ziprasidone	Ziprasidone|146939-27-7|ziprasidona|Zipradon|ziprasidonum|6UKA5VEJ6X|CP-88059|2H-Indol-2-one, 5-[2-[4-(1,2-benzisothiazol-3-yl)-1-piperazinyl]ethyl]-6-chloro-1,3-dihydro-|5-[2-[4-(1,2-benzothiazol-3-yl)piperazin-1-yl]ethyl]-6-chloro-1,3-dihydroindol-2-one|DTXSID4023753|5-{2-[4-(1,2-benzothiazol-3-yl)piperazin-1-yl]ethyl}-6-chloro-2,3-dihydro-1H-indol-2-one|DTXCID403753|CHEBI:10119|ziprazidone|2H-…	412.9	C21H21ClN4OS	76.7	573	4	28	1	5	4	InChI=1S/C21H21ClN4OS/c22-17-13-18-15(12-20(27)23-18)11-14(17)5-6-25-7-9-26(10-8-25)21-16-3-1-2-4-19(16)28-24-21/h1-4,11,13H,5-10,12H2,(H,23,27)	C1CN(CCN1CCC2=C(C=C3C(=C2)CC(=O)N3)Cl)C4=NSC5=CC=CC=C54	MVWVFYHBGMAFLY-UHFFFAOYSA-N	5-[2-[4-(1,2-benzothiazol-3-yl)piperazin-1-yl]ethyl]-6-chloro-1,3-dihydroindol-2-one	412.1124602	412.1124602	0	1	0	0	0	0	0	0	0	5305	32175	5537	ziprasidone	Biological Test Results|Interactions and Pathways|Chemical and Physical Properties|Classification|Drug and Medication Information|Identification|Literature|Patents|Pharmacology and Biochemistry|Safety and Hazards|Toxicity|Use and Manufacturing|Associated Disorders and Diseases|Spectral Information|Biological Test Results: Active|Biological Test Results: Micromolar|Biological Test Results: Nanomol…	17	485|631|731|781|782|880|950|951|952|1001|1006|1007|1008|1009|1012|1016|1018|1019|1020|1021|1022|1027|1032|1040|1048|1049|1051|1066|1085|1135|1136|1195|1203|1209|1214|1216|1217|1220|1222|1229|1236|1251|1274|1304|1321|1325|1359|1362|1415|1416|1423|1424|1434|1439|1440|1441|1443|1445|1446|1448|1454|1456|1460|1461|1463|1466|1467|1468|1469|1477|1479|1481|1486|1487|1490|1496|1509|1510|1515|1527|1529|153…	20050624	001Chemical|10X CHEM|1st Scientific|3WAY PHARM INC|4C Pharma Scientific Inc|A&J Pharmtech CO., LTD.|A2B Chem|AA BLOCKS|AAA Chemistry|Aaron Chemicals LLC|AbaChemScene|ABBLIS Chemicals|abcr GmbH|ABI Chem|AbMole Bioscience|Acadechem|Accel Scientific|Accela ChemBio Inc.|Ace Therapeutics|Achemo Scientific Limited|Achemtek|Activate Scientific|Adooq BioScience|AEchem Scientific Corp., USA|AHH Chemical c…	Chemical Vendors|Curation Efforts|Governmental Organizations|Journal Publishers|Legacy Depositors|NIH Initiatives|Research and Development|Subscription Services	C78272 - Agent Affecting Nervous System > C29710 - Antipsychotic Agent|D002491 - Central Nervous System Agents > D002492 - Central Nervous System Depressants|D002491 - Central Nervous System Agents > D011619 - Psychotropic Drugs > D014149 - Tranquilizing Agents|D002492 - Central Nervous System Depressants > D014149 - Tranquilizing Agents > D014150 - Antipsychotic Agents|D018377 - Neurotransmitter…	CHEMBL708	ZIPRASIDONE	CP-88059|ZIPRADON|ZIPRASIDONA|ZIPRASIDONE	Small molecule	4	412.95	135	534	3.81	48.47	5	1
3019	Diazoxide	diazoxide|364-98-7|Proglycem|Hyperstat|Hypertonalum|Mutabase|7-Chloro-3-methyl-2H-1,2,4-benzothiadiazine 1,1-dioxide|Diazossido|Diazoxido|Diazoxidum|Sch 6783|Sch-6783|SRG 95213|SRG-95213|Eudemine injection|2H-1,2,4-Benzothiadiazine, 7-chloro-3-methyl-, 1,1-dioxide|NSC-64198|Eudimine|3-methyl-7-chloro-1,2,4-benzothiadiazine 1,1-dioxide|DTXSID7022914|O5CB12L4FN|NSC-76130|CHEBI:4495|NSC64198|NSC7613…	230.67	C8H7ClN2O2S	66.9	360	1.2	14	1	3	0	InChI=1S/C8H7ClN2O2S/c1-5-10-7-3-2-6(9)4-8(7)14(12,13)11-5/h2-4H,1H3,(H,10,11)	CC1=NS(=O)(=O)C2=C(N1)C=CC(=C2)Cl	GDLBFKVLRPITMI-UHFFFAOYSA-N	7-chloro-3-methyl-4H-1lambda6,2,4-benzothiadiazine 1,1-dioxide	229.9916763	229.9916763	0	1	0	0	0	0	0	0	0	7398	14914	3923	Diazoxide	Biological Test Results|Interactions and Pathways|Chemical and Physical Properties|Classification|Drug and Medication Information|Literature|Patents|Pharmacology and Biochemistry|Safety and Hazards|Toxicity|Use and Manufacturing|Associated Disorders and Diseases|Spectral Information|Biological Test Results: Active|Biological Test Results: Micromolar|Biological Test Results: Nanomolar	16	179|357|361|364|368|371|373|374|375|377|410|411|422|425|429|430|431|432|436|438|440|441|444|445|446|447|448|449|450|451|453|454|455|456|457|460|483|485|487|488|501|518|521|522|524|525|526|527|528|529|530|538|539|547|552|555|556|559|560|561|565|567|568|570|571|572|573|574|575|576|577|580|581|583|584|585|587|588|589|590|591|592|593|594|595|596|597|598|601|602|603|604|605|606|607|609|614|615|618|620…	20050325	001Chemical|10X CHEM|A2B Chem|AA BLOCKS|Aaron Chemicals LLC|AbaChemScene|abcr GmbH|Abe Lab, University of Texas MD Anderson Cancer Center|ABI Chem|AbMole Bioscience|Acadechem|Accel Scientific|Accela ChemBio Inc.|Achemo Scientific Limited|Achemtek|Acmec Biochemical|Acorn PharmaTech Product List|Activate Scientific|AHH Chemical co.,ltd|AiFChem, an XtalPi Company|AK Scientific, Inc. (AKSCI)|AKos Con…	Chemical Vendors|Curation Efforts|Governmental Organizations|Journal Publishers|Legacy Depositors|NIH Initiatives|Research and Development|Subscription Services	C - Cardiovascular system > C02 - Antihypertensives > C02D - Arteriolar smooth muscle, agents acting on > C02DA - Thiazide derivatives|C78274 - Agent Affecting Cardiovascular System > C29707 - Vasodilating Agent|D002317 - Cardiovascular Agents > D000959 - Antihypertensive Agents|D002317 - Cardiovascular Agents > D014665 - Vasodilator Agents|V - Various > V03 - All other therapeutic products > V03…	CHEMBL181	DIAZOXIDE	DIAZOXIDE|DIAZOXIDO|DIAZOXIDUM|EUDEMINE|EUDEMINE INJECTION|Eudimine|HYPERSTAT|HYPERTONALUM|Mutabase|NSC-64198|NSC-76130|PROGLYCEM|SCH 6783|SCH-6783|SRG 95213|SRG-95213	Small molecule	4	230.68	196	683	1.68	58.53	3	1
9571107	Gemifloxacin	Gemifloxacin|175463-14-6|Factiv|Gemifloxacine|Gemifloxacino|SB 265805|LB-20304|OKR68Y0E4T|7-(3-Aminomethyl-4-methoxyimino-pyrrolidine-1-yl)-1-cyclopropyl-6-fluoro-4-oxo-1,4-dihydro-(1,8)-naphthyridine-3-carboxylic acid|DTXSID3048495|CHEBI:101853|LB20304|1,8-Naphthyridine-3-carboxylic acid, 7-(3-(aminomethyl)-4-(methoxyimino)-1-pyrrolidinyl)-1-cyclopropyl-6-fluoro-1,4-dihydro-4-oxo-|Gemifloxacinum…	389.4	C18H20FN5O4	121	725	-0.7	28	2	10	5	InChI=1S/C18H20FN5O4/c1-28-22-14-8-23(6-9(14)5-20)17-13(19)4-11-15(25)12(18(26)27)7-24(10-2-3-10)16(11)21-17/h4,7,9-10H,2-3,5-6,8,20H2,1H3,(H,26,27)/b22-14+	CO/N=C/1\CN(CC1CN)C2=C(C=C3C(=O)C(=CN(C3=N2)C4CC4)C(=O)O)F	ZRCVYEYHRGVLOC-HYARGMPZSA-N	7-[(4Z)-3-(aminomethyl)-4-methoxyiminopyrrolidin-1-yl]-1-cyclopropyl-6-fluoro-4-oxo-1,8-naphthyridine-3-carboxylic acid	389.1499323	389.1499323	0	1	0	1	0	1	1	1	0	373	13467	2670	Gemifloxacin	Biological Test Results|Interactions and Pathways|Chemical and Physical Properties|Classification|Drug and Medication Information|Identification|Literature|Patents|Pharmacology and Biochemistry|Safety and Hazards|Toxicity|Use and Manufacturing|Associated Disorders and Diseases|Biological Test Results: Active|Biological Test Results: Micromolar	15	2240|2241|2275|2313|2322|2330|10515|10516|10629|10864|11976|12541|14653|14654|18177|18178|20952|20953|26143|26146|30559|40787|66095|66124|66573|66575|66577|66579|68509|69184|69185|69186|70604|70635|86394|94385|95727|127993|127994|127995|127996|133279|133280|133281|133283|162928|163789|163790|163933|200866|206201|206203|206629|206650|207388|207393|207397|207398|207399|207400|207401|207402|207403|2…	20061024	001Chemical|10X CHEM|1st Scientific|3WAY PHARM INC|A2B Chem|AA BLOCKS|Aaron Chemicals LLC|AbaChemScene|abcr GmbH|Abe Lab, University of Texas MD Anderson Cancer Center|AbMole Bioscience|Achemtek|Acmec Biochemical|AEchem Scientific Corp., USA|AHH Chemical co.,ltd|AiFChem, an XtalPi Company|AK Scientific, Inc. (AKSCI)|AKos Consulting & Solutions|Aladdin Scientific|Alfa Chemistry|Amadis Chemical|Amb…	Chemical Vendors|Curation Efforts|Governmental Organizations|Journal Publishers|Legacy Depositors|NIH Initiatives|Research and Development|Subscription Services	C254 - Anti-Infective Agent > C258 - Antibiotic > C795 - Quinolone Antibiotic|D000890 - Anti-Infective Agents > D000900 - Anti-Bacterial Agents > D024841 - Fluoroquinolones|D000970 - Antineoplastic Agents > D059003 - Topoisomerase Inhibitors > D059005 - Topoisomerase II Inhibitors|D004791 - Enzyme Inhibitors|J - Antiinfectives for systemic use > J01 - Antibacterials for systemic use > J01M - Quin…	CHEMBL430	GEMIFLOXACIN	FACTIV|GEMIFLOXACIN|GEMIFLOXACINE|GEMIFLOXACINO	Small molecule	4	389.39	93	787	0.97	123.04	8	2
446156	Cerivastatin	cerivastatin|145599-86-6|Lipobay|Cerivastatina|AM91H2KS67|CHEBI:3558|(3R,5S,6E)-7-(4-(4-Fluorophenyl)-5-(methoxymethyl)-2,6-bis(1-methylethyl)-3-pyridinyl)-3,5-dihydroxy-6-heptenoic acid|(3R,5S,6E)-7-(4-(p-Fluorophenyl)-2,6-diisopropyl-5-(methoxymethyl)-3-pyridyl)-3,5-dihydroxy-6-heptenoic acid|DTXSID9022786|(3R,5S,6E)-7-[4-(4-fluorophenyl)-5-(methoxymethyl)-2,6-di(propan-2-yl)pyridin-3-yl]-3,5-d…	459.5	C26H34FNO5	99.9	620	3.6	33	3	7	11	InChI=1S/C26H34FNO5/c1-15(2)25-21(11-10-19(29)12-20(30)13-23(31)32)24(17-6-8-18(27)9-7-17)22(14-33-5)26(28-25)16(3)4/h6-11,15-16,19-20,29-30H,12-14H2,1-5H3,(H,31,32)/b11-10+/t19-,20-/m1/s1	CC(C)C1=C(C(=C(C(=N1)C(C)C)COC)C2=CC=C(C=C2)F)/C=C/[C@H](C[C@H](CC(=O)O)O)O	SEERZIQQUAZTOL-ANMDKAQQSA-N	(E,3R,5S)-7-[4-(4-fluorophenyl)-5-(methoxymethyl)-2,6-di(propan-2-yl)-3-pyridinyl]-3,5-dihydroxyhept-6-enoic acid	459.2421014	459.2421014	0	1	0	2	2	0	1	1	0	625	45377	8292	cerivastatin	Biological Test Results|Interactions and Pathways|Chemical and Physical Properties|Classification|Drug and Medication Information|Literature|Patents|Pharmacology and Biochemistry|Safety and Hazards|Toxicity|Use and Manufacturing|Associated Disorders and Diseases|Spectral Information|Biological Test Results: Active|Biological Test Results: Micromolar|Biological Test Results: Nanomolar	16	1195|241793|300167|300168|300169|300170|300171|312171|312172|312173|312174|312175|313911|313912|313913|313915|313916|384740|384741|384742|384743|384744|384745|384747|384748|384751|384752|384761|384769|385182|385189|385190|385211|425652|425653|444050|444051|444052|444053|444054|444055|444056|444057|444058|445445|445446|445447|503308|539467|540209|540210|540211|540212|540213|588209|588210|588211|58…	20050624	001Chemical|10X CHEM|3WAY PHARM INC|A2B Chem|AA BLOCKS|Aaron Chemicals LLC|AbaChemScene|abcr GmbH|ABI Chem|Accel Scientific|Achemtek|AHH Chemical co.,ltd|AiFChem, an XtalPi Company|AK Scientific, Inc. (AKSCI)|AKos Consulting & Solutions|Alfa Chemistry|Amadis Chemical|Ambinter|AN PharmaTech|AstaTech, Inc.|Aurora Fine Chemicals LLC|Baker Lab, Chemistry Department, The University of North Carolina a…	Chemical Vendors|Curation Efforts|Governmental Organizations|Journal Publishers|Legacy Depositors|NIH Initiatives|Research and Development|Subscription Services	C - Cardiovascular system > C10 - Lipid modifying agents > C10A - Lipid modifying agents, plain > C10AA - Hmg coa reductase inhibitors|C471 - Enzyme Inhibitor > C1655 - HMG-CoA Reductase Inhibitor|C78276 - Agent Affecting Digestive System or Metabolism > C29703 - Antilipidemic Agent|D004791 - Enzyme Inhibitors > D019161 - Hydroxymethylglutaryl-CoA Reductase Inhibitors|D009676 - Noxae > D000963 - …	CHEMBL1477	CERIVASTATIN	CERIVASTATIN|CERIVASTATINA|CERIVASTATINE|LIPOBAY	Small molecule	4	459.56	144	1073	4.88	99.88	5	3
753	Glycerol	glycerol|glycerin|56-81-5|Glycerine|1,2,3-Propanetriol|Glycyl alcohol|Trihydroxypropane|Glyceritol|Osmoglyn|1,2,3-trihydroxypropane|Glyrol|Glysanin|Grocolene|Ophthalgan|Glycerinum|Vitrosupos|Dagralax|Glycerin, anhydrous|Synthetic glycerin|Optim|Moon|Synthetic glycerine|Incorporation factor|90 Technical glycerine|Citifluor AF 2|Glycerolum|Glicerol|FEMA No. 2525|Tryhydroxypropane|Glycerin,anhydrous…	92.09	C3H8O3	60.7	25.2	-1.8	6	3	3	2	InChI=1S/C3H8O3/c4-1-3(6)2-5/h3-6H,1-2H2	C(C(CO)O)O	PEDCQBHIVMGVHV-UHFFFAOYSA-N	propane-1,2,3-triol	92.04734411	92.04734411	0	1	0	0	0	0	0	0	0	180530	579831	294121	Glycerol	Biological Test Results|Interactions and Pathways|Chemical and Physical Properties|Classification|Drug and Medication Information|Food Additives and Ingredients|Identification|Literature|Patents|Pharmacology and Biochemistry|Safety and Hazards|Toxicity|Use and Manufacturing|Associated Disorders and Diseases|Spectral Information|Taxonomy|Biological Test Results: Active|Biological Test Results: Mic…	18	155|157|161|165|167|175|330|421|426|427|433|434|435|445|530|540|541|542|543|544|545|546|584|585|595|596|603|605|654|655|656|657|658|659|660|661|662|663|664|665|666|667|875|880|881|884|885|886|887|889|892|893|894|900|902|912|921|923|924|925|926|938|946|947|948|955|960|961|962|963|964|965|966|967|968|969|970|971|972|973|974|975|976|977|978|979|980|981|982|983|984|985|986|987|988|989|993|994|995|103…	20040916	001Chemical|10X CHEM|1st Scientific|3WAY PHARM INC|A&J Pharmtech CO., LTD.|A2B Chem|AA BLOCKS|AAA Chemistry|Aaron Chemicals LLC|AbaChemScene|abcr GmbH|ABI Chem|AbMole Bioscience|Acadechem|Accel Scientific|Achemica|Achemtek|Acmec Biochemical|AHH Chemical co.,ltd|AiFChem, an XtalPi Company|AK Scientific, Inc. (AKSCI)|AKos Consulting & Solutions|Aladdin Scientific|Alfa Chemistry|Alichem|Amadis Chemi…	Chemical Vendors|Curation Efforts|Governmental Organizations|Journal Publishers|Legacy Depositors|NIH Initiatives|Research and Development|Subscription Services	A - Alimentary tract and metabolism > A06 - Drugs for constipation > A06A - Drugs for constipation > A06AG - Enemas|C78276 - Agent Affecting Digestive System or Metabolism > C29697 - Laxative|D012997 - Solvents|D020011 - Protective Agents > D003451 - Cryoprotective Agents	CHEMBL692	GLYCERIN	E-422|E422|FEMA NO. 2525|GLICEROL|GLYCERIN|GLYCERIN COMPONENT OF MONOCTANOIN D|GLYCERIN COMPONENT OF PROCALAMINE|GLYCERIN,ANHYDROUS|GLYCERINUM|GLYCEROL|GLYCEROL 85%|GLYCEROLUM|GLYCOGELATIN|INS NO.422|INS-422|KEYBELLS|M 314429|NIROLEX|NSC-9230|PZN 7474853|SENOKOT DIRECT RELIEF|TIXYLIX BABY|TIXYLIX TODDLER|TRYHYDROXYPROPANE|WATERHOUSE	Small molecule	4	92.09	46	56	-1.67	60.69	3	3
54675783	Minocycline	minocycline|10118-90-8|Minocyclin|Minociclina|Minomycin|Dynacin|Minocin|Minocyn|7-Dimethylamino-6-demethyl-6-deoxytetracycline|CL 59806|(4S,4AS,5AR,12AS)-4,7-BIS(DIMETHYLAMINO)-3,10,12,12A-TETRAHYDROXY-1,11-DIOXO-1,4,4A,5,5A,6,11,12A-OCTAHYDROTETRACENE-2-CARBOXAMIDE|Mino-Tabs|FYY3R43WGO|Tri-minocycline|(4S,4aS,5aR,12aR)-4,7-bis(dimethylamino)-1,10,11,12a-tetrahydroxy-3,12-dioxo-4a,5,5a,6-tetrahyd…	457.5	C23H27N3O7	165	971	-0.6	33	5	9	3	InChI=1S/C23H27N3O7/c1-25(2)12-5-6-13(27)15-10(12)7-9-8-11-17(26(3)4)19(29)16(22(24)32)21(31)23(11,33)20(30)14(9)18(15)28/h5-6,9,11,17,27-28,31,33H,7-8H2,1-4H3,(H2,24,32)/t9-,11-,17-,23-/m0/s1	CN(C)[C@H]1[C@@H]2C[C@@H]3CC4=C(C=CC(=C4C(=C3C(=O)[C@@]2(C(=C(C1=O)C(=O)N)O)O)O)O)N(C)C	FFTVPQUHLQBXQZ-KVUCHLLUSA-N	(4S,4aS,5aR,12aR)-4,7-bis(dimethylamino)-1,10,11,12a-tetrahydroxy-3,12-dioxo-4a,5,5a,6-tetrahydro-4H-tetracene-2-carboxamide	457.1849002	457.1849002	0	1	0	4	4	0	0	0	0	6983	93702	17994		Biological Test Results|Interactions and Pathways|Chemical and Physical Properties|Classification|Drug and Medication Information|Literature|Patents|Pharmacology and Biochemistry|Toxicity|Use and Manufacturing|Associated Disorders and Diseases|Spectral Information|Taxonomy|Biological Test Results: Active|Biological Test Results: Micromolar	15	41896|66587|67234|67723|70761|70762|70763|70764|70765|70766|70921|70922|70927|70928|70929|70931|71156|91481|206119|206120|206121|206122|206301|206302|206303|206304|206786|207660|207661|258269|258270|258271|258272|258273|258274|258275|258276|258277|258278|278065|278066|278674|278675|278676|278677|278678|278679|278680|278681|278682|278683|278684|278724|278725|278730|278731|278736|278737|278742|2787…	20111226	001Chemical|10X CHEM|A&J Pharmtech CO., LTD.|A2B Chem|AA BLOCKS|Aaron Chemicals LLC|AbaChemScene|ABBLIS Chemicals|ABI Chem|AbMole Bioscience|Accel Scientific|Accela ChemBio Inc.|Acesobio|Achemo Scientific Limited|Achemtek|Activate Scientific|AEchem Scientific Corp., USA|AHH Chemical co.,ltd|AiFChem, an XtalPi Company|AK Scientific, Inc. (AKSCI)|AKos Consulting & Solutions|Aladdin Scientific|Alfa …	Chemical Vendors|Curation Efforts|Governmental Organizations|Journal Publishers|Legacy Depositors|NIH Initiatives|Research and Development|Subscription Services	A - Alimentary tract and metabolism > A01 - Stomatological preparations > A01A - Stomatological preparations > A01AB - Antiinfectives and antiseptics for local oral treatment|C254 - Anti-Infective Agent > C258 - Antibiotic|C784 - Protein Synthesis Inhibitor > C1595 - Tetracycline Antibiotic|D - Dermatologicals > D10 - Anti-acne preparations > D10A - Anti-acne preparations for topical use > D10AF …	CHEMBL1434	MINOCYCLINE	MINOCICLINA|MINOCYCLINE	Small molecule	4	457.48	138	1007	0.19	164.63	9	5
4943	Propofol	propofol|2,6-DIISOPROPYLPHENOL|2078-54-8|Diprivan|Disoprofol|Fresofol|Disoprivan|Ampofol|2,6-Bis(1-methylethyl)phenol|Rapinovet|Propofolum|Phenol, 2,6-bis(1-methylethyl)-|ICI 35868|Propovan|ICI-35868|Propoven|Lipuro|2,6 Diisopropylphenol|2,6-bis(propan-2-yl)phenol|ICI 35,868|DTXSID6023523|YI7VU623SF|ICI35,868|BRN 1866484|NSC5105|Phenol, 2,6-bis(1-methylethyl)|ICI 35-868|DTXCID103523|CHEBI:44915|K…	178.27	C12H18O	20.2	135	3.8	13	1	1	2	InChI=1S/C12H18O/c1-8(2)10-6-5-7-11(9(3)4)12(10)13/h5-9,13H,1-4H3	CC(C)C1=C(C(=CC=C1)C(C)C)O	OLBCVFGFOZPWHH-UHFFFAOYSA-N	2,6-di(propan-2-yl)phenol	178.1357652	178.1357652	0	1	0	0	0	0	0	0	0	51756	41063	10498	Propofol	Biological Test Results|Interactions and Pathways|Chemical and Physical Properties|Classification|Drug and Medication Information|Literature|Patents|Pharmacology and Biochemistry|Safety and Hazards|Toxicity|Use and Manufacturing|Associated Disorders and Diseases|Spectral Information|Biological Test Results: Active|Biological Test Results: Micromolar|Biological Test Results: Nanomolar	16	155|157|161|165|167|175|179|357|410|411|421|422|426|427|429|433|434|435|436|444|445|446|447|448|450|451|526|530|540|541|542|543|544|545|546|547|584|585|587|588|589|590|591|592|593|594|595|596|597|603|605|607|654|655|656|657|658|659|660|661|662|663|664|665|666|667|694|732|875|879|880|881|883|884|885|886|887|889|891|892|893|894|895|899|900|901|902|910|912|914|915|917|918|921|923|924|925|926|927|928…	20050325	3WAY PHARM INC|A&J Pharmtech CO., LTD.|A2B Chem|AA BLOCKS|Aaron Chemicals LLC|AbaChemScene|Abbott Labs|abcr GmbH|Abe Lab, University of Texas MD Anderson Cancer Center|ABI Chem|Acadechem|Accela ChemBio Inc.|Achemica|Achemo Scientific Limited|Achemtek|Acmec Biochemical|Acorn PharmaTech Product List|Activate Scientific|AgroIntelBioScan.com|AHH Chemical co.,ltd|AK Scientific, Inc. (AKSCI)|AKos Consu…	Chemical Vendors|Curation Efforts|Governmental Organizations|Journal Publishers|Legacy Depositors|NIH Initiatives|Research and Development|Subscription Services	C78272 - Agent Affecting Nervous System > C29756 - Sedative and Hypnotic|N - Nervous system > N01 - Anesthetics > N01A - Anesthetics, general|D002491 - Central Nervous System Agents > D002492 - Central Nervous System Depressants > D006993 - Hypnotics and Sedatives|D002491 - Central Nervous System Agents > D002492 - Central Nervous System Depressants > D000777 - Anesthetics	CHEMBL526	PROPOFOL	DIPRIVAN|DISOPROFOL|Disoprivan|FRESOFOL|ICI 35,868|ICI 35-868|ICI-35868|ICI35,868|LIPURO|NSC-5105|PHENOL, 2,6-BIS(1-METHYLETHYL)|PROPOFOL|PROPOFOL COMPONENT OF KETAFOL|Rapinovet	Small molecule	4	178.27	195	710	3.64	20.23	1	1
11978813	Brexpiprazole	BREXPIPRAZOLE|913611-97-9|Rexulti|OPC-34712|OPC 34712|brexpiprazol|2J3YBM1K8C|7-(4-(4-(1-Benzothiophen-4-yl)piperazin-1-yl)butoxy)quinolin-2(1H)-one|7-[4-[4-(1-benzothiophen-4-yl)piperazin-1-yl]butoxy]-1H-quinolin-2-one|DTXSID40238527|7-{4-[4-(1-benzothiophen-4-yl)piperazin-1-yl]butoxy}-1,2-dihydroquinolin-2-one|brexpiprazolum|7-(4-(4-(1-benzothiophen-4-yl)piperazin-1-yl)butoxy)-1H-quinolin-2-one…	433.6	C25H27N3O2S	73.1	636	4.7	31	1	5	7	InChI=1S/C25H27N3O2S/c29-25-9-7-19-6-8-20(18-22(19)26-25)30-16-2-1-11-27-12-14-28(15-13-27)23-4-3-5-24-21(23)10-17-31-24/h3-10,17-18H,1-2,11-16H2,(H,26,29)	C1CN(CCN1CCCCOC2=CC3=C(C=C2)C=CC(=O)N3)C4=C5C=CSC5=CC=C4	ZKIAIYBUSXZPLP-UHFFFAOYSA-N	7-[4-[4-(1-benzothiophen-4-yl)piperazin-1-yl]butoxy]-1H-quinolin-2-one	433.1823983	433.1823983	0	1	0	0	0	0	0	0	0	679	3391	773	brexpiprazole	Biological Test Results|Interactions and Pathways|Chemical and Physical Properties|Classification|Drug and Medication Information|Literature|Patents|Pharmacology and Biochemistry|Safety and Hazards|Toxicity|Use and Manufacturing|Associated Disorders and Diseases|Spectral Information|Biological Test Results: Active|Biological Test Results: Micromolar|Biological Test Results: Nanomolar	16	1259416|1259421|1296008|1296009|1345084|1345788|1346986|1346987|1347055|1347159|1347160|1409598|1409599|1409600|1409601|1409605|1479145|1479147|1479149|1479150|1508605|1508606|1508620|1512151|1512152|1517956|1517957|1517959|1517960|1517962|1640020|1645758|1645840|1645841|1645842|1645845|1645846|1645851|1645870|1645876|1645877|1659261|1659262|1659266|1659267|1670043|1671188|1671193|1671498|1671499…	20070103	001Chemical|10X CHEM|A2B Chem|A2Z Chemical|AA BLOCKS|AbaChemScene|abcr GmbH|AbMole Bioscience|Accel Scientific|Accela ChemBio Inc.|Ace Therapeutics|Aceschem Inc|Achemo Scientific Limited|Acmec Biochemical|Acorn PharmaTech Product List|Activate Scientific|Adooq BioScience|AKos Consulting & Solutions|Aladdin Scientific|AlchemyPharm|Amadis Chemical|Ambinter|Angene Chemical|ApexBio Technology|Apexmol…	Chemical Vendors|Curation Efforts|Governmental Organizations|Journal Publishers|Legacy Depositors|NIH Initiatives|Research and Development|Subscription Services	C78272 - Agent Affecting Nervous System > C29710 - Antipsychotic Agent|D018377 - Neurotransmitter Agents > D015259 - Dopamine Agents > D018491 - Dopamine Agonists|D018377 - Neurotransmitter Agents > D018490 - Serotonin Agents|N - Nervous system > N05 - Psycholeptics > N05A - Antipsychotics	CHEMBL2105760	BREXPIPRAZOLE	BREXPIPRAZOL|BREXPIPRAZOLE|OPC-34712|REXULTI|RXULTI	Small molecule	4	433.58	88	2003	4.72	48.57	5	1
2375	Bicalutamide	bicalutamide|90357-06-5|Casodex|Cosudex|Calutide|Kalumid|ICI 176334|ICI-176334|bicalutamida|N-[4-cyano-3-(trifluoromethyl)phenyl]-3-(4-fluorophenyl)sulfonyl-2-hydroxy-2-methylpropanamide|ICI 176,334|A0Z3NAU9DP|NSC-759816|DTXSID2022678|ICI176,334-1|DTXCID00209197|NSC722665|Propanamide, N-(4-cyano-3-(trifluoromethyl)phenyl)-3-((4-fluorophenyl)sulfonyl)-2-hydroxy-2-methyl-, (+-)-|N-[4-cyano-3-(trifl…	430.4	C18H14F4N2O4S	116	750	2.3	29	2	9	5	InChI=1S/C18H14F4N2O4S/c1-17(26,10-29(27,28)14-6-3-12(19)4-7-14)16(25)24-13-5-2-11(9-23)15(8-13)18(20,21)22/h2-8,26H,10H2,1H3,(H,24,25)	CC(CS(=O)(=O)C1=CC=C(C=C1)F)(C(=O)NC2=CC(=C(C=C2)C#N)C(F)(F)F)O	LKJPYSCBVHEWIU-UHFFFAOYSA-N	N-[4-cyano-3-(trifluoromethyl)phenyl]-3-(4-fluorophenyl)sulfonyl-2-hydroxy-2-methylpropanamide	430.0610408	430.0610408	0	1	0	1	0	1	0	0	0	4386	97335	21944	bicalutamide	Biological Test Results|Interactions and Pathways|Chemical and Physical Properties|Classification|Drug and Medication Information|Identification|Literature|Patents|Pharmacology and Biochemistry|Safety and Hazards|Toxicity|Use and Manufacturing|Associated Disorders and Diseases|Spectral Information|Biological Test Results: Active|Biological Test Results: Micromolar|Biological Test Results: Nanomol…	17	485|631|731|781|782|880|950|951|952|1001|1006|1007|1008|1009|1012|1016|1018|1019|1020|1021|1022|1027|1032|1040|1048|1049|1051|1066|1085|1135|1136|1203|1209|1214|1216|1217|1220|1222|1229|1236|1251|1274|1304|1321|1325|1359|1362|1376|1385|1415|1416|1422|1423|1424|1434|1439|1440|1441|1443|1445|1446|1448|1454|1456|1460|1461|1463|1465|1466|1467|1468|1469|1477|1479|1481|1486|1490|1496|1509|1510|1511|151…	20050325	10X CHEM|A2B Chem|AA BLOCKS|Aaron Chemicals LLC|AbaChemScene|abcr GmbH|ABI Chem|AbMole Bioscience|Accel Scientific|Accela ChemBio Inc.|Achemo Scientific Limited|Achemtek|Acmec Biochemical|ACT Chemical|Activate Scientific|Adooq BioScience|AgroIntelBioScan.com|AHH Chemical co.,ltd|AiFChem, an XtalPi Company|AK Scientific, Inc. (AKSCI)|AKos Consulting & Solutions|Aladdin Scientific|Alfa Chemistry|Al…	Chemical Vendors|Curation Efforts|Governmental Organizations|Journal Publishers|Legacy Depositors|NIH Initiatives|Research and Development|Subscription Services	D006730 - Hormones, Hormone Substitutes, and Hormone Antagonists > D006727 - Hormone Antagonists > D000726 - Androgen Antagonists|C147908 - Hormone Therapy Agent > C547 - Hormone Antagonist > C242 - Anti-Androgen|D000970 - Antineoplastic Agents|L - Antineoplastic and immunomodulating agents > L02 - Endocrine therapy > L02B - Hormone antagonists and related agents > L02BB - Anti-androgens|C274 - A…	CHEMBL409	BICALUTAMIDE	BICALUTAMIDA|BICALUTAMIDE|CASODEX|Calutide|Cosudex|ICI 176,334|ICI-176334|ICI176,334-1|Kalumid|NSC-759816	Small molecule	4	430.38	799	1405	2.88	107.26	5	2
54687	Pravastatin	pravastatin|81093-37-0|Pravastatina|Pravastatine|Pravastatinum|Eptastatin|Pravator|Pravastatinum [Latin]|KXO2KT9N0G|(3R,5R)-7-[(1S,2S,6S,8S,8aR)-6-hydroxy-2-methyl-8-[(2S)-2-methylbutanoyl]oxy-1,2,6,7,8,8a-hexahydronaphthalen-1-yl]-3,5-dihydroxyheptanoic acid|C10AA03|DTXSID6023498|CHEBI:63618|Pravastatinum (Latin)|1-Naphthaleneheptanoic acid, 1,2,6,7,8,8a-hexahydro-beta,delta,6-trihydroxy-2-methy…	424.5	C23H36O7	124	656	1.6	30	4	7	11	InChI=1S/C23H36O7/c1-4-13(2)23(29)30-20-11-17(25)9-15-6-5-14(3)19(22(15)20)8-7-16(24)10-18(26)12-21(27)28/h5-6,9,13-14,16-20,22,24-26H,4,7-8,10-12H2,1-3H3,(H,27,28)/t13-,14-,16+,17+,18+,19-,20-,22-/m0/s1	CC[C@H](C)C(=O)O[C@H]1C[C@@H](C=C2[C@H]1[C@H]([C@H](C=C2)C)CC[C@H](C[C@H](CC(=O)O)O)O)O	TUZYXOIXSAXUGO-PZAWKZKUSA-N	(3R,5R)-7-[(1S,2S,6S,8S,8aR)-6-hydroxy-2-methyl-8-[(2S)-2-methylbutanoyl]oxy-1,2,6,7,8,8a-hexahydronaphthalen-1-yl]-3,5-dihydroxyheptanoic acid	424.2461035	424.2461035	0	1	0	8	8	0	0	0	0	12725	98515	19686	Pravastatin	Biological Test Results|Interactions and Pathways|Chemical and Physical Properties|Classification|Drug and Medication Information|Identification|Literature|Patents|Pharmacology and Biochemistry|Safety and Hazards|Toxicity|Use and Manufacturing|Associated Disorders and Diseases|Spectral Information|Taxonomy|Biological Test Results: Active|Biological Test Results: Micromolar	17	1195|23913|83165|86222|86224|86692|176793|185126|185290|204661|311524|312171|312172|312173|312174|312175|312180|313911|313912|313913|313915|313916|313917|384740|384741|384742|384743|384744|384745|384747|384748|384750|384756|384757|384758|384762|385189|385190|385211|386623|404304|425652|425653|444050|444051|444052|444053|444054|444055|444056|444057|444058|467611|467612|467613|476929|496782|496783|…	20050624	001Chemical|10X CHEM|3WAY PHARM INC|A&J Pharmtech CO., LTD.|A2B Chem|AA BLOCKS|Aaron Chemicals LLC|AbaChemScene|abcr GmbH|Abe Lab, University of Texas MD Anderson Cancer Center|ABI Chem|AbMole Bioscience|Accel Scientific|Accela ChemBio Inc.|Achemtek|ACT Chemical|Activate Scientific|Adooq BioScience|AEchem Scientific Corp., USA|AHH Chemical co.,ltd|AiFChem, an XtalPi Company|AK Scientific, Inc. (A…	Chemical Vendors|Curation Efforts|Governmental Organizations|Journal Publishers|Legacy Depositors|NIH Initiatives|Research and Development|Subscription Services	C - Cardiovascular system > C10 - Lipid modifying agents > C10A - Lipid modifying agents, plain > C10AA - Hmg coa reductase inhibitors|C471 - Enzyme Inhibitor > C1655 - HMG-CoA Reductase Inhibitor|C78276 - Agent Affecting Digestive System or Metabolism > C29703 - Antilipidemic Agent|D004791 - Enzyme Inhibitors > D019161 - Hydroxymethylglutaryl-CoA Reductase Inhibitors|D009676 - Noxae > D000963 - …	CHEMBL1144	PRAVASTATIN	C10AA03|PRAVASTATIN|PRAVASTATINA|PRAVASTATINE|PRAVATOR	Small molecule	4	424.53	176	1529	2.44	124.29	6	4
6099	Methylene Blue	methylene blue|61-73-4|Methylthioninium chloride|Basic blue 9|Solvent blue 8|Swiss Blue|Methylene Blue anhydrous|Chromosmon|C.I. Basic Blue 9|Methylene Blue N|Methylene Blue BB|Methylenium ceruleum|Urolene blue|Bleu de methylene|Methylene Blue A|Methylene Blue B|Methylene Blue D|Methylene Blue G|External Blue 1|Methylene Blue chloride|Tetramethylene Blue|Calcozine Blue ZF|Methylene Blue BD|Methyl…	319.9	C16H18ClN3S	43.9	483		21	0	4	1	InChI=1S/C16H18N3S.ClH/c1-18(2)11-5-7-13-15(9-11)20-16-10-12(19(3)4)6-8-14(16)17-13;/h5-10H,1-4H3;1H/q+1;/p-1	CN(C)C1=CC2=C(C=C1)N=C3C=CC(=[N+](C)C)C=C3S2.[Cl-]	CXKWCBBOMKCUKX-UHFFFAOYSA-M	[7-(dimethylamino)phenothiazin-3-ylidene]-dimethylazanium chloride	319.0909965	319.0909965	0	2	0	0	0	0	0	0	0	60178	81684	32279	Methylene Blue	Biological Test Results|Interactions and Pathways|Chemical and Physical Properties|Classification|Drug and Medication Information|Food Additives and Ingredients|Identification|Literature|Patents|Pharmacology and Biochemistry|Safety and Hazards|Toxicity|Use and Manufacturing|Associated Disorders and Diseases|Spectral Information|Biological Test Results: Active|Biological Test Results: Micromolar	17	1|3|5|7|9|13|15|19|21|23|25|29|31|33|35|37|39|41|43|45|47|49|53|55|59|65|67|71|73|77|79|81|83|85|89|91|93|95|97|99|101|103|105|107|109|113|115|119|121|123|125|129|131|133|137|139|141|143|145|155|157|161|165|167|175|180|192|228|248|328|485|631|731|757|758|759|760|761|764|781|782|797|798|800|861|862|871|873|878|880|920|932|940|950|951|952|1001|1006|1007|1008|1009|1012|1016|1018|1019|1020|1021|1022|…	20050326	001Chemical|10X CHEM|3WAY PHARM INC|A2B Chem|AA BLOCKS|Aaron Chemicals LLC|AbaChemScene|abcr GmbH|Abe Lab, University of Texas MD Anderson Cancer Center|ABI Chem|AbMole Bioscience|Acadechem|Accel Scientific|Accela ChemBio Inc.|Achemtek|Acmec Biochemical|Activate Scientific|AEchem Scientific Corp., USA|AK Scientific, Inc. (AKSCI)|AKos Consulting & Solutions|Aladdin Scientific|Alfa Chemistry|Aliche…	Chemical Vendors|Curation Efforts|Governmental Organizations|Journal Publishers|Legacy Depositors|NIH Initiatives|Research and Development|Subscription Services	V - Various > V04 - Diagnostic agents > V04C - Other diagnostic agents > V04CG - Tests for gastric secretion|D004791 - Enzyme Inhibitors|V - Various > V03 - All other therapeutic products > V03A - All other therapeutic products > V03AB - Antidotes	CHEMBL405110	METHYLENE BLUE ANHYDROUS	CHLORURE DE METHYLTHIONINIUM|CLORURO DE METILTIONINIO|LUMEBLUE (PREVIOUSLY KNOWN AS METHYLTHIONINIUM CHLORIDE COSMO)|METHYLENE BLUE ANHYDROUS|METHYLTHIONINIUM CHLORIDE|METHYLTHIONINIUM CHLORIDE PROVEBLUE|NSC-215213|NSC-617593|TRX-0014|TRX0014|UROLENE BLUE	Small molecule	4	319.86	105	391	2.5	19.14	3	0
60857	Zolmitriptan	zolmitriptan|139264-17-8|Zomig|Zomigoro|Zomig-ZMT|311C90|AscoTop|zolmitriptanum|Cvt-427|2FS66TH3YW|NSC-760383|DTXSID8045933|4-((3-(2-(Dimethylamino)ethyl)-1H-indol-5-yl)methyl)-2-oxazolidinone|(4S)-4-({3-[2-(dimethylamino)ethyl]-1H-indol-5-yl}methyl)-1,3-oxazolidin-2-one|(S)-4-((3-(2-(Dimethylamino)ethyl)-1H-indol-5-yl)methyl)-2-oxazolidinone|DTXCID6025933|CHEBI:10124|311-C-90|2-Oxazolidinone, 4-…	287.36	C16H21N3O2	57.4	375	2.2	21	2	3	5	InChI=1S/C16H21N3O2/c1-19(2)6-5-12-9-17-15-4-3-11(8-14(12)15)7-13-10-21-16(20)18-13/h3-4,8-9,13,17H,5-7,10H2,1-2H3,(H,18,20)/t13-/m0/s1	CN(C)CCC1=CNC2=C1C=C(C=C2)C[C@H]3COC(=O)N3	ULSDMUVEXKOYBU-ZDUSSCGKSA-N	(4S)-4-[[3-[2-(dimethylamino)ethyl]-1H-indol-5-yl]methyl]-1,3-oxazolidin-2-one	287.1633769	287.1633769	0	1	0	1	1	0	0	0	0	2019	16701	3539	zolmitriptan	Biological Test Results|Interactions and Pathways|Chemical and Physical Properties|Classification|Drug and Medication Information|Literature|Patents|Pharmacology and Biochemistry|Safety and Hazards|Toxicity|Use and Manufacturing|Associated Disorders and Diseases|Spectral Information|Biological Test Results: Active|Biological Test Results: Micromolar|Biological Test Results: Nanomolar	16	940|1376|1385|1422|1465|1511|1529|1530|1531|1532|1554|1621|1626|1662|1663|1672|1813|1814|1832|1850|1863|1875|1885|1899|1903|1906|1910|1947|1950|1956|1962|1974|1979|1987|2016|2023|2025|2029|2052|2057|2066|2094|2097|2098|2099|2129|2130|2156|2174|2177|2216|2221|2227|2234|2235|2237|2239|2247|2280|2300|2380|2391|2435|2445|2462|2517|2520|2521|2524|2540|2544|2550|2553|2557|2563|2599|2606|2629|2642|2648|…	20050808	001Chemical|10X CHEM|1st Scientific|A2B Chem|AA BLOCKS|Aaron Chemicals LLC|AbaChemScene|ABBLIS Chemicals|abcr GmbH|Abe Lab, University of Texas MD Anderson Cancer Center|ABI Chem|AbMole Bioscience|Accel Scientific|Accela ChemBio Inc.|Achemtek|Acorn PharmaTech Product List|ACT Chemical|Activate Scientific|AEchem Scientific Corp., USA|AHH Chemical co.,ltd|AK Scientific, Inc. (AKSCI)|AKos Consulting…	Chemical Vendors|Curation Efforts|Governmental Organizations|Journal Publishers|Legacy Depositors|NIH Initiatives|Research and Development|Subscription Services	C78272 - Agent Affecting Nervous System > C47794 - Serotonin Agonist|D000890 - Anti-Infective Agents > D023303 - Oxazolidinones|D018377 - Neurotransmitter Agents > D018490 - Serotonin Agents > D017366 - Serotonin Receptor Agonists|N - Nervous system > N02 - Analgesics > N02C - Antimigraine preparations > N02CC - Selective serotonin (5ht1) agonists	CHEMBL1185	ZOLMITRIPTAN	311-C-90|311C90|CVT-427|NSC-760383|ZOLMITRIPTAN|ZOMIG|ZOMIG-ZMT	Small molecule	4	287.36	102	236	1.92	57.36	3	2
637568	Dimethyl Fumarate	Dimethyl fumarate|624-49-7|Tecfidera|Fumaric acid dimethyl ester|Dimethylfumarate|Fumaderm|Fumaric acid, dimethyl ester|BG-12|Boletic acid dimethyl ester|BG 12 compound|Panaclar|Dimethyl trans-ethylenedicarboxylate|BG-00012|trans-Butenedioic acid dimethyl ester|Allomaleic acid dimethyl ester|BG00012|dimethyl (2E)-but-2-enedioate|FAG-201|trans-1,2-Ethylenedicarboxylic acid dimethyl ester|2-Butened…	144.12	C6H8O4	52.6	141	0.7	10	0	4	4	InChI=1S/C6H8O4/c1-9-5(7)3-4-6(8)10-2/h3-4H,1-2H3/b4-3+	COC(=O)/C=C/C(=O)OC	LDCRTTXIJACKKU-ONEGZZNKSA-N	dimethyl (E)-but-2-enedioate	144.0422587	144.0422587	0	1	0	0	0	0	1	1	0	4303	38083	12235	Dimethyl Fumarate	Biological Test Results|Interactions and Pathways|Chemical and Physical Properties|Classification|Drug and Medication Information|Literature|Patents|Pharmacology and Biochemistry|Safety and Hazards|Toxicity|Use and Manufacturing|Associated Disorders and Diseases|Spectral Information|Taxonomy|Biological Test Results: Active	15	155|157|161|165|167|175|248|651828|651834|757414|757415|757416|757417|1063372|1136542|1136544|1136546|1136547|1136549|1136551|1136553|1136555|1136557|1136559|1136561|1136563|1136565|1136567|1136569|1136572|1224863|1230959|1230961|1230962|1230963|1230964|1230965|1230966|1259251|1259397|1259398|1259416|1259421|1259423|1345086|1347060|1347061|1347062|1347063|1347064|1347065|1347066|1347067|1347068|1…	20050326	001Chemical|10X CHEM|3WAY PHARM INC|A&J Pharmtech CO., LTD.|A2B Chem|AA BLOCKS|Aaron Chemicals LLC|AbaChemScene|ABBLIS Chemicals|abcr GmbH|ABI Chem|AbMole Bioscience|Accel Scientific|Achemtek|Acmec Biochemical|Activate Scientific|AEchem Scientific Corp., USA|AHH Chemical co.,ltd|AKos Consulting & Solutions|Aladdin Scientific|Alfa Chemistry|Alichem|Amadis Chemical|Ambeed|Ambinter|AN PharmaTech|Ape…	Chemical Vendors|Curation Efforts|Governmental Organizations|Journal Publishers|Legacy Depositors|NIH Initiatives|Research and Development|Subscription Services	D007155 - Immunologic Factors > D007166 - Immunosuppressive Agents|C274 - Antineoplastic Agent > C798 - Radiosensitizing Agent|L - Antineoplastic and immunomodulating agents > L04 - Immunosuppressants > L04A - Immunosuppressants|D011838 - Radiation-Sensitizing Agents|D003879 - Dermatologic Agents|C78284 - Agent Affecting Integumentary System > C29708 - Anti-psoriatic Agent	CHEMBL2107333	DIMETHYL FUMARATE	AZL 0 211089|AZL O 211089|AZL-0211089|AZL-O-211089|BG 00012|BG 12|BG-00012|BG-12|BG00012|DIMETHYL FUMAR|DIMETHYL FUMARATE|DIMETHYL FUMARATE ACCORD|DIMETHYL FUMARATE MYLAN|DIMETHYL FUMARATE NEURAXPHARM|DIMETHYL FUMARATE POLPHARMA|DIMETHYL FUMARATE TEVA|FAG-201|FP-187|FP187|FUMARIC ACID DIMETHYL ESTER|LAS-41008|LAS41008|NSC-167432|NSC-25942|PANACLAR|SKILARENCE|TECFIDERA	Small molecule	4	144.13	94	202	-0.11	52.6	4	0
936	Nicotinamide	nicotinamide|niacinamide|98-92-0|3-Pyridinecarboxamide|pyridine-3-carboxamide|Nicotinic acid amide|Aminicotin|Amixicotyn|Benicot|Dipegyl|Papulex|Pelonin amide|Nicotilamide|Endobion|Hansamid|Nicamindon|Nicobion|Nicofort|Nikotinamid|Niozymin|Savacotyl|Pelmine|Nicotinic amide|Delonin amide|3-Carbamoylpyridine|Austrovit PP|Vi-Nicotyl|Inovitan PP|Amnicotin|Nicomidol|Nicosylamide|Nicotamide|Nicotililam…	122.12	C6H6N2O	56	114	-0.4	9	1	2	1	InChI=1S/C6H6N2O/c7-6(9)5-2-1-3-8-4-5/h1-4H,(H2,7,9)	C1=CC(=CN=C1)C(=O)N	DFPAKSUCGFBDDF-UHFFFAOYSA-N	pyridine-3-carboxamide	122.0480128	122.0480128	0	1	0	0	0	0	0	0	0	32160	64871	33556	Niacinamide	Biological Test Results|Interactions and Pathways|Chemical and Physical Properties|Classification|Drug and Medication Information|Food Additives and Ingredients|Identification|Literature|Patents|Pharmacology and Biochemistry|Safety and Hazards|Toxicity|Use and Manufacturing|Associated Disorders and Diseases|Spectral Information|Taxonomy|Biological Test Results: Active|Biological Test Results: Mic…	19	1|3|5|7|9|13|15|19|21|23|25|29|31|33|35|39|41|43|45|47|49|53|55|59|65|67|71|73|79|81|83|85|89|91|93|95|97|99|103|105|107|109|113|115|119|121|123|125|129|131|133|137|139|141|145|155|157|161|165|167|175|256|330|368|374|485|539|555|556|565|568|573|577|583|606|618|620|631|645|708|709|731|750|757|758|759|760|761|764|774|775|781|782|793|797|798|799|800|803|804|817|818|827|828|841|847|861|862|868|871|87…	20040916	001Chemical|10X CHEM|3WAY PHARM INC|A&J Pharmtech CO., LTD.|A2B Chem|AA BLOCKS|AAA Chemistry|Aaron Chemicals LLC|AbaChemScene|ABBLIS Chemicals|abcr GmbH|Abe Lab, University of Texas MD Anderson Cancer Center|ABI Chem|AbMole Bioscience|Acadechem|Accel Scientific|Accela ChemBio Inc.|Achemica|Achemo Scientific Limited|Achemtek|Acmec Biochemical|AHH Chemical co.,ltd|AiFChem, an XtalPi Company|AK Scie…	Chemical Vendors|Curation Efforts|Governmental Organizations|Journal Publishers|Legacy Depositors|NIH Initiatives|Research and Development|Subscription Services	C26170 - Protective Agent > C275 - Antioxidant|D018977 - Micronutrients > D014815 - Vitamins|A - Alimentary tract and metabolism > A11 - Vitamins	CHEMBL1140	NIACINAMIDE	FREEDERM|NIACIN (AS NIACINAMIDE)|NIACINAMID|NIACINAMIDE|NIACINAMIDE COMPONENT OF TPN|NIACINAMIDE COMPONENT OF VITAPED|NIATIN|NICAM|NICOBION|NICOTINAMIDA|NICOTINAMIDE|NICOTINAMIDUM|NSC-13128|NSC-27452|PAPULEX	Small molecule	4	122.13	172	919	0.18	55.98	2	1
5944	Cantharidin	cantharidin|Cantharone|56-25-7|CANTHARIDINE|Cantharides camphor|Kantaridin|Kantharidin|Cantaridina|Cantharidinum|(3ar,4s,7r,7as)-3a,7a-dimethylhexahydro-4,7-epoxy-2-benzofuran-1,3-dione|1,2-Dimethyl-3,6-epoxyperhydrophthalic anhydride|exo-1,2-cis-Dimethyl-3,6-epoxyhexahydrophthalic anhydride|IGL471WQ8P|NSC-61805|YCANTH|2,3-Dimethyl-7-oxabicyclo(2.2.1)heptane-2,3-dicarboxylic anhydride|CHEBI:64213…	196.2	C10H12O4	52.6	318	0.6	14	0	4	0	InChI=1S/C10H12O4/c1-9-5-3-4-6(13-5)10(9,2)8(12)14-7(9)11/h5-6H,3-4H2,1-2H3/t5-,6+,9+,10-	C[C@@]12[C@H]3CC[C@@H]([C@@]1(C(=O)OC2=O)C)O3	DHZBEENLJMYSHQ-XCVPVQRUSA-N	(1S,2R,6S,7R)-2,6-dimethyl-4,10-dioxatricyclo[5.2.1.02,6]decane-3,5-dione	196.0735589	196.0735589	0	1	0	4	4	0	0	0	0	2503	6810	2379	Cantharidin	Biological Test Results|Interactions and Pathways|Chemical and Physical Properties|Classification|Drug and Medication Information|Identification|Literature|Patents|Pharmacology and Biochemistry|Safety and Hazards|Toxicity|Use and Manufacturing|Associated Disorders and Diseases|Spectral Information|Taxonomy|Biological Test Results: Active|Biological Test Results: Micromolar	17	1|3|5|7|9|13|15|19|21|23|25|29|31|33|35|37|39|41|43|45|47|49|53|55|59|65|67|71|73|77|79|81|83|85|87|89|91|93|95|97|99|101|103|105|107|109|113|115|119|121|123|125|129|131|133|137|139|141|143|145|155|157|161|165|167|175|179|192|206|212|220|256|264|274|286|288|292|296|330|357|410|411|444|445|446|447|448|450|451|526|530|584|585|587|588|589|590|591|592|593|594|595|596|597|603|605|607|662|875|880|881|8…	20050326	001Chemical|10X CHEM|A2B Chem|AA BLOCKS|AAA Chemistry|AbaChemScene|abcr GmbH|Abe Lab, University of Texas MD Anderson Cancer Center|ABI Chem|AbMole Bioscience|Accel Scientific|Achemtek|Acorn PharmaTech Product List|ACT Chemical|AHH Chemical co.,ltd|AK Scientific, Inc. (AKSCI)|AKos Consulting & Solutions|Aladdin Scientific|Amadis Chemical|Apexmol|AstaTech, Inc.|Aurora Fine Chemicals LLC|AvaChem Sc…	Chemical Vendors|Curation Efforts|Governmental Organizations|Journal Publishers|Legacy Depositors|NIH Initiatives|Research and Development|Subscription Services	C78284 - Agent Affecting Integumentary System|D004791 - Enzyme Inhibitors|D009676 - Noxae > D007509 - Irritants	CHEMBL48449	CANTHARIDIN	CANTARIDINA|CANTHARIDES CAMPHOR|CANTHARIDIN|CANTHARIDINE|CANTHARIDINUM|NSC-61805|YCANTH	Small molecule	4	196.2	211	492	0.64	52.6	4	0
126941	Methotrexate	methotrexate|59-05-2|Rheumatrex|Amethopterin|Metatrexan|Hdmtx|Ledertrexate|Methylaminopterinum|Methotrexatum|Metotrexato|Antifolan|Rasuvo|Emtexate|L-Amethopterin|Amethopterine|NSC-740|Maxtrex|Farmitrexat|Medsatrexate|Methoblastin|Methotextrate|Methotrexat|Brimexate|Emthexat|Emthexate|Fauldexato|Lantarel|Lumexon|Metrotex|Novatrex|Otrexup|Tremetex|Trexeron|Trixilem|Texate|Metex|CL-14377|NCI-C04671|…	454.4	C20H22N8O5	211	704	-1.8	33	5	12	9	InChI=1S/C20H22N8O5/c1-28(9-11-8-23-17-15(24-11)16(21)26-20(22)27-17)12-4-2-10(3-5-12)18(31)25-13(19(32)33)6-7-14(29)30/h2-5,8,13H,6-7,9H2,1H3,(H,25,31)(H,29,30)(H,32,33)(H4,21,22,23,26,27)/t13-/m0/s1	CN(CC1=CN=C2C(=N1)C(=NC(=N2)N)N)C3=CC=C(C=C3)C(=O)N[C@@H](CCC(=O)O)C(=O)O	FBOZXECLQNJBKD-ZDUSSCGKSA-N	(2S)-2-[[4-[(2,4-diaminopteridin-6-yl)methyl-methylamino]benzoyl]amino]pentanedioic acid	454.1713158	454.1713158	0	1	0	1	1	0	0	0	0	110743	60276	16986	Methotrexate	Biological Test Results|Interactions and Pathways|Chemical and Physical Properties|Classification|Drug and Medication Information|Identification|Literature|Patents|Pharmacology and Biochemistry|Safety and Hazards|Toxicity|Use and Manufacturing|Associated Disorders and Diseases|Spectral Information|Taxonomy|Biological Test Results: Active|Biological Test Results: Micromolar|Biological Test Results…	18	1|3|5|7|9|11|13|15|17|19|21|23|25|27|29|31|33|35|37|39|41|43|45|47|49|51|53|55|57|59|61|63|65|67|69|71|73|75|77|79|81|83|85|87|89|91|93|95|97|99|101|103|105|107|109|111|113|115|117|119|121|123|125|127|129|131|133|135|137|139|141|143|145|147|149|151|153|155|157|159|161|163|165|167|169|171|173|175|177|179|180|182|184|186|188|190|192|194|196|198|200|206|208|210|212|214|216|218|220|224|226|228|230|23…	20050624	001Chemical|10X CHEM|1st Scientific|3WAY PHARM INC|A&J Pharmtech CO., LTD.|A2B Chem|AA BLOCKS|AAA Chemistry|Aaron Chemicals LLC|AbaChemScene|abcr GmbH|ABI Chem|AbMole Bioscience|Accel Scientific|Achemo Scientific Limited|Achemtek|Acmec Biochemical|Acorn PharmaTech Product List|ACT Chemical|Activate Scientific|Active Biopharma|Adooq BioScience|AEchem Scientific Corp., USA|AHH Chemical co.,ltd|AiFC…	Chemical Vendors|Curation Efforts|Governmental Organizations|Journal Publishers|Legacy Depositors|NIH Initiatives|Research and Development|Subscription Services	D007155 - Immunologic Factors > D007166 - Immunosuppressive Agents|D004791 - Enzyme Inhibitors > D005493 - Folic Acid Antagonists|D018501 - Antirheumatic Agents|D012102 - Reproductive Control Agents > D000019 - Abortifacient Agents|L - Antineoplastic and immunomodulating agents > L04 - Immunosuppressants > L04A - Immunosuppressants|D003879 - Dermatologic Agents|D000970 - Antineoplastic Agents|C47…	CHEMBL34259	METHOTREXATE	(R)-METHOTREXATE|ADX-2191|AMETHOPTERIN|CL 14377|CL-14377|D-AMETHOPTERIN|D-METHOTREXATE|EBETREX|EMT-25299|EMTEXATE HIGH-POT|EMTEXATE PF|JYLAMVO|MAXTREX|METHOTREXATE|METHOTREXATE, (R)-|METHOTREXATE, D-|METHOTREXATUM|METHYLAMINOPTERIN|METOJECT|METOTREXATO|NORDIMET|NSC-740|OTREXUP|OTREXUP PFS|R-9985|R-METHOTREXATE|RASUVO|REDITREX|ZLATAL	Small molecule	4	454.45	954	4296	0.27	210.54	10	5
5090	Rofecoxib	rofecoxib|162011-90-7|Vioxx|Ceoxx|4-(4-(Methylsulfonyl)phenyl)-3-phenylfuran-2(5H)-one|MK 966|MK-966|4-[4-(methylsulfonyl)phenyl]-3-phenylfuran-2(5H)-one|Vioxx Dolor|4-[4-(methylsulfonyl)phenyl]-3-phenyl-2(5H)-furanone|MK-0966|MK0966|rofecoxibum|TRM-201|0QTW8Z7MCR|NSC-720256|NSC-758705|TRM201|DTXSID2023567|M01AH02|3-phenyl-4-[4-(methylsulfonyl)phenyl]-2(5H)-furanone|4-(4-(Methylsulfonyl)phenyl)-3…	314.4	C17H14O4S	68.8	556	2.3	22	0	4	3	InChI=1S/C17H14O4S/c1-22(19,20)14-9-7-12(8-10-14)15-11-21-17(18)16(15)13-5-3-2-4-6-13/h2-10H,11H2,1H3	CS(=O)(=O)C1=CC=C(C=C1)C2=C(C(=O)OC2)C3=CC=CC=C3	RZJQGNCSTQAWON-UHFFFAOYSA-N	3-(4-methylsulfonylphenyl)-4-phenyl-2H-furan-5-one	314.0612801	314.0612801	0	1	0	0	0	0	0	0	0	6919	97979	16131	rofecoxib	Biological Test Results|Interactions and Pathways|Chemical and Physical Properties|Classification|Drug and Medication Information|Literature|Patents|Pharmacology and Biochemistry|Safety and Hazards|Toxicity|Use and Manufacturing|Associated Disorders and Diseases|Spectral Information|Biological Test Results: Active|Biological Test Results: Micromolar|Biological Test Results: Nanomolar	16	1|3|5|7|9|13|15|19|21|23|25|29|31|33|35|37|39|41|43|45|47|49|53|55|59|67|71|73|77|79|81|83|85|87|91|93|95|97|99|101|103|105|107|109|113|115|119|121|123|125|129|131|133|137|139|141|143|145|875|880|881|884|885|887|889|892|893|894|900|902|910|923|924|927|930|940|995|1030|1195|1376|1379|1385|1422|1452|1454|1457|1458|1460|1463|1465|1467|1468|1469|1471|1476|1477|1478|1479|1487|1490|1511|1519|1529|1530|…	20040916	10X CHEM|1st Scientific|3WAY PHARM INC|A&J Pharmtech CO., LTD.|A2B Chem|AA BLOCKS|Aaron Chemicals LLC|AbaChemScene|Abbott Labs|abcr GmbH|Abe Lab, University of Texas MD Anderson Cancer Center|ABI Chem|AbMole Bioscience|Accel Scientific|Achemtek|Activate Scientific|Adooq BioScience|AEchem Scientific Corp., USA|AHH Chemical co.,ltd|AiFChem, an XtalPi Company|AK Scientific, Inc. (AKSCI)|AKos Consult…	Chemical Vendors|Curation Efforts|Governmental Organizations|Journal Publishers|Legacy Depositors|NIH Initiatives|Research and Development|Subscription Services	C78272 - Agent Affecting Nervous System > C241 - Analgesic Agent > C2198 - Nonnarcotic Analgesic|D004791 - Enzyme Inhibitors > D016861 - Cyclooxygenase Inhibitors > D052246 - Cyclooxygenase 2 Inhibitors|C471 - Enzyme Inhibitor > C1323 - Cyclooxygenase Inhibitor|C274 - Antineoplastic Agent > C1742 - Angiogenesis Inhibitor > C80509 - COX-2 Inhibitor|D002491 - Central Nervous System Agents > D000700…	CHEMBL122	ROFECOXIB	M01AH02|MK-0966|MK-966|MK0966|NSC-720256|NSC-758705|ROFECOXIB|TRM-201|TRM201|VIOXX	Small molecule	4	314.36	250	1683	2.56	60.44	4	0
3324	Famciclovir	famciclovir|104227-87-4|Famvir|BRL-42810|Famciclovirum|BRL 42810|[2-(acetyloxymethyl)-4-(2-aminopurin-9-yl)butyl] acetate|DTXSID0023038|QIC03ANI02|NSC-758921|CHEBI:4974|1,3-Propanediol, 2-(2-(2-amino-9H-purin-9-yl)ethyl)-, diacetate (ester)|9-[4-acetoxy-3-(acetoxymethyl)but-1-yl]-2-aminopurine|BRL42810|2-(2-(2-Amino-9H-purin-9-yl)ethyl)-1,3-propanediol diacetate (ester)|9-(4-acetoxy-3-(acetoxymet…	321.33	C14H19N5O4	122	404	0	23	1	8	9	InChI=1S/C14H19N5O4/c1-9(20)22-6-11(7-23-10(2)21)3-4-19-8-17-12-5-16-14(15)18-13(12)19/h5,8,11H,3-4,6-7H2,1-2H3,(H2,15,16,18)	CC(=O)OCC(CCN1C=NC2=CN=C(N=C21)N)COC(=O)C	GGXKWVWZWMLJEH-UHFFFAOYSA-N	[2-(acetyloxymethyl)-4-(2-aminopurin-9-yl)butyl] acetate	321.1437041	321.1437041	0	1	0	0	0	0	0	0	0	2749	37856	7297	Famciclovir	Biological Test Results|Interactions and Pathways|Chemical and Physical Properties|Classification|Drug and Medication Information|Identification|Literature|Patents|Pharmacology and Biochemistry|Safety and Hazards|Toxicity|Use and Manufacturing|Associated Disorders and Diseases|Spectral Information|Biological Test Results: Active|Biological Test Results: Micromolar|Biological Test Results: Nanomol…	17	485|631|731|781|782|875|880|881|884|885|887|889|892|893|894|900|902|910|923|924|927|930|940|950|951|952|995|1001|1006|1007|1008|1009|1012|1016|1018|1019|1020|1021|1022|1027|1030|1032|1040|1048|1049|1051|1066|1085|1135|1136|1195|1203|1209|1214|1216|1217|1220|1222|1229|1236|1251|1274|1304|1321|1325|1359|1362|1376|1379|1385|1415|1416|1422|1423|1424|1434|1439|1440|1441|1443|1445|1446|1448|1452|1454|1…	20050325	001Chemical|10X CHEM|3WAY PHARM INC|A&J Pharmtech CO., LTD.|A2B Chem|AA BLOCKS|Aaron Chemicals LLC|AbaChemScene|ABBLIS Chemicals|abcr GmbH|Abe Lab, University of Texas MD Anderson Cancer Center|ABI Chem|AbMole Bioscience|Accel Scientific|Achemtek|Acmec Biochemical|Activate Scientific|AEchem Scientific Corp., USA|AgroIntelBioScan.com|AK Scientific, Inc. (AKSCI)|AKos Consulting & Solutions|Aladdin …	Chemical Vendors|Curation Efforts|Governmental Organizations|Journal Publishers|Legacy Depositors|NIH Initiatives|Research and Development|Subscription Services	C254 - Anti-Infective Agent > C281 - Antiviral Agent|C471 - Enzyme Inhibitor > C29575 - DNA Polymerase Inhibitor|D000890 - Anti-Infective Agents > D000998 - Antiviral Agents|D004791 - Enzyme Inhibitors > D019384 - Nucleic Acid Synthesis Inhibitors|J - Antiinfectives for systemic use > J05 - Antivirals for systemic use > J05A - Direct acting antivirals > J05AB - Nucleosides and nucleotides excl. r…	CHEMBL880	FAMCICLOVIR	BRL-42810|FAMCICLOVIR|FAMVIR|NSC-758921	Small molecule	4	321.34	203	1171	0.54	122.22	9	1
5744	Hydrocortisone Acetate	hydrocortisone acetate|50-03-3|Cortisol 21-acetate|Hydrocortisone 21-acetate|Cortell|Cortef acetate|Cortisol acetate|Cortifoam|Lanacort|Carmol HC|Dricort|Micort-hc|Hemsol-HC|Orabase HCA|U-CORT|NSC-741|21-O-acetylcortisol|Cortucid|Hepacort Plus|Barquinol HC|Fucidin H|Genticin HC|Gppe Foam Aero|Gppe Ear Susp|Gppe Eye Crm|Hc45 Hydrocort|Hydrocortisoni acetas|CHEBI:17609|Chloromycetin Hydrocort|3X793…	404.5	C23H32O6	101	786	2.2	29	2	6	4	InChI=1S/C23H32O6/c1-13(24)29-12-19(27)23(28)9-7-17-16-5-4-14-10-15(25)6-8-21(14,2)20(16)18(26)11-22(17,23)3/h10,16-18,20,26,28H,4-9,11-12H2,1-3H3/t16-,17-,18-,20+,21-,22-,23-/m0/s1	CC(=O)OCC(=O)[C@]1(CC[C@@H]2[C@@]1(C[C@@H]([C@H]3[C@H]2CCC4=CC(=O)CC[C@]34C)O)C)O	ALEXXDVDDISNDU-JZYPGELDSA-N	[2-[(8S,9S,10R,11S,13S,14S,17R)-11,17-dihydroxy-10,13-dimethyl-3-oxo-2,6,7,8,9,11,12,14,15,16-decahydro-1H-cyclopenta[a]phenanthren-17-yl]-2-oxoethyl] acetate	404.2198887	404.2198887	0	1	0	7	7	0	0	0	0	1716	60411	20210	hydrocortisone acetate	Biological Test Results|Interactions and Pathways|Chemical and Physical Properties|Classification|Drug and Medication Information|Literature|Patents|Pharmacology and Biochemistry|Safety and Hazards|Toxicity|Use and Manufacturing|Associated Disorders and Diseases|Spectral Information|Biological Test Results: Active|Biological Test Results: Micromolar|Biological Test Results: Nanomolar	16	155|157|161|165|167|175|180|228|248|328|342|357|361|364|368|371|373|374|375|411|422|425|429|430|431|432|436|438|440|441|444|446|449|450|453|454|455|456|457|460|483|485|487|488|501|518|521|522|524|525|527|528|529|538|539|552|555|556|559|560|561|565|567|568|570|571|572|573|574|575|576|577|580|581|583|587|588|589|590|591|592|593|594|597|598|601|602|604|606|609|614|615|618|620|622|623|624|625|626|628…	20040916	001Chemical|10X CHEM|A&J Pharmtech CO., LTD.|A2B Chem|AA BLOCKS|AAA Chemistry|Aaron Chemicals LLC|AbaChemScene|abcr GmbH|Abe Lab, University of Texas MD Anderson Cancer Center|ABI Chem|AbMole Bioscience|Accel Scientific|Accela ChemBio Inc.|Achemtek|Acmec Biochemical|Acorn PharmaTech Product List|Activate Scientific|AEchem Scientific Corp., USA|AK Scientific, Inc. (AKSCI)|AKos Consulting & Solutio…	Chemical Vendors|Curation Efforts|Governmental Organizations|Journal Publishers|Legacy Depositors|NIH Initiatives|Research and Development|Subscription Services	C147908 - Hormone Therapy Agent > C548 - Therapeutic Hormone > C1636 - Therapeutic Steroid Hormone|C308 - Immunotherapeutic Agent > C574 - Immunosuppressant > C211 - Therapeutic Corticosteroid|D000893 - Anti-Inflammatory Agents|D006730 - Hormones, Hormone Substitutes, and Hormone Antagonists > D006728 - Hormones	CHEMBL1091	HYDROCORTISONE ACETATE	BARQUINOL HC|CHLOROMYCETIN HYDROCORT|COLIFOAM|CORTEF ACETATE|CORTIFOAM|CORTISOL 21-ACETATE|CORTRIL|CORTUCID|DRICORT|EPIFOAM|FRAMYCORT|FUCIDIN H|GENTICIN HC|GENTISONE HC|GPPE EAR SUSP|GPPE EYE CRM|GPPE FOAM AERO|HC45 HYDROCORT|HEMSOL-HC|HEPACORT PLUS|HYDROCAL|HYDROCORTISONE 21-ACETATE|HYDROCORTISONE ACETATE|HYDROCORTISONE ACETATE COMPONENT OF CARMOL HC|HYDROCORTISONE ACETATE COMPONENT OF CHLOROMYC…	Small molecule	4	404.5	62	98	2.35	100.9	6	2
4510	Nitroglycerin	nitroglycerin|Glyceryl trinitrate|Trinitroglycerin|Nitrostat|Nitroglycerine|Nitroglycerol|55-63-0|Trinitroglycerol|Glycerol trinitrate|Nitro-dur|Minitran|Trinitrin|Nitronet|Tridil|Nitroglyn|Nitrolingual|Nitrong|Niong|Nitora|Transderm-nitro|Nitro-Bid|Lenitral|Natispray|Nitrocine|Nitrolan|NitroMist|Glycerin trinitrate|Nitroglicerina|Angiolingual|Cardamist|Klavikordal|Myoglycerin|Niglycon|Nitrodisc|…	227.09	C3H5N3O9	165	218	1.6	15	0	9	5	InChI=1S/C3H5N3O9/c7-4(8)13-1-3(15-6(11)12)2-14-5(9)10/h3H,1-2H2	C(C(CO[N+](=O)[O-])O[N+](=O)[O-])O[N+](=O)[O-]	SNIOPGDIGTZGOP-UHFFFAOYSA-N	1,3-dinitrooxypropan-2-yl nitrate	227.0025788	227.0025788	0	1	0	0	0	0	0	0	0	36165	88623	24578	Nitroglycerin	Biological Test Results|Interactions and Pathways|Chemical and Physical Properties|Classification|Drug and Medication Information|Identification|Literature|Patents|Pharmacology and Biochemistry|Safety and Hazards|Toxicity|Use and Manufacturing|Associated Disorders and Diseases|Spectral Information|Biological Test Results: Active|Biological Test Results: Micromolar	16	1189|1205|1208|58416|58418|58420|59574|59741|60299|60813|60814|60816|60819|60820|60821|76451|76452|77510|77511|77513|77514|167355|167787|173808|175471|175492|175666|178068|178994|187573|195179|218879|218881|219085|225247|225250|226296|227028|227030|232773|245849|309710|311367|318681|321898|321900|352262|352494|352500|374756|374757|374758|374759|374760|374762|374763|374764|395247|409957|437026|437…	20040916	ABI Chem|AHH Chemical co.,ltd|AKos Consulting & Solutions|Alfa Chemistry|Ambinter|AN PharmaTech|Angene Chemical|Aurora Fine Chemicals LLC|BenchChem|BIDD|BioCyc|BOC Sciences|Carcinogenic Potency Database (CPDB)|Changzhou Highassay Chemical Co., Ltd|ChEBI|Chembase.cn|ChEMBL|ChemDB|Chemhere|Chemical Carcinogenesis Research Information System (CCRIS)|Chemical Synthesis Database|ChemIDplus|Chemieliva …	Chemical Vendors|Curation Efforts|Governmental Organizations|Journal Publishers|Legacy Depositors|NIH Initiatives|Research and Development|Subscription Services	D002317 - Cardiovascular Agents > D014665 - Vasodilator Agents|C78274 - Agent Affecting Cardiovascular System > C29707 - Vasodilating Agent|C - Cardiovascular system > C01 - Cardiac therapy > C01D - Vasodilators used in cardiac diseases > C01DA - Organic nitrates|D053834 - Explosive Agents|C - Cardiovascular system > C05 - Vasoprotectives > C05A - Agents for treatment of hemorrhoids and anal fiss…	CHEMBL730	NITROGLYCERIN	C01DA02|CHLORMETHINE OXIDE HYDROCHLORIDE|CORO-NITRO|DEPONIT 10|DEPONIT 5|DILUTED NITROGLYCERIN|GLONOINUM|GLYCERYL TRINITRATE|GLYCERYL TRINITRATE SOLUTION|GLYTRIN|GONITRO|IMX-150|LENITRAL 7.5|MECHLORETHAMINE OXIDE HCL|MINITRAN|MINITRAN 10|MINITRAN 15|MINITRAN 5|MITOMEN|MUSTRON|NATIROSE|NITORA|NITRIDERM TTS|NITRO IV|NITRO-BID|NITRO-DUR|NITRO-MACK RET|NITROCINE|NITROCONTIN CONTINUS|NITROGLYCERIN|NIT…	Small molecule	4	227.08	35	115	-1.02	157.11	9	0
11434515	Aclidinium	Aclidinium|727649-81-2|Aclidinium ion|Aclidinium cation|UNII-K17VY42F6C|K17VY42F6C|CHEMBL551466|(3R)-3-[2-hydroxy(di-2-thienyl)acetoxy]-1-(3-phenoxypropyl)-1-azoniabicyclo[2.2.2]octane|(3R)-3-(2-HYDROXY(DI-2-THIENYL)ACETOXY)-1-(3-PHENOXYPROPYL)-1-AZONIABICYCLO(2.2.2)OCTANE|ACLIDINIUM [VANDF]|ACLIDINIUM [WHO-DD]|SCHEMBL72141|GTPL7449|orb2665566|CHEMBL1194325|CHEBI:65346|DTXSID00223070|BDBM50296331…	484.7	C26H30NO4S2+	112	647	4.7	33	1	6	10	InChI=1S/C26H30NO4S2/c28-25(26(29,23-9-4-17-32-23)24-10-5-18-33-24)31-22-19-27(14-11-20(22)12-15-27)13-6-16-30-21-7-2-1-3-8-21/h1-5,7-10,17-18,20,22,29H,6,11-16,19H2/q+1/t20?,22-,27?/m0/s1	C1C[N+]2(CCC1[C@H](C2)OC(=O)C(C3=CC=CS3)(C4=CC=CS4)O)CCCOC5=CC=CC=C5	ASMXXROZKSBQIH-VITNCHFBSA-N	[(3R)-1-(3-phenoxypropyl)-1-azoniabicyclo[2.2.2]octan-3-yl] 2-hydroxy-2,2-dithiophen-2-ylacetate	484.1616258	484.1616258	1	1	0	1	1	0	0	0	0	38	4306	917		Biological Test Results|Interactions and Pathways|Chemical and Physical Properties|Classification|Drug and Medication Information|Literature|Patents|Pharmacology and Biochemistry|Toxicity|Associated Disorders and Diseases|Biological Test Results: Active|Biological Test Results: Micromolar	12	1159388|1159394|1159395|1159396|1259416|1259421|1345286|1345326|1345343|1409605|1449628|1479145|1479147|1479149|1479150|1640020|1645758|1645845|1645846|1794950|1802803|1845191|1845192|1964107	20061026	001Chemical|A&J Pharmtech CO., LTD.|AA BLOCKS|Aaron Chemicals LLC|AbaChemScene|abcr GmbH|AbMole Bioscience|Acmec Biochemical|Acorn PharmaTech Product List|AiFChem, an XtalPi Company|AK Scientific, Inc. (AKSCI)|AKos Consulting & Solutions|Aladdin Scientific|Alsachim|Amadis Chemical|Ambeed|AstaTech, Inc.|Aurora Fine Chemicals LLC|Aurum Pharmatech LLC|BenchChem|BePharm Ltd.|BindingDB|BioCrick|Biorby…	Chemical Vendors|Curation Efforts|Governmental Organizations|Journal Publishers|Legacy Depositors|NIH Initiatives|Research and Development|Subscription Services	C78272 - Agent Affecting Nervous System > C66880 - Anticholinergic Agent > C29704 - Antimuscarinic Agent	CHEMBL1194325	ACLIDINIUM	ACLIDINIUM|ACLIDINIUM CATION|ACLIDINIUM ION	Small molecule	4	484.66	6	13	4.67	55.76	6	1
3219	Emedastine	emedastine|87233-61-2|Emedastina|Emedastinum|1-(2-Ethoxyethyl)-2-(hexahydro-4-methyl-1H-1,4-diazepin-1-yl)benzimidazole|9J1H7Y9OJV|1-(2-ethoxyethyl)-2-(4-methyl-1,4-diazepan-1-yl)-1H-1,3-benzodiazole|1-[2-(ethoxy)ethyl]-2-(4-methyl-1-homopiperazinyl)benzimidazole|CHEBI:4779|DTXSID7048243|1-(2-Ethoxy-ethyl)-2-(4-methyl-[1,4]diazepan-1-yl)-1H-benzoimidazole|1H-Benzimidazole, 1-(2-ethoxyethyl)-2-(he…	302.4	C17H26N4O	33.5	341	2.2	22	0	4	5	InChI=1S/C17H26N4O/c1-3-22-14-13-21-16-8-5-4-7-15(16)18-17(21)20-10-6-9-19(2)11-12-20/h4-5,7-8H,3,6,9-14H2,1-2H3	CCOCCN1C2=CC=CC=C2N=C1N3CCCN(CC3)C	KBUZBQVCBVDWKX-UHFFFAOYSA-N	1-(2-ethoxyethyl)-2-(4-methyl-1,4-diazepan-1-yl)benzimidazole	302.2106615	302.2106615	0	1	0	0	0	0	0	0	0	109	7002	1404	emedastine	Biological Test Results|Interactions and Pathways|Chemical and Physical Properties|Classification|Drug and Medication Information|Literature|Patents|Pharmacology and Biochemistry|Toxicity|Use and Manufacturing|Associated Disorders and Diseases|Spectral Information|Biological Test Results: Active|Biological Test Results: Micromolar	14	1471|1490|1688|1766|1768|2062|2528|2546|2551|2662|76797|78155|492961|504327|504332|504749|504832|504834|504847|504865|588579|602332|624030|624031|624032|624044|624170|624172|624173|624296|624297|625279|625280|625281|625282|625283|625284|625285|625286|625287|625288|625289|625290|625291|625292|1259416|1259421|1409605|1671498|2060264	20050325	001Chemical|10X CHEM|3WAY PHARM INC|A2B Chem|AA BLOCKS|Aaron Chemicals LLC|AbaChemScene|abcr GmbH|ABI Chem|AbMole Bioscience|Accel Scientific|Achemtek|Acmec Biochemical|AHH Chemical co.,ltd|AiFChem, an XtalPi Company|AK Scientific, Inc. (AKSCI)|AKos Consulting & Solutions|Aladdin Scientific|Alfa Chemistry|Amadis Chemical|Ambeed|AN PharmaTech|Angel Pharmatech Ltd.|Apexmol|AppChem|Aribo Reagent|Ast…	Chemical Vendors|Curation Efforts|Governmental Organizations|Journal Publishers|Legacy Depositors|NIH Initiatives|Research and Development|Subscription Services	C308 - Immunotherapeutic Agent > C29578 - Histamine-1 Receptor Antagonist|D018377 - Neurotransmitter Agents > D018494 - Histamine Agents > D006633 - Histamine Antagonists|D018926 - Anti-Allergic Agents|S - Sensory organs > S01 - Ophthalmologicals > S01G - Decongestants and antiallergics	CHEMBL594	EMEDASTINE	EMEDASTINA|EMEDASTINE	Small molecule	4	302.42	8	23	2.21	33.53	5	0
996	Phenol	phenol|108-95-2|carbolic acid|Hydroxybenzene|Phenic acid|Oxybenzene|Phenylic acid|Phenylic alcohol|Benzenol|Monophenol|Phenyl hydrate|Phenyl hydroxide|PhOH|Monohydroxybenzene|Paoscle|Izal|Phenyl alcohol|Phenole|Phenol alcohol|Acide carbolique|Phenol, liquefied|Fenolo|Carbolsaure|Fenol|Liquid phenol|Liquefied phenol|Phenol, pure|Fenosmolin|Fenosmoline|Rcra waste number U188|Liquified Phenol|Phenol…	94.11	C6H6O	20.2	46.1	1.5	7	1	1	0	InChI=1S/C6H6O/c7-6-4-2-1-3-5-6/h1-5,7H	C1=CC=C(C=C1)O	ISWSIDIOOBJBQZ-UHFFFAOYSA-N	phenol	94.04186481	94.04186481	0	1	0	0	0	0	0	0	0	133215	575291	282186	Phenol	Agrochemical Information|Biological Test Results|Interactions and Pathways|Chemical and Physical Properties|Classification|Drug and Medication Information|Food Additives and Ingredients|Identification|Literature|Patents|Pharmacology and Biochemistry|Safety and Hazards|Toxicity|Use and Manufacturing|Associated Disorders and Diseases|Spectral Information|Taxonomy|Biological Test Results: Active|Bio…	19	330|421|426|427|433|434|435|445|530|540|541|542|543|544|545|546|584|585|595|596|603|605|654|655|656|657|658|659|660|661|662|663|664|665|666|667|875|880|881|884|885|886|887|889|892|893|894|900|902|912|921|923|924|925|926|938|946|947|948|955|960|961|962|963|964|965|966|967|968|969|970|971|972|973|974|975|976|977|978|979|980|981|982|983|984|985|986|987|988|989|993|994|995|1030|1188|1189|1194|1199|12…	20040916	001Chemical|10X CHEM|1st Scientific|3WAY PHARM INC|A&J Pharmtech CO., LTD.|A2B Chem|A2Z Chemical|AA BLOCKS|AAA Chemistry|Aaron Chemicals LLC|AbaChemScene|ABBLIS Chemicals|abcr GmbH|ABI Chem|Acadechem|Accel Scientific|Accela ChemBio Inc.|Aceschem Inc|Achemica|Achemtek|Acmec Biochemical|Acorn PharmaTech Product List|Activate Scientific|AEchem Scientific Corp., USA|AHH Chemical co.,ltd|AiFChem, an X…	Chemical Vendors|Curation Efforts|Governmental Organizations|Journal Publishers|Legacy Depositors|NIH Initiatives|Research and Development|Subscription Services	C - Cardiovascular system > C05 - Vasoprotectives > C05B - Antivaricose therapy > C05BB - Sclerosing agents for local injection|D - Dermatologicals > D08 - Antiseptics and disinfectants > D08A - Antiseptics and disinfectants > D08AE - Phenol and derivatives|D000890 - Anti-Infective Agents|D002317 - Cardiovascular Agents|D004202 - Disinfectants|D019999 - Pharmaceutical Solutions > D012597 - Sclero…	CHEMBL14060	PHENOL	2-ALLPHENOL|CARBOLICUM ACIDUM|CHLORASEPTIC|ENT-1814|LIQUEFIED PHENOL|LIQUIFIED PHENOL|NSC-36808|PHENIC ACID|PHENOL|PHENOL, LIQUIFIED|PHENOL,LIQUIFIED|PHENYLIC ALCOHOL|S.B. WARD|SALICYLIC ACID RELATED COMPOUND C	Small molecule	4	94.11	176	564	1.39	20.23	1	1
134018	Febuxostat	Febuxostat|144060-53-7|Adenuric|Uloric|TMX-67|Tei 6720|Tei-6720|2-[3-cyano-4-(2-methylpropoxy)phenyl]-4-methyl-1,3-thiazole-5-carboxylic acid|TMX 67|Zurig|Febuxostatum|NSC-758874|DTXSID8048650|101V0R1N2E|5-Thiazolecarboxylic acid, 2-(3-cyano-4-(2-methylpropoxy)phenyl)-4-methyl-|DTXCID1028576|CHEBI:31596|2-(3-Cyano-4-(2-methylpropoxy)phenyl)-4-methylthiazole-5-carboxylic acid|2-(3-CYANO-4-ISOBUTOX…	316.4	C16H16N2O3S	111	448	3.9	22	1	6	5	InChI=1S/C16H16N2O3S/c1-9(2)8-21-13-5-4-11(6-12(13)7-17)15-18-10(3)14(22-15)16(19)20/h4-6,9H,8H2,1-3H3,(H,19,20)	CC1=C(SC(=N1)C2=CC(=C(C=C2)OCC(C)C)C#N)C(=O)O	BQSJTQLCZDPROO-UHFFFAOYSA-N	2-[3-cyano-4-(2-methylpropoxy)phenyl]-4-methyl-1,3-thiazole-5-carboxylic acid	316.0881636	316.0881636	0	1	0	0	0	0	0	0	0	2650	6871	2529	Febuxostat	Biological Test Results|Interactions and Pathways|Chemical and Physical Properties|Classification|Drug and Medication Information|Literature|Patents|Pharmacology and Biochemistry|Safety and Hazards|Toxicity|Use and Manufacturing|Associated Disorders and Diseases|Spectral Information|Biological Test Results: Active|Biological Test Results: Micromolar|Biological Test Results: Nanomolar	16	486916|602332|624030|624170|624172|624173|651631|651632|651633|651634|651635|651828|652048|652051|660254|660258|686978|686979|717694|717696|717724|720516|720532|720533|720552|720634|720635|720637|720674|720675|720678|720679|720680|720681|720682|720683|720684|720685|720686|720687|720691|720692|720693|720719|720725|728035|743012|743014|743015|743033|743035|743036|743040|743041|743042|743053|743054|…	20050624	001Chemical|10X CHEM|3WAY PHARM INC|A&J Pharmtech CO., LTD.|A2B Chem|A2Z Chemical|AA BLOCKS|Aaron Chemicals LLC|AbaChemScene|ABBLIS Chemicals|abcr GmbH|ABI Chem|AbMole Bioscience|Acadechem|Accel Scientific|Accela ChemBio Inc.|Acesobio|Achemo Scientific Limited|Achemtek|Acmec Biochemical|Acorn PharmaTech Product List|ACT Chemical|Activate Scientific|Active Biopharma|Adooq BioScience|AEchem Scienti…	Chemical Vendors|Curation Efforts|Governmental Organizations|Journal Publishers|Legacy Depositors|NIH Initiatives|Research and Development|Subscription Services	C26170 - Protective Agent > C921 - Uricosuric Agent|C471 - Enzyme Inhibitor > C1637 - Xanthine Oxidase Inhibitor|D018501 - Antirheumatic Agents > D006074 - Gout Suppressants|M - Musculo-skeletal system > M04 - Antigout preparations > M04A - Antigout preparations > M04AA - Preparations inhibiting uric acid production	CHEMBL1164729	FEBUXOSTAT	ADENURIC|FEBUXOSTAT|FEBUXOSTAT KRKA|FEBUXOSTAT VIATRIS (PREVIOUSLY FEBUXOSTAT MYLAN)|Febuxostat Mylan|NSC-758874|TMX-67|ULORIC	Small molecule	4	316.38	55	321	3.72	83.21	5	1
108059	Segesterone Acetate	Nestorone|7759-35-5|Segesterone acetate|Elcometrine|ST-1435|9AMX4Q13CC|17-Hydroxy-16-methylene-19-norpregn-4-ene-3,20-dione acetate|DTXSID70998804|16-Methylene-17-alpha-acetoxy-19-nor-4-pregnene-3,20-dione|19-Norpregn-4-ene-3,20-dione, 17-(acetyloxy)-16-methylene-|ANNOVERA COMPONENT SEGESTERONE ACETATE|(1R,3aS,3bR,9aR,9bS,11aS)-1-acetyl-11a-methyl-2-methylidene-7-oxo-1H,2H,3H,3aH,3bH,4H,5H,7H,8H,…	370.5	C23H30O4	60.4	762	2.9	27	0	4	3	InChI=1S/C23H30O4/c1-13-11-21-20-7-5-16-12-17(26)6-8-18(16)19(20)9-10-22(21,4)23(13,14(2)24)27-15(3)25/h12,18-21H,1,5-11H2,2-4H3/t18-,19+,20+,21-,22-,23-/m0/s1	CC(=O)[C@]1(C(=C)C[C@@H]2[C@@]1(CC[C@H]3[C@H]2CCC4=CC(=O)CC[C@H]34)C)OC(=O)C	CKFBRGLGTWAVLG-GOMYTPFNSA-N	[(8R,9S,10R,13S,14S,17R)-17-acetyl-13-methyl-16-methylidene-3-oxo-2,6,7,8,9,10,11,12,14,15-decahydro-1H-cyclopenta[a]phenanthren-17-yl] acetate	370.2144094	370.2144094	0	1	0	6	6	0	0	0	0	209	1356	296	segesterone acetate and ethinyl estradiol vaginal system|ST 1435	Biological Test Results|Interactions and Pathways|Chemical and Physical Properties|Classification|Drug and Medication Information|Literature|Patents|Pharmacology and Biochemistry|Safety and Hazards|Toxicity|Use and Manufacturing|Associated Disorders and Diseases	12	1794808|1963498|1964107	20050808	001Chemical|10X CHEM|3WAY PHARM INC|A2B Chem|AA BLOCKS|AAA Chemistry|Aaron Chemicals LLC|AbaChemScene|ABI Chem|AbMole Bioscience|Accel Scientific|Acmec Biochemical|AK Scientific, Inc. (AKSCI)|AKos Consulting & Solutions|Alfa Chemistry|Amadis Chemical|AN PharmaTech|AstaTech, Inc.|Aurora Fine Chemicals LLC|Aurum Pharmatech LLC|BenchChem|BioChemPartner|BioCrick|Biorbyt|BOC Sciences|Burek Lab, Depart…	Chemical Vendors|Curation Efforts|Governmental Organizations|Journal Publishers|Legacy Depositors|NIH Initiatives|Research and Development|Subscription Services	C147908 - Hormone Therapy Agent > C548 - Therapeutic Hormone > C1636 - Therapeutic Steroid Hormone|D012102 - Reproductive Control Agents > D003270 - Contraceptive Agents	CHEMBL3707377	SEGESTERONE ACETATE	ELCOMETRINE|NESTORONE|SEGESTERONE ACETATE|SEGESTERONE ACETATE COMPONENT OF ANNOVERA|ST-1435	Small molecule	4	370.49	None	None	4.19	60.44	4	0
118115473	Ritlecitinib	ritlecitinib|1792180-81-4|PF-06651600|2-Propen-1-one, 1-[(2S,5R)-2-methyl-5-(7H-pyrrolo[2,3-d]pyrimidin-4-ylamino)-1-piperidinyl]-|2OYE00PC25|PF06651600|1-[(2S,5R)-2-methyl-5-(7H-pyrrolo[2,3-d]pyrimidin-4-ylamino)piperidin-1-yl]prop-2-en-1-one|PF 06651600|2-PROPEN-1-ONE, 1-((2S,5R)-2-METHYL-5-(7H-PYRROLO(2,3-D)PYRIMIDIN-4-YLAMINO)-1-PIPERIDINYL)-|1-((2S,5R)-2-methyl-5-(7H-pyrrolo(2,3-d)pyrimidin-…	285.34	C15H19N5O	73.9	402	2.1	21	2	4	3	InChI=1S/C15H19N5O/c1-3-13(21)20-8-11(5-4-10(20)2)19-15-12-6-7-16-14(12)17-9-18-15/h3,6-7,9-11H,1,4-5,8H2,2H3,(H2,16,17,18,19)/t10-,11+/m0/s1	C[C@H]1CC[C@H](CN1C(=O)C=C)NC2=NC=NC3=C2C=CN3	CBRJPFGIXUFMTM-WDEREUQCSA-N	1-[(2S,5R)-2-methyl-5-(7H-pyrrolo[2,3-d]pyrimidin-4-ylamino)piperidin-1-yl]prop-2-en-1-one	285.1589603	285.1589603	0	1	0	2	2	0	0	0	0	40	945	428	PF-06651600	Biological Test Results|Interactions and Pathways|Chemical and Physical Properties|Classification|Drug and Medication Information|Literature|Patents|Pharmacology and Biochemistry|Safety and Hazards|Toxicity|Use and Manufacturing|Associated Disorders and Diseases|Biological Test Results: Active|Biological Test Results: Micromolar|Biological Test Results: Nanomolar	15	1345744|1345757|1347060|1347064|1347065|1347067|1347068|1347411|1365118|1419128|1419129|1419130|1419131|1419132|1419133|1419134|1419137|1438275|1438276|1438277|1438278|1438279|1438280|1438281|1438282|1438283|1438284|1438285|1438286|1438287|1438291|1438292|1438293|1438295|1438296|1438297|1438298|1438299|1438300|1438301|1438302|1438303|1438304|1438305|1438306|1438307|1438308|1438309|1438310|1438311…	20160223	10X CHEM|1st Scientific|A2B Chem|AA BLOCKS|Aaron Chemicals LLC|AbaChemScene|abcr GmbH|AbMole Bioscience|Accel Scientific|Accela ChemBio Inc.|Acorn PharmaTech Product List|AKos Consulting & Solutions|Aladdin Scientific|Alfa Chemistry|Alichem|Amadis Chemical|Angel Pharmatech Ltd.|AppChem|AstaTech, Inc.|AvaChem Scientific|BenchChem|BindingDB|BioChemPartner|Biorbyt|Biosynth|BLD Pharm|BOC Sciences|Bro…	Chemical Vendors|Curation Efforts|Governmental Organizations|Journal Publishers|Legacy Depositors|NIH Initiatives|Research and Development|Subscription Services	C308 - Immunotherapeutic Agent|C471 - Enzyme Inhibitor > C1404 - Protein Kinase Inhibitor > C1967 - Tyrosine Kinase Inhibitor	CHEMBL4085457	RITLECITINIB	PF-06651600|RITLECITINIB	Small molecule	4	285.35	34	150	1.94	73.91	4	2
3284	Ethinamate	ethinamate|Valmid|Ethinamat|Valamin|Valmidate|Volamin|Etinamate|1-Ethynylcyclohexyl carbamate|Valaminetten|1-Ethynylcyclohexanol carbamate|Etinamato|USAF EL-42|Ethinamatum|Valaminetta|1-Ethinylcyclohexyl carbamate|126-52-3|Cyclohexanol, 1-ethynyl-, carbamate|Aethinyl-cyclohexyl-carbamat|Ethynylcyclohexyl carbamate|1-Ethinylcyclohexyl carbonate|NSC-11538|IAN371PP48|CHEBI:4884|DTXSID7023013|valamid…	167.2	C9H13NO2	52.3	220	1.3	12	1	2	3	InChI=1S/C9H13NO2/c1-2-9(12-8(10)11)6-4-3-5-7-9/h1H,3-7H2,(H2,10,11)	C#CC1(CCCCC1)OC(=O)N	GXRZIMHKGDIBEW-UHFFFAOYSA-N	(1-ethynylcyclohexyl) carbamate	167.0946287	167.0946287	0	1	0	0	0	0	0	0	0	201	3116	639	ethinamate	Biological Test Results|Interactions and Pathways|Chemical and Physical Properties|Classification|Drug and Medication Information|Identification|Literature|Patents|Pharmacology and Biochemistry|Safety and Hazards|Toxicity|Use and Manufacturing|Associated Disorders and Diseases|Spectral Information|Biological Test Results: Active	15	248|1195|409954|409956|1961681|1961683|1961684|1961689|1961691|1961692|1961694|1961695|1961697|1961699|1961701|1961705|1961707|1961708|1961710|1961712|1961714|1961720|1961721|1961722|1961724|1961727|1961730|1961734|1961738|1961748|1961755|1961758|1961760|1961762|1961766|1961767|1961770|1961771|1961773|1961774|1961775|1961776|1961778|1961780|1961781|1961785|1961788|1961789|1961790|1961791|1961803|…	20050325	AbaChemScene|ABI Chem|Ambinter|Aurora Fine Chemicals LLC|ChEBI|Chembase.cn|ChEMBL|ChemDB|ChemIDplus|ChemMol|ChemSpider|ChemTik|Collaborative Drug Discovery, Inc.|CymitQuimica|DiscoveryGate|DrugBank|DrugCentral|DTP/NCI|Egon Willighagen, Department of Bioinformatics - BiGCaT, Maastricht University|eInhibitors|EPA DSSTox|EPA Substance Registry Services|FDA Global Substance Registration System (GSRS)…	Chemical Vendors|Curation Efforts|Governmental Organizations|Journal Publishers|Legacy Depositors|NIH Initiatives|Research and Development|Subscription Services	C78272 - Agent Affecting Nervous System > C29756 - Sedative and Hypnotic	CHEMBL1576	ETHINAMATE	ETHINAMATE|ETINAMATO|NSC-11538|VALMID	Small molecule	4	167.21	59	67	1.42	52.32	2	1
5850	Pentolinium	Pentolinium|Pentolonium|Pentolonum|pentolineum|pentolinium ion|144-44-5|Pentolinium cation|1-methyl-1-[5-(1-methylpyrrolidin-1-ium-1-yl)pentyl]pyrrolidin-1-ium|ULL76WPU5X|DTXSID5048554|CHEBI:347401|1-methyl-1-(5-(1-methylpyrrolidin-1-ium-1-yl)pentyl)pyrrolidin-1-ium|RefChem:860063|DTXCID5028110|1,1'-(1,5-Pentanediyl)bis(1-methylpyrrolidinium)|1,1/'-(Pentamethylene)bis(1-methylpyrrolidinium)|1,1'-…	240.43	C15H32N2+2	0	201	2.4	17	0	0	6	InChI=1S/C15H32N2/c1-16(12-6-7-13-16)10-4-3-5-11-17(2)14-8-9-15-17/h3-15H2,1-2H3/q+2	C[N+]1(CCCC1)CCCCC[N+]2(CCCC2)C	XSBSKEQEUFOSDD-UHFFFAOYSA-N	1-methyl-1-[5-(1-methylpyrrolidin-1-ium-1-yl)pentyl]pyrrolidin-1-ium	240.256549	240.256549	2	1	0	0	0	0	0	0	0	521	1334	434	Pentolinium Tartrate	Biological Test Results|Interactions and Pathways|Chemical and Physical Properties|Classification|Drug and Medication Information|Literature|Patents|Pharmacology and Biochemistry|Associated Disorders and Diseases	9	1332|151197|686977|1108432|1108433|1159580|1159607|1259397|1259398|1259399|1259416|1259421|1259423|1347384|1409605|1479145|1479147|1479149|1479150|1645845|1645846|1749710|1749711|1845191|1845192|1961680|1961685|1961687|1961688|1961693|1961706|1961716|1961718|1961723|1961727|1961736|1961739|1961749|1961751|1961756|1961769|1961772|1961777|1961785|1961786|1961787|1961812|1961813|1961814|1961820|1961…	20050719	001Chemical|10X CHEM|3WAY PHARM INC|A2B Chem|AA BLOCKS|AAA Chemistry|Abe Lab, University of Texas MD Anderson Cancer Center|ABI Chem|AKos Consulting & Solutions|Alfa Chemistry|AppChem|Aurora Fine Chemicals LLC|BenchChem|Biorbyt|Biosynth|BLD Pharm|Broad Institute|Center for Chemical Genomics, University of Michigan|ChEBI|ChemBank|Chembase.cn|ChEMBL|ChemDB|ChemExper Chemical Directory|chemical gene…	Chemical Vendors|Curation Efforts|Governmental Organizations|Journal Publishers|Legacy Depositors|NIH Initiatives|Research and Development|Subscription Services	C78272 - Agent Affecting Nervous System > C66880 - Anticholinergic Agent > C66886 - Nicotinic Antagonist|D002317 - Cardiovascular Agents > D000959 - Antihypertensive Agents|D018373 - Peripheral Nervous System Agents > D001337 - Autonomic Agents > D005730 - Ganglionic Blockers|D018377 - Neurotransmitter Agents > D018678 - Cholinergic Agents > D018680 - Cholinergic Antagonists	CHEMBL1271	PENTOLINIUM	PENTOLINIUM CATION|PENTOLINIUM ION|PENTOLONIUM	Small molecule	4	240.44	34	39	2.64	0	0	0
3562	Halothane	halothane|151-67-7|2-BROMO-2-CHLORO-1,1,1-TRIFLUOROETHANE|Fluothane|Narcotane|Rhodialothan|Narcotan|Anestan|Ftorotan|Bromochlorotrifluoroethane|Phthorothanum|Fluorotane|Ftuorotan|Halothan|Narkotan|Fluktan|Halotan|Halsan|Halotano|Chalothane|Alotano|Freon 123B1|Halothanum|Ethane, 2-bromo-2-chloro-1,1,1-trifluoro-|Fluorothane|Bromchlortrifluoraethanum|1,1,1-Trifluoro-2-bromo-2-chloroethane|1,1,1-Tri…	197.38	C2HBrClF3	0	60.4	2.3	7	0	3	0	InChI=1S/C2HBrClF3/c3-1(4)2(5,6)7/h1H	C(C(F)(F)F)(Cl)Br	BCQZXOMGPXTTIC-UHFFFAOYSA-N	2-bromo-2-chloro-1,1,1-trifluoroethane	195.89022	195.89022	0	1	0	1	0	1	0	0	0	32509	40860	10693	Halothane	Biological Test Results|Interactions and Pathways|Chemical and Physical Properties|Classification|Drug and Medication Information|Identification|Literature|Patents|Pharmacology and Biochemistry|Safety and Hazards|Toxicity|Use and Manufacturing|Associated Disorders and Diseases|Spectral Information|Biological Test Results: Active|Biological Test Results: Micromolar	16	248|256|328|330|421|426|427|433|434|435|445|530|540|541|542|543|544|545|546|584|585|595|596|603|605|654|655|656|657|658|659|660|661|662|663|664|665|666|667|875|880|881|884|885|886|887|889|892|893|894|900|902|912|921|923|924|925|926|938|946|947|948|955|960|961|962|963|964|965|966|967|968|969|970|971|972|973|974|975|976|977|978|979|980|981|982|983|984|985|986|987|988|989|993|994|995|1030|1452|1457|…	20040916	10X CHEM|1st Scientific|3WAY PHARM INC|A2B Chem|AA BLOCKS|Aaron Chemicals LLC|AbaChemScene|abcr GmbH|Abe Lab, University of Texas MD Anderson Cancer Center|ABI Chem|AbMole Bioscience|Acadechem|Accel Scientific|Achemica|Achemtek|Acmec Biochemical|AHH Chemical co.,ltd|AKos Consulting & Solutions|Alfa Chemistry|Alichem|Amadis Chemical|Ambinter|AN PharmaTech|AstaTech, Inc.|Aurora Fine Chemicals LLC|B…	Chemical Vendors|Curation Efforts|Governmental Organizations|Journal Publishers|Legacy Depositors|NIH Initiatives|Research and Development|Subscription Services	C78272 - Agent Affecting Nervous System > C245 - Anesthetic Agent|D002491 - Central Nervous System Agents > D002492 - Central Nervous System Depressants > D000777 - Anesthetics|N - Nervous system > N01 - Anesthetics > N01A - Anesthetics, general > N01AB - Halogenated hydrocarbons	CHEMBL931	HALOTHANE	FLUOTHANE|FREON 123B1|HALOTANO|HALOTHANE|HALOTHANUM|NSC-143490|Rhidialothan	Small molecule	4	197.38	19	85	2.51	0	0	0
10288191	Binimetinib	Binimetinib|606143-89-9|MEK162|Mektovi|ARRY-162|MEK-162|ARRY-438162|5-[(4-Bromo-2-fluorophenyl)amino]-4-fluoro-N-(2-hydroxyethoxy)-1-methyl-1H-benzimidazole-6-carboxamide|NVP-MEK162|ARRY 438162|binimetinibum|181R97MR71|CHEBI:145371|DTXSID70209422|5-[(4-bromo-2-fluorophenyl)amino]-4-fluoro-N-(2-hydroxyethoxy)-1-methyl-1H-1,3-benzodiazole-6-carboxamide|6-[(4-bromo-2-fluorophenyl)amino]-7-fluoro-N-(…	441.2	C17H15BrF2N4O3	88.4	521	3.1	27	3	7	6	InChI=1S/C17H15BrF2N4O3/c1-24-8-21-16-13(24)7-10(17(26)23-27-5-4-25)15(14(16)20)22-12-3-2-9(18)6-11(12)19/h2-3,6-8,22,25H,4-5H2,1H3,(H,23,26)	CN1C=NC2=C1C=C(C(=C2F)NC3=C(C=C(C=C3)Br)F)C(=O)NOCCO	ACWZRVQXLIRSDF-UHFFFAOYSA-N	6-(4-bromo-2-fluoroanilino)-7-fluoro-N-(2-hydroxyethoxy)-3-methylbenzimidazole-5-carboxamide	440.02956	440.02956	0	1	0	0	0	0	0	0	0	1376	17026	3048	binimetinib	Biological Test Results|Interactions and Pathways|Chemical and Physical Properties|Classification|Drug and Medication Information|Literature|Patents|Pharmacology and Biochemistry|Safety and Hazards|Toxicity|Use and Manufacturing|Associated Disorders and Diseases|Biological Test Results: Active|Biological Test Results: Micromolar	14	1|3|5|7|9|13|15|19|21|23|25|29|31|33|35|37|39|41|43|45|47|49|53|55|59|65|67|71|73|77|79|81|83|85|89|91|93|95|97|99|101|103|105|107|109|113|115|119|121|123|125|129|131|133|137|139|141|143|145|743344|743345|743346|743347|1224824|1224825|1224857|1224859|1247132|1247133|1259252|1259253|1259255|1259256|1259398|1259399|1259416|1259421|1259423|1296008|1296009|1345084|1345085|1345759|1345779|1346986|1346…	20061025	001Chemical|10X CHEM|A2B Chem|A2Z Chemical|AA BLOCKS|Aaron Chemicals LLC|AbaChemScene|abcr GmbH|AbMole Bioscience|Accel Scientific|Accela ChemBio Inc.|Acesobio|Acmec Biochemical|Activate Scientific|Adooq BioScience|AK Scientific, Inc. (AKSCI)|AKos Consulting & Solutions|Aladdin Scientific|Allbio Pharm Co., Ltd|Alsachim|Amadis Chemical|Ambeed|Ambinter|Angel Pharmatech Ltd.|Angene Chemical|AOBIOUS …	Chemical Vendors|Curation Efforts|Governmental Organizations|Journal Publishers|Legacy Depositors|NIH Initiatives|Research and Development|Subscription Services	C274 - Antineoplastic Agent > C163758 - Targeted Therapy Agent > C69145 - Mitogen-Activated Protein Kinase Kinase Inhibitor|C274 - Antineoplastic Agent > C2189 - Signal Transduction Inhibitor > C129824 - Antineoplastic Protein Inhibitor|C471 - Enzyme Inhibitor > C129825 - Antineoplastic Enzyme Inhibitor|C471 - Enzyme Inhibitor > C1404 - Protein Kinase Inhibitor|L - Antineoplastic and immunomodula…	CHEMBL3187723	BINIMETINIB	ARRY 438162|ARRY-162|ARRY-438162|BINIMETINIB|Binimetinib|MEK-162|MEK162|MEKTOVI|NVP-MEK162	Small molecule	4	441.23	367	422	3.01	88.41	6	3
5533	Trazodone	trazodone|19794-93-5|Trazodon|Beneficat|Trazalon|Trazodil|Trazodona|Trazonil|Trittico|Desirel|Sideril|Trazodonum|Molipaxin|Trazodonum [Latin]|1,2,4-Triazolo[4,3-a]pyridin-3(2H)-one, 2-[3-[4-(3-chlorophenyl)-1-piperazinyl]propyl]-|Desyrel Dividose|YBK48BXK30|J10.767K|1,2,4-Triazolo(4,3-a)pyridin-3(2H)-one, 2-(3-(4-(3-chlorophenyl)-1-piperazinyl)propyl)-|CHEBI:9654|DTXSID5045043|Trazodonum (Latin)|…	371.9	C19H22ClN5O	42.4	611	2.8	26	0	4	5	InChI=1S/C19H22ClN5O/c20-16-5-3-6-17(15-16)23-13-11-22(12-14-23)8-4-10-25-19(26)24-9-2-1-7-18(24)21-25/h1-3,5-7,9,15H,4,8,10-14H2	C1CN(CCN1CCCN2C(=O)N3C=CC=CC3=N2)C4=CC(=CC=C4)Cl	PHLBKPHSAVXXEF-UHFFFAOYSA-N	2-[3-[4-(3-chlorophenyl)piperazin-1-yl]propyl]-[1,2,4]triazolo[4,3-a]pyridin-3-one	371.151288	371.151288	0	1	0	0	0	0	0	0	0	7455	39925	7762	Trazodone	Biological Test Results|Interactions and Pathways|Chemical and Physical Properties|Classification|Drug and Medication Information|Identification|Literature|Patents|Pharmacology and Biochemistry|Safety and Hazards|Toxicity|Use and Manufacturing|Associated Disorders and Diseases|Spectral Information|Biological Test Results: Active|Biological Test Results: Micromolar|Biological Test Results: Nanomol…	17	357|410|411|444|445|446|447|448|450|451|526|530|584|585|587|588|589|590|591|592|593|594|595|596|597|603|605|607|662|875|879|880|881|883|884|885|886|887|889|891|892|893|894|895|899|900|901|902|912|914|915|917|918|923|924|925|926|927|928|938|943|944|945|954|957|958|959|992|995|997|998|1030|1332|1379|1452|1454|1457|1458|1467|1469|1471|1476|1477|1478|1479|1487|1490|1519|1688|1766|1768|1851|1865|1948|…	20050325	001Chemical|10X CHEM|1st Scientific|3WAY PHARM INC|4C Pharma Scientific Inc|A&J Pharmtech CO., LTD.|A2B Chem|AA BLOCKS|Aaron Chemicals LLC|AbaChemScene|ABBLIS Chemicals|Abe Lab, University of Texas MD Anderson Cancer Center|ABI Chem|AbMole Bioscience|Accel Scientific|Accela ChemBio Inc.|Ace Therapeutics|Achemtek|Acorn PharmaTech Product List|Activate Scientific|Adooq BioScience|AHH Chemical co.,l…	Chemical Vendors|Curation Efforts|Governmental Organizations|Journal Publishers|Legacy Depositors|NIH Initiatives|Research and Development|Subscription Services	C78272 - Agent Affecting Nervous System > C265 - Antidepressant Agent|D002491 - Central Nervous System Agents > D002492 - Central Nervous System Depressants|D002491 - Central Nervous System Agents > D011619 - Psychotropic Drugs > D000928 - Antidepressive Agents|D002491 - Central Nervous System Agents > D011619 - Psychotropic Drugs > D014149 - Tranquilizing Agents|D002492 - Central Nervous System …	CHEMBL621	TRAZODONE	J10.767K|TRAZODONA|TRAZODONE|TRITTICO	Small molecule	4	371.87	175	702	2.36	45.78	6	0
24529	Nitrous Acid	NITROUS ACID|Nitrosyl hydroxide|7782-77-6|HNO2|Kyselina dusite|dioxonitric acid|hydroxidooxidonitrogen|Acid, Nitrous|T2I5UM75DN|CHEBI:25567|hydrogen dioxonitrate(1-)|DTXSID7064813|(NO(OH))|[NO(OH)]|RefChem:6071|DTXCID4048014|231-963-7|HONO|Kyselina dusite [Czech]|EINECS 231-963-7|UNII-T2I5UM75DN|HSDB 7801|Nitrogen dioxide ion|Nitrous acid, trans|Nitrogen peroxide ion|NITROUS ACID [MI]|SCHEMBL1057…	47.014	HNO2	49.7	10.3	-0.3	3	1	3	0	InChI=1S/HNO2/c2-1-3/h(H,2,3)	N(=O)O	IOVCWXUNBOPUCH-UHFFFAOYSA-N	nitrous acid	47.00072828	47.00072828	0	1	0	0	0	0	0	0	0	7860	440242	188011	Nitrous Acid	Biological Test Results|Interactions and Pathways|Chemical and Physical Properties|Classification|Drug and Medication Information|Literature|Patents|Pharmacology and Biochemistry|Safety and Hazards|Toxicity|Use and Manufacturing|Associated Disorders and Diseases|Spectral Information|Taxonomy|Biological Test Results: Active	15	238317|238327|238513|238515|238542|238544|238546|238607|238653|238687|238688|238715|238853|238958|265737|552127|552128|552129|552130|552131|1259398|1259399|1259408|1259423|1262263|1262264|1262267|1278739|1278740|1278741|1278742|1306523|1306524|1306525|1306526|1306530|1306532|1749710|1749711	20050326	10X CHEM|3WAY PHARM INC|A2B Chem|AA BLOCKS|AAA Chemistry|Aaron Chemicals LLC|abcr GmbH|ABI Chem|AbMole Bioscience|Acadechem|Achemica|Adooq BioScience|AHH Chemical co.,ltd|AK Scientific, Inc. (AKSCI)|AKos Consulting & Solutions|Aladdin Scientific|Alfa Chemistry|Amadis Chemical|Ambinter|Angene Chemical|Anward|ApexBio Technology|AppChem|AstaTech, Inc.|Aurora Fine Chemicals LLC|BenchChem|Bic Biotech|…	Chemical Vendors|Curation Efforts|Governmental Organizations|Journal Publishers|Legacy Depositors|Research and Development|Subscription Services		CHEMBL1161681	NITROUS ACID	NITROUS ACID|Nitrite (No2-)	Small molecule	4	47.01	14	35	0.14	49.66	2	1
107807	Perindopril	PERINDOPRIL|82834-16-0|Perindoprilum|McN-A-2833|S-9490|Y5GMK36KGY|CHEBI:8024|DTXSID6023440|DTXCID303440|S 9490|(2S,3aS,7aS)-1-((S)-N-((S)-1-Carboxybutyl)alanyl)hexahydro-2-indolinecarboxylic acid, 1-ethyl ester|(2S,3aS,7aS)-1-[(2S)-2-{[(2S)-1-ethoxy-1-oxopentan-2-yl]amino}propanoyl]-octahydro-1H-indole-2-carboxylic acid|(2S,3aS,7aS)-1-[(2S)-2-{[(2S)-1-ethoxy-1-oxopentan-2-yl]amino}propanoyl]octah…	368.5	C19H32N2O5	95.9	524	0.9	26	2	6	9	InChI=1S/C19H32N2O5/c1-4-8-14(19(25)26-5-2)20-12(3)17(22)21-15-10-7-6-9-13(15)11-16(21)18(23)24/h12-16,20H,4-11H2,1-3H3,(H,23,24)/t12-,13-,14-,15-,16-/m0/s1	CCC[C@@H](C(=O)OCC)N[C@@H](C)C(=O)N1[C@H]2CCCC[C@H]2C[C@H]1C(=O)O	IPVQLZZIHOAWMC-QXKUPLGCSA-N	(2S,3aS,7aS)-1-[(2S)-2-[[(2S)-1-ethoxy-1-oxopentan-2-yl]amino]propanoyl]-2,3,3a,4,5,6,7,7a-octahydroindole-2-carboxylic acid	368.2311221	368.2311221	0	1	0	5	5	0	0	0	0	2427	33529	6357	Perindopril	Biological Test Results|Interactions and Pathways|Chemical and Physical Properties|Classification|Drug and Medication Information|Literature|Patents|Pharmacology and Biochemistry|Safety and Hazards|Toxicity|Use and Manufacturing|Associated Disorders and Diseases|Spectral Information|Biological Test Results: Active|Biological Test Results: Micromolar	15	1195|1850|1863|1899|1903|1906|1947|1950|1962|1974|1987|2016|2023|2025|2029|2052|2057|2066|2099|2101|2129|2130|2174|2177|2234|2235|2240|2241|2275|2280|2300|2313|2322|2330|2380|2391|2435|2445|2462|2517|2520|2521|2524|2540|2544|2557|2599|2606|2629|2650|2661|2676|2685|2690|2716|2717|2718|2751|2796|2797|2805|2806|2825|409954|434955|434959|434962|434973|434989|435003|435005|435022|435030|449728|449762|…	20050624	001Chemical|10X CHEM|3WAY PHARM INC|A2B Chem|AA BLOCKS|Aaron Chemicals LLC|AbaChemScene|ABBLIS Chemicals|abcr GmbH|Abe Lab, University of Texas MD Anderson Cancer Center|ABI Chem|AbMole Bioscience|Accel Scientific|Achemtek|Active Biopharma|AHH Chemical co.,ltd|AiFChem, an XtalPi Company|AK Scientific, Inc. (AKSCI)|AKos Consulting & Solutions|Aladdin Scientific|Alfa Chemistry|Alsachim|Amadis Chemi…	Chemical Vendors|Curation Efforts|Governmental Organizations|Journal Publishers|Legacy Depositors|NIH Initiatives|Research and Development|Subscription Services	C - Cardiovascular system > C09 - Agents acting on the renin-angiotensin system > C09A - Ace inhibitors, plain > C09AA - Ace inhibitors, plain|C471 - Enzyme Inhibitor > C783 - Protease Inhibitor > C247 - ACE Inhibitor|C78274 - Agent Affecting Cardiovascular System > C270 - Antihypertensive Agent|D002317 - Cardiovascular Agents > D000959 - Antihypertensive Agents|D004791 - Enzyme Inhibitors > D011…	CHEMBL1581	PERINDOPRIL	MCN-A-2833|PERINDOPRIL|S-9490	Small molecule	4	368.47	42	180	1.94	95.94	5	2
5754	Cortisol	hydrocortisone|Cortisol|50-23-7|Acticort|Cetacort|Hydrocortisyl|Cobadex|Hytone|Cortenema|Dermacort|Proctocort|Tarcortin|Cort-Dome|Efcorbin|Hycortol|Signef|Kendall's compound F|17-Hydroxycorticosterone|Hytone lotion|Scheroson F|Incortin-H|Alacort|Corticreme|Cremesone|Eldecort|Epicort|Otosone-F|Penecort|Dihydrocostisone|Reichstein's substance M|Hidro-Colisona|Ala-Scalp|Epiderm H|Aeroseb-HC|Maintaso…	362.5	C21H30O5	94.8	684	1.6	26	3	5	2	InChI=1S/C21H30O5/c1-19-7-5-13(23)9-12(19)3-4-14-15-6-8-21(26,17(25)11-22)20(15,2)10-16(24)18(14)19/h9,14-16,18,22,24,26H,3-8,10-11H2,1-2H3/t14-,15-,16-,18+,19-,20-,21-/m0/s1	C[C@]12CCC(=O)C=C1CC[C@@H]3[C@@H]2[C@H](C[C@]4([C@H]3CC[C@@]4(C(=O)CO)O)C)O	JYGXADMDTFJGBT-VWUMJDOOSA-N	(8S,9S,10R,11S,13S,14S,17R)-11,17-dihydroxy-17-(2-hydroxyacetyl)-10,13-dimethyl-2,6,7,8,9,11,12,14,15,16-decahydro-1H-cyclopenta[a]phenanthren-3-one	362.2093241	362.2093241	0	1	0	7	7	0	0	0	0	157445	28754	9404	Hydrocortisone	Biological Test Results|Interactions and Pathways|Chemical and Physical Properties|Classification|Drug and Medication Information|Identification|Literature|Patents|Pharmacology and Biochemistry|Safety and Hazards|Toxicity|Use and Manufacturing|Associated Disorders and Diseases|Spectral Information|Taxonomy|Biological Test Results: Active|Biological Test Results: Micromolar|Biological Test Results…	18	1|3|5|7|9|13|15|19|21|23|25|29|31|33|35|37|39|41|43|45|47|49|53|55|59|65|67|71|73|77|79|81|83|85|87|89|91|93|95|97|99|101|103|105|107|109|113|115|119|121|123|125|129|131|133|137|139|141|143|145|155|157|161|165|167|175|180|190|192|206|210|212|220|248|250|258|264|268|270|276|296|316|328|357|361|364|368|371|373|374|375|377|411|422|425|429|430|431|432|436|438|440|441|444|446|449|450|454|455|456|457|4…	20040916	10X CHEM|3WAY PHARM INC|A&J Pharmtech CO., LTD.|A2B Chem|AA BLOCKS|AAA Chemistry|Aaron Chemicals LLC|AbaChemScene|ABBLIS Chemicals|abcr GmbH|Abe Lab, University of Texas MD Anderson Cancer Center|ABI Chem|AbMole Bioscience|Acadechem|Achemtek|Acmec Biochemical|Acorn PharmaTech Product List|AK Scientific, Inc. (AKSCI)|AKos Consulting & Solutions|Aladdin Scientific|Alfa Chemistry|Alsachim|Amadis Che…	Chemical Vendors|Curation Efforts|Governmental Organizations|Journal Publishers|Legacy Depositors|NIH Initiatives|Research and Development|Subscription Services	D - Dermatologicals > D07 - Corticosteroids, dermatological preparations > D07A - Corticosteroids, plain > D07AA - Corticosteroids, weak (group i)|C147908 - Hormone Therapy Agent > C548 - Therapeutic Hormone > C1636 - Therapeutic Steroid Hormone|C308 - Immunotherapeutic Agent > C574 - Immunosuppressant > C211 - Therapeutic Corticosteroid|S - Sensory organs > S01 - Ophthalmologicals > S01B - Antii…	CHEMBL389621	HYDROCORTISONE	ACETASOL HC|ACTICORT|AEROSEB-HC|ALA-CORT|ALA-SCALP|ALKINDI|ALKINDI SPRINKLE|ALPHADERM|ANFLAM|ANUGESIC HC|ANUSOL HC|ANUSOL PLUS HC|ANUSOL SOOTHING RELIEF|Anucort-HC|Anusol-HC|BALNEOL-HC|BETA-HC|CALMURID HC|CANESTEN HC|CETACORT|CIPRO HC|COBADEX|COLOCORT|CORLAN|CORT-DOME|CORTEF|CORTENEM|CORTENEMA|CORTISOL|CORTRIL|Cor-Oticin|DAKTACORT|DAKTACORT HYDROCORT|DERMA CARE HYDROCORT|DERMACORT|DERMASPRAY DEMA…	Small molecule	4	362.47	274	1607	1.78	94.83	5	3
2519	Caffeine	caffeine|58-08-2|Guaranine|1,3,7-Trimethylxanthine|Methyltheobromine|Theine|Thein|Cafeina|Caffein|Cafipel|Koffein|Mateina|Alert-pep|Coffeine|Anhydrous caffeine|Refresh'n|Caffedrine|Vivarin|Stim|No-Doz|Cafamil|Cafecon|Caffine|Dexitac|Nodaca|Eldiatric C|Durvitan|Hycomine|Organex|7-Methyltheophylline|Nix Nap|Methyltheobromide|Coffein|3,7-Dihydro-1,3,7-trimethyl-1H-purine-2,6-dione|Coffeinum|Tirend|1…	194.19	C8H10N4O2	58.4	293	-0.1	14	0	3	0	InChI=1S/C8H10N4O2/c1-10-4-9-6-5(10)7(13)12(3)8(14)11(6)2/h4H,1-3H3	CN1C=NC2=C1C(=O)N(C(=O)N2C)C	RYYVLZVUVIJVGH-UHFFFAOYSA-N	1,3,7-trimethylpurine-2,6-dione	194.0803756	194.0803756	0	1	0	0	0	0	0	0	0	71400	30594	13008	Caffeine	Agrochemical Information|Biological Test Results|Interactions and Pathways|Chemical and Physical Properties|Classification|Drug and Medication Information|Food Additives and Ingredients|Identification|Literature|Patents|Pharmacology and Biochemistry|Safety and Hazards|Toxicity|Use and Manufacturing|Associated Disorders and Diseases|Spectral Information|Taxonomy|Biological Test Results: Active|Bio…	19	155|157|161|165|167|175|192|248|256|316|328|357|410|411|421|422|426|427|429|433|434|435|436|444|445|446|447|448|450|451|526|530|540|541|542|543|544|545|546|547|584|585|587|588|589|590|591|592|593|594|595|596|597|603|605|607|608|654|655|656|657|658|659|660|661|662|663|664|665|666|667|694|732|781|782|798|800|873|875|879|880|881|883|884|885|886|887|889|891|892|893|894|895|899|900|901|902|910|912|914…	20040916	001Chemical|10X CHEM|3WAY PHARM INC|A&J Pharmtech CO., LTD.|A2B Chem|AA BLOCKS|AAA Chemistry|AbaChemScene|abcr GmbH|Abe Lab, University of Texas MD Anderson Cancer Center|ABI Chem|AbMole Bioscience|Acorn PharmaTech Product List|AgroIntelBioScan.com|AHH Chemical co.,ltd|AK Scientific, Inc. (AKSCI)|AKos Consulting & Solutions|Alfa Chemistry|Alinda Chemical Trade Company Ltd|Alsachim|Amadis Chemical…	Chemical Vendors|Curation Efforts|Governmental Organizations|Journal Publishers|Legacy Depositors|NIH Initiatives|Research and Development|Subscription Services	C78272 - Agent Affecting Nervous System > C47795 - CNS Stimulant|D - Dermatologicals|D018377 - Neurotransmitter Agents > D058905 - Purinergic Agents > D058914 - Purinergic Antagonists|N - Nervous system > N06 - Psychoanaleptics > N06B - Psychostimulants, agents used for adhd and nootropics > N06BC - Xanthine derivatives|D004791 - Enzyme Inhibitors > D010726 - Phosphodiesterase Inhibitors|D002491 …	CHEMBL113	CAFFEINE	ANHYDROUS CAFFEINE|CAFFEINE|CAFFEINE ANHYDROUS|CAFFEINE COMPONENT OF ANOQUAN|CAFFEINE COMPONENT OF CAFERGOT|CAFFEINE COMPONENT OF DARVON COMPOUND|CAFFEINE COMPONENT OF DHC PLUS|CAFFEINE COMPONENT OF ESGIC|CAFFEINE COMPONENT OF EXCEDRIN|CAFFEINE COMPONENT OF FEMCET|CAFFEINE COMPONENT OF FIORICET|CAFFEINE COMPONENT OF FIORINAL|CAFFEINE COMPONENT OF INVAGESIC|CAFFEINE COMPONENT OF INVAGESIC FORTE|CA…	Small molecule	4	194.19	254	3024	-1.03	61.82	6	0
34633	Moricizine	MORICIZINE|Moracizine|31883-05-3|Moracizina|Moracizinum|Ethyl 10-(3-morpholinopropionyl)phenothiazine-2-carbamate|2GT1D0TMX1|EN-313 FREE BASE|ethyl N-{10-[3-(morpholin-4-yl)propanoyl]-10H-phenothiazin-2-yl}carbamate|Carbamic acid, (10-(3-(4-morpholinyl)-1-oxopropyl)-10H-phenothiazin-2-yl)-, ethyl ester|CHEBI:6997|DTXSID4023335|Moracizin|ethyl 10-(beta-N-morpholinylpropionyl)phenothiazine-2-carbam…	427.5	C22H25N3O4S	96.4	601	3	30	1	6	6	InChI=1S/C22H25N3O4S/c1-2-29-22(27)23-16-7-8-20-18(15-16)25(17-5-3-4-6-19(17)30-20)21(26)9-10-24-11-13-28-14-12-24/h3-8,15H,2,9-14H2,1H3,(H,23,27)	CCOC(=O)NC1=CC2=C(C=C1)SC3=CC=CC=C3N2C(=O)CCN4CCOCC4	FUBVWMNBEHXPSU-UHFFFAOYSA-N	ethyl N-[10-(3-morpholin-4-ylpropanoyl)phenothiazin-2-yl]carbamate	427.1565775	427.1565775	0	1	0	0	0	0	0	0	0	945	4777	1206	Moricizine	Biological Test Results|Interactions and Pathways|Chemical and Physical Properties|Classification|Drug and Medication Information|Literature|Patents|Pharmacology and Biochemistry|Toxicity|Associated Disorders and Diseases|Spectral Information|Biological Test Results: Active|Biological Test Results: Micromolar|Biological Test Results: Nanomolar	14	357|410|411|444|445|446|447|448|450|451|526|530|584|585|587|588|589|590|591|592|593|594|595|596|597|603|605|607|662|875|880|881|883|884|885|886|887|889|891|892|893|894|899|900|901|902|912|914|915|923|924|925|926|927|938|995|1030|1195|1332|1379|1452|1454|1457|1458|1467|1469|1471|1476|1477|1478|1479|1487|1490|1498|1511|1519|1527|1529|1530|1531|1554|1556|1565|1566|1578|1621|1654|1656|1662|1663|1672|…	20050624	001Chemical|10X CHEM|3WAY PHARM INC|A&J Pharmtech CO., LTD.|A2B Chem|AA BLOCKS|AbaChemScene|ABI Chem|Accel Scientific|Achemo Scientific Limited|AHH Chemical co.,ltd|AiFChem, an XtalPi Company|AK Scientific, Inc. (AKSCI)|AKos Consulting & Solutions|Alfa Chemistry|Amadis Chemical|Angel Pharmatech Ltd.|ASINEX|Aurora Fine Chemicals LLC|BenchChem|BePharm Ltd.|Bic Biotech|BIDD|BioChemPartner|BioCrick|B…	Chemical Vendors|Curation Efforts|Governmental Organizations|Journal Publishers|Legacy Depositors|NIH Initiatives|Research and Development|Subscription Services	C - Cardiovascular system > C01 - Cardiac therapy > C01B - Antiarrhythmics, class i and iii|C78274 - Agent Affecting Cardiovascular System > C47793 - Antiarrhythmic Agent|C93038 - Cation Channel Blocker|D002317 - Cardiovascular Agents > D000889 - Anti-Arrhythmia Agents|D002317 - Cardiovascular Agents > D026941 - Sodium Channel Blockers > D061567 - Voltage-Gated Sodium Channel Blockers|D049990 - M…	CHEMBL1075	MORICIZINE	EN-313|EN-313 FREE BASE|MORACIZINA|MORACIZINE|MORICIZINE	Small molecule	4	427.53	83	174	4.11	71.11	6	1
72165228	Asciminib	asciminib|1492952-76-7|ABL-001|ABL001-NX|NVP-ABL001|L1F3R18W77|N-[4-[chloro(difluoro)methoxy]phenyl]-6-[(3R)-3-hydroxypyrrolidin-1-yl]-5-(1H-pyrazol-5-yl)pyridine-3-carboxamide|3-Pyridinecarboxamide, N-(4-(chlorodifluoromethoxy)phenyl)-6-((3R)-3-hydroxy-1-pyrrolidinyl)-5-(1H-pyrazol-3-yl)-|3-Pyridinecarboxamide, N-[4-(chlorodifluoromethoxy)phenyl]-6-[(3R)-3-hydroxy-1-pyrrolidinyl]-5-(1H-pyrazol-3…	449.8	C20H18ClF2N5O3	103	626	3	31	3	8	6	InChI=1S/C20H18ClF2N5O3/c21-20(22,23)31-15-3-1-13(2-4-15)26-19(30)12-9-16(17-5-7-25-27-17)18(24-10-12)28-8-6-14(29)11-28/h1-5,7,9-10,14,29H,6,8,11H2,(H,25,27)(H,26,30)/t14-/m1/s1	C1CN(C[C@@H]1O)C2=C(C=C(C=N2)C(=O)NC3=CC=C(C=C3)OC(F)(F)Cl)C4=CC=NN4	VOVZXURTCKPRDQ-CQSZACIVSA-N	N-[4-[chloro(difluoro)methoxy]phenyl]-6-[(3R)-3-hydroxypyrrolidin-1-yl]-5-(1H-pyrazol-5-yl)pyridine-3-carboxamide	449.1066235	449.1066235	0	1	0	1	1	0	0	0	0	421	8149	4644	asciminib	Biological Test Results|Interactions and Pathways|Chemical and Physical Properties|Classification|Drug and Medication Information|Literature|Patents|Pharmacology and Biochemistry|Safety and Hazards|Toxicity|Use and Manufacturing|Associated Disorders and Diseases|Biological Test Results: Active|Biological Test Results: Micromolar|Biological Test Results: Nanomolar	15	1|3|5|7|9|13|15|19|21|23|25|29|31|33|35|37|39|41|43|45|47|49|53|55|59|65|67|71|73|77|79|81|83|85|89|91|93|95|97|99|101|103|105|107|109|113|115|119|121|123|125|129|131|133|137|139|143|145|1345606|1347060|1347064|1347065|1347067|1347068|1347411|1386047|1386049|1386050|1386051|1386052|1386053|1386056|1386057|1386058|1386062|1386065|1386068|1386069|1386070|1386072|1386073|1386076|1386080|1386082|1386…	20131202	10X CHEM|1st Scientific|A2B Chem|AbaChemScene|Accel Scientific|Accela ChemBio Inc.|Acmec Biochemical|AKos Consulting & Solutions|Aladdin Scientific|Amadis Chemical|Ambeed|AstaTech, Inc.|Axon Medchem|BenchChem|BindingDB|Biorbyt|Biosynth|BOC Sciences|Center for Chemical Genomics, University of Michigan|Chem-Space.com Database|ChEMBL|ChemIDplus|ChemoSapiens|ChemShuttle|Combi-Blocks|CYH Pharma|CymitQ…	Chemical Vendors|Curation Efforts|Governmental Organizations|Journal Publishers|Legacy Depositors|NIH Initiatives|Research and Development|Subscription Services	C274 - Antineoplastic Agent > C2189 - Signal Transduction Inhibitor > C129824 - Antineoplastic Protein Inhibitor|C471 - Enzyme Inhibitor > C129825 - Antineoplastic Enzyme Inhibitor|C471 - Enzyme Inhibitor > C1404 - Protein Kinase Inhibitor > C1967 - Tyrosine Kinase Inhibitor|L - Antineoplastic and immunomodulating agents > L01 - Antineoplastic agents > L01E - Protein kinase inhibitors > L01EA - B…	CHEMBL4208229	ASCIMINIB	ABL-001|ABL001|ABL001-NX|ASCIMINIB|NVP-ABL001	Small molecule	4	449.85	29	192	3.46	103.37	6	3
667490	6-Mercaptopurine	6-Mercaptopurine|mercaptopurine|50-44-2|Mercapurin|6-Thiopurine|6-Thioxopurine|9H-Purine-6-thiol|6-Mercaptopurin|Puri-Nethol|6-Thiohypoxanthine|1,9-dihydro-6H-purine-6-thione|Mercaptopurin|Hypoxanthine, thio-|1,7-Dihydro-6H-purine-6-thione|3,7-dihydropurine-6-thione|Mercaptopurina|Mercaptopurinum|Merkaptopuryna|Mercaptopurine anhydrous|Xaluprine|9H-Purine-6(1H)-thione|6-Merkaptopurin|Purine, 6-me…	152.18	C5H4N4S	85.2	190	0	10	2	2	0	InChI=1S/C5H4N4S/c10-5-3-4(7-1-6-3)8-2-9-5/h1-2H,(H2,6,7,8,9,10)	C1=NC2=C(N1)C(=S)N=CN2	GLVAUDGFNGKCSF-UHFFFAOYSA-N	3,7-dihydropurine-6-thione	152.0156673	152.0156673	0	1	0	0	0	0	0	0	0	17432	104224	26661	Mercaptopurine	Biological Test Results|Interactions and Pathways|Chemical and Physical Properties|Classification|Drug and Medication Information|Identification|Literature|Patents|Pharmacology and Biochemistry|Safety and Hazards|Toxicity|Use and Manufacturing|Associated Disorders and Diseases|Spectral Information|Taxonomy|Biological Test Results: Active|Biological Test Results: Micromolar|Biological Test Results…	18	1|3|5|7|9|11|13|15|17|19|21|23|25|27|29|31|33|35|37|39|41|43|45|47|49|51|53|55|57|59|61|63|65|67|69|71|73|75|77|79|81|83|85|87|89|91|93|95|97|99|101|103|105|107|109|111|113|115|117|119|121|123|125|127|129|131|133|135|137|139|141|143|145|155|157|161|165|167|175|179|180|182|184|186|188|190|192|194|196|198|200|206|210|212|214|216|218|220|222|224|226|228|232|236|244|246|248|250|252|256|258|264|268|27…	20040916	001Chemical|10X CHEM|3WAY PHARM INC|4C Pharma Scientific Inc|A&J Pharmtech CO., LTD.|A2B Chem|AA BLOCKS|AbaChemScene|ABBLIS Chemicals|abcr GmbH|Abe Lab, University of Texas MD Anderson Cancer Center|ABI Chem|AbMole Bioscience|Acadechem|Accel Scientific|Accela ChemBio Inc.|Achemica|Achemo Scientific Limited|Achemtek|Acmec Biochemical|ACT Chemical|Activate Scientific|Adooq BioScience|AEchem Scienti…	Chemical Vendors|Curation Efforts|Governmental Organizations|Journal Publishers|Legacy Depositors|NIH Initiatives|Research and Development|Subscription Services	C274 - Antineoplastic Agent > C186664 - Cytotoxic Chemotherapeutic Agent > C272 - Antimetabolite|C308 - Immunotherapeutic Agent > C574 - Immunosuppressant|D000970 - Antineoplastic Agents|D004791 - Enzyme Inhibitors > D019384 - Nucleic Acid Synthesis Inhibitors|D007155 - Immunologic Factors > D007166 - Immunosuppressive Agents|D009676 - Noxae > D000963 - Antimetabolites|L - Antineoplastic and immu…	CHEMBL1425	MERCAPTOPURINE ANHYDROUS	MERCAPTOPURINE ANHYDROUS	Small molecule	4	152.18	287	1125	0.64	54.46	4	2
4917	Prochlorperazine	prochlorperazine|58-38-8|Prochlorperazin|Prochlorpromazine|Chlormeprazine|Chlorperazine|Procloperazine|Capazine|Proclorperazine|Meterazine|Stemetil|Tementil|Kronocin|Compro|Emelent|Nipodal|Temetid|Prochlorpermazine|Proclorperazina|Bayer A 173|Prochlorperazinum|SKF 4657|2-chloro-10-[3-(4-methylpiperazin-1-yl)propyl]-10H-phenothiazine|RP 6140|Buccastem|2-Chloro-10-(3-(4-methyl-1-piperazinyl)propyl)…	373.9	C20H24ClN3S	35	429	4.9	25	0	4	4	InChI=1S/C20H24ClN3S/c1-22-11-13-23(14-12-22)9-4-10-24-17-5-2-3-6-19(17)25-20-8-7-16(21)15-18(20)24/h2-3,5-8,15H,4,9-14H2,1H3	CN1CCN(CC1)CCCN2C3=CC=CC=C3SC4=C2C=C(C=C4)Cl	WIKYUJGCLQQFNW-UHFFFAOYSA-N	2-chloro-10-[3-(4-methylpiperazin-1-yl)propyl]phenothiazine	373.1379466	373.1379466	0	1	0	0	0	0	0	0	0	4257	38529	7065	Prochlorperazine	Biological Test Results|Interactions and Pathways|Chemical and Physical Properties|Classification|Drug and Medication Information|Literature|Patents|Pharmacology and Biochemistry|Safety and Hazards|Toxicity|Use and Manufacturing|Associated Disorders and Diseases|Spectral Information|Biological Test Results: Active|Biological Test Results: Micromolar	15	357|361|364|368|371|373|374|375|410|411|422|425|429|430|431|432|436|438|440|441|444|445|446|447|448|449|450|451|453|454|455|456|457|460|461|483|485|487|488|501|518|521|522|524|525|526|527|528|529|530|538|539|552|555|556|559|560|561|565|567|568|570|571|572|573|574|575|576|577|580|581|583|584|585|587|588|589|590|591|592|593|594|595|596|597|598|601|602|603|604|605|606|607|609|614|615|618|620|622|623…	20050325	001Chemical|10X CHEM|3WAY PHARM INC|A2B Chem|AA BLOCKS|AAA Chemistry|Aaron Chemicals LLC|abcr GmbH|Abe Lab, University of Texas MD Anderson Cancer Center|ABI Chem|AbMole Bioscience|Acadechem|Accel Scientific|Achemtek|Activate Scientific|Adooq BioScience|AHH Chemical co.,ltd|AiFChem, an XtalPi Company|AK Scientific, Inc. (AKSCI)|AKos Consulting & Solutions|Aladdin Scientific|Alfa Chemistry|Amadis …	Chemical Vendors|Curation Efforts|Governmental Organizations|Journal Publishers|Legacy Depositors|NIH Initiatives|Research and Development|Subscription Services	C78272 - Agent Affecting Nervous System > C267 - Antiemetic Agent > C740 - Phenothiazine|D002491 - Central Nervous System Agents > D002492 - Central Nervous System Depressants|D002491 - Central Nervous System Agents > D011619 - Psychotropic Drugs > D014149 - Tranquilizing Agents|D002492 - Central Nervous System Depressants > D014149 - Tranquilizing Agents > D014150 - Antipsychotic Agents|D005765 …	CHEMBL728	PROCHLORPERAZINE	COMPAZINE|COMPRO|PROCHLORPERAZINE|PROCHLORPERAZINE MESILATE|PROCHLORPERAZINE MESYLATE|PROCLORPERAZINA|STEMETIL EFF	Small molecule	4	373.95	208	1058	4.58	9.72	4	0
5833	Spironolactone	spironolactone|52-01-7|Aldactone|Verospirone|Spirolactone|Spiresis|Uractone|Xenalon|spironolattone|Espironolactona|Spironolactonum|Abbolactone|Diatensec|Laractone|SC 9420|SC-9420|Spironolactone ceva|Carospir|Spiretic|NSC-150399|DTXSID6034186|27O7W4T232|CHEBI:9241|S-[(7R,8R,9S,10R,13S,14S,17R)-10,13-dimethyl-3,5'-dioxospiro[2,6,7,8,9,11,12,14,15,16-decahydro-1H-cyclopenta[a]phenanthrene-17,2'-oxol…	416.6	C24H32O4S	85.7	818	2.9	29	0	5	2	InChI=1S/C24H32O4S/c1-14(25)29-19-13-15-12-16(26)4-8-22(15,2)17-5-9-23(3)18(21(17)19)6-10-24(23)11-7-20(27)28-24/h12,17-19,21H,4-11,13H2,1-3H3/t17-,18-,19+,21+,22-,23-,24+/m0/s1	CC(=O)S[C@@H]1CC2=CC(=O)CC[C@@]2([C@@H]3[C@@H]1[C@@H]4CC[C@]5([C@]4(CC3)C)CCC(=O)O5)C	LXMSZDCAJNLERA-ZHYRCANASA-N	S-[(7R,8R,9S,10R,13S,14S,17R)-10,13-dimethyl-3,5'-dioxospiro[2,6,7,8,9,11,12,14,15,16-decahydro-1H-cyclopenta[a]phenanthrene-17,2'-oxolane]-7-yl] ethanethioate	416.2021307	416.2021307	0	1	0	7	7	0	0	0	0	22997	72526	16846	Spironolactone	Biological Test Results|Interactions and Pathways|Chemical and Physical Properties|Classification|Drug and Medication Information|Food Additives and Ingredients|Identification|Literature|Patents|Pharmacology and Biochemistry|Safety and Hazards|Toxicity|Use and Manufacturing|Associated Disorders and Diseases|Spectral Information|Biological Test Results: Active|Biological Test Results: Micromolar|B…	18	248|256|1332|1376|1385|1422|1465|1469|1479|1511|1529|1530|1531|1532|1554|1621|1626|1662|1663|1672|1813|1814|1832|1850|1863|1875|1885|1899|1903|1906|1910|1947|1950|1956|1962|1974|1987|2016|2023|2025|2029|2052|2057|2066|2094|2097|2098|2099|2129|2130|2156|2174|2177|2216|2221|2227|2234|2235|2237|2239|2240|2241|2247|2270|2271|2272|2273|2274|2275|2280|2300|2313|2316|2322|2330|2380|2391|2435|2445|2462|2…	20050326	001Chemical|10X CHEM|3WAY PHARM INC|A2B Chem|AA BLOCKS|Aaron Chemicals LLC|AbaChemScene|ABBLIS Chemicals|abcr GmbH|Abe Lab, University of Texas MD Anderson Cancer Center|ABI Chem|AbMole Bioscience|Achemtek|Acorn PharmaTech Product List|ACT Chemical|Activate Scientific|AEchem Scientific Corp., USA|AK Scientific, Inc. (AKSCI)|AKos Consulting & Solutions|Aladdin Scientific|Alfa Chemistry|Amadis Chem…	Chemical Vendors|Curation Efforts|Governmental Organizations|Journal Publishers|Legacy Depositors|NIH Initiatives|Research and Development|Subscription Services	D006730 - Hormones, Hormone Substitutes, and Hormone Antagonists > D006727 - Hormone Antagonists > D000451 - Mineralocorticoid Receptor Antagonists|D002317 - Cardiovascular Agents > D045283 - Natriuretic Agents|D045283 - Natriuretic Agents > D004232 - Diuretics|C - Cardiovascular system > C03 - Diuretics > C03D - Aldosterone antagonists and other potassium-sparing agents > C03DA - Aldosterone ant…	CHEMBL1393	SPIRONOLACTONE	ABBOLACTONE|ALDACTONE|CAROSPIR|DIATENSEC|ESPIRONOLACTONA|GX SPIRONOL|LARACTONE|NSC-150399|QAIALDO|SC-9420|SPIRETIC|SPIROCTAN 100|SPIROCTAN 25|SPIROCTAN 50|SPIRONOLACTONE|SPIRONOLACTONE CEVA|SPIRONOLACTONE COMPONENT OF ALDACTAZIDE|SPIRONOLACTONE COMPONENT OF CARDALIS|SPIRONOLACTONUM|SPIROSPARE 100|SPIROSPARE 25|VEROSPIRONE	Small molecule	4	416.58	195	1013	4.85	60.44	5	0
5206	Sevoflurane	sevoflurane|28523-86-6|1,1,1,3,3,3-Hexafluoro-2-(fluoromethoxy)propane|Sevofluran|Ultane|Sevorane|Sevoflurano|Sojourn|MR6S4|sevoflo|Sevofluranum|Propane, 1,1,1,3,3,3-hexafluoro-2-(fluoromethoxy)-|Sevocalm|Petrem|MR-6S4|NSC-760367|Fluoromethyl 2,2,2-trifluoro-1-(trifluoromethyl)ethyl ether|38LVP0K73A|DTXSID8046614|CHEBI:9130|DTXCID6026614|ETHER, FLUOROMETHYL 2,2,2-TRIFLUORO-1-(TRIFLUOROMETHYL)ETHY…	200.05	C4H3F7O	9.2	121	2.8	12	0	8	2	InChI=1S/C4H3F7O/c5-1-12-2(3(6,7)8)4(9,10)11/h2H,1H2	C(OC(C(F)(F)F)C(F)(F)F)F	DFEYYRMXOJXZRJ-UHFFFAOYSA-N	1,1,1,3,3,3-hexafluoro-2-(fluoromethoxy)propane	200.0072119	200.0072119	0	1	0	0	0	0	0	0	0	20940	13875	3706	Sevoflurane	Biological Test Results|Interactions and Pathways|Chemical and Physical Properties|Classification|Drug and Medication Information|Identification|Literature|Patents|Pharmacology and Biochemistry|Safety and Hazards|Toxicity|Use and Manufacturing|Associated Disorders and Diseases|Spectral Information|Biological Test Results: Micromolar	15	1471|1490|1688|1766|1768|2528|2546|2551|2662|492961|504327|504332|504749|504832|504834|504847|504865|588211|588212|588213|588214|588215|588216|588217|588218|588219|588579|588834|602332|603950|603951|603952|624030|624031|624032|624044|624170|624172|624173|624296|624297|625279|625280|625281|625282|625283|625284|625285|625286|625287|625288|625289|625290|625291|625292|651631|651632|651633|651634|6518…	20050325	001Chemical|10X CHEM|1st Scientific|3WAY PHARM INC|A&J Pharmtech CO., LTD.|A2B Chem|AA BLOCKS|Aaron Chemicals LLC|ABBLIS Chemicals|abcr GmbH|ABI Chem|Acadechem|Accel Scientific|Accela ChemBio Inc.|Acmec Biochemical|AHH Chemical co.,ltd|AK Scientific, Inc. (AKSCI)|AKos Consulting & Solutions|Aladdin Scientific|Alfa Chemistry|Amadis Chemical|Angene Chemical|Anward|AppChem|AstaTech, Inc.|Aurum Pharm…	Chemical Vendors|Curation Efforts|Governmental Organizations|Journal Publishers|Legacy Depositors|NIH Initiatives|Research and Development|Subscription Services	C78272 - Agent Affecting Nervous System > C245 - Anesthetic Agent|N - Nervous system > N01 - Anesthetics > N01A - Anesthetics, general > N01AB - Halogenated hydrocarbons|D002491 - Central Nervous System Agents > D002492 - Central Nervous System Depressants > D000777 - Anesthetics|D006401 - Hematologic Agents > D010975 - Platelet Aggregation Inhibitors	CHEMBL1200694	SEVOFLURANE	MR-6S4|MR6S4|MR_6S4|NSC-760367|SEVOCALM|SEVOFLO|SEVOFLURANE|SEVOFLURANO|SEVOHALE (PREVIOUSLY KNOWN AS SEVOCALM)|SEVORANE|SOJOURN|ULTANE	Small molecule	4	200.05	5	59	2.42	9.23	1	0
71481097	Selinexor	Selinexor|1393477-72-9|KPT-330|Xpovio|(Z)-3-(3-(3,5-Bis(trifluoromethyl)phenyl)-1H-1,2,4-triazol-1-yl)-N'-(pyrazin-2-yl)acrylohydrazide|selinexorum|31TZ62FO8F|(Z)-3-[3-[3,5-bis(trifluoromethyl)phenyl]-1,2,4-triazol-1-yl]-N'-pyrazin-2-ylprop-2-enehydrazide|DTXSID801026013|2-Propenoic acid, 3-(3-(3,5-bis(trifluoromethyl)phenyl)-1H-1,2,4-triazol-1-yl)-, 2-(2-pyrazinyl)hydrazide, (2Z)-|(2Z)-3-{3-[3,5…	443.3	C17H11F6N7O	97.6	621	3	31	2	12	5	InChI=1S/C17H11F6N7O/c18-16(19,20)11-5-10(6-12(7-11)17(21,22)23)15-26-9-30(29-15)4-1-14(31)28-27-13-8-24-2-3-25-13/h1-9H,(H,25,27)(H,28,31)/b4-1-	C1=CN=C(C=N1)NNC(=O)/C=C\N2C=NC(=N2)C3=CC(=CC(=C3)C(F)(F)F)C(F)(F)F	DEVSOMFAQLZNKR-RJRFIUFISA-N	(Z)-3-[3-[3,5-bis(trifluoromethyl)phenyl]-1,2,4-triazol-1-yl]-N'-pyrazin-2-ylprop-2-enehydrazide	443.092927	443.092927	0	1	0	0	0	0	1	1	0	859	28385	6449	selinexor	Biological Test Results|Interactions and Pathways|Chemical and Physical Properties|Classification|Drug and Medication Information|Literature|Patents|Pharmacology and Biochemistry|Safety and Hazards|Toxicity|Use and Manufacturing|Associated Disorders and Diseases|Biological Test Results: Active|Biological Test Results: Micromolar|Biological Test Results: Probe	15	1|3|5|7|9|13|15|19|21|23|25|29|31|33|35|37|39|41|43|45|47|49|53|55|59|65|67|71|73|77|79|81|83|85|89|91|93|95|97|99|101|103|105|107|109|113|115|119|121|123|125|129|131|133|137|139|141|143|145|1259398|1259399|1259416|1259421|1259423|1296008|1296009|1347060|1347064|1347065|1347067|1347068|1347411|1347412|1347414|1347415|1409598|1409605|1508620|1606517|1606519|1640020|1645758|1645844|1645845|1645846|…	20130610	1st Scientific|A2B Chem|AA BLOCKS|Aaron Chemicals LLC|AbaChemScene|abcr GmbH|Acmec Biochemical|Adooq BioScience|AiFChem, an XtalPi Company|AK Scientific, Inc. (AKSCI)|AKos Consulting & Solutions|Aladdin Scientific|Amadis Chemical|Ambeed|ApexBio Technology|AstaTech, Inc.|AvaChem Scientific|Axon Medchem|BenchChem|BindingDB|BioCrick|Biorbyt|BLD Pharm|BOC Sciences|Broad Institute|BroadPharm|CATO Rese…	Chemical Vendors|Curation Efforts|Governmental Organizations|Journal Publishers|Legacy Depositors|NIH Initiatives|Research and Development|Subscription Services	L - Antineoplastic and immunomodulating agents > L01 - Antineoplastic agents|C274 - Antineoplastic Agent > C2189 - Signal Transduction Inhibitor > C129824 - Antineoplastic Protein Inhibitor	CHEMBL3545185	SELINEXOR	KPT-330|NEXPOVIO|SELINEXOR|XPOVIO	Small molecule	4	443.31	84	146	3.39	97.62	7	2
124173720	Inavolisib	Inavolisib|GDC-0077|2060571-02-8|Itovebi|GDC0077|RG6114|Ro7113755|L4C1UY2NYH|RG-6114|RO-7113755|(2S)-2-[[2-[(4S)-4-(difluoromethyl)-2-oxo-1,3-oxazolidin-3-yl]-5,6-dihydroimidazo[1,2-d][1,4]benzoxazepin-9-yl]amino]propanamide|Propanamide, 2-((2-((4S)-4-(difluoromethyl)-2-oxo-3-oxazolidinyl)-5,6-dihydroimidazo(1,2-d)(1,4)benzoxazepin-9-yl)amino)-, (2S)-|(2S)-2-((2-((4S)-4-(difluoromethyl)-2-oxo-1,3…	407.4	C18H19F2N5O4	112	641	1.5	29	2	8	5	InChI=1S/C18H19F2N5O4/c1-9(16(21)26)22-10-2-3-11-13(6-10)28-5-4-24-7-14(23-17(11)24)25-12(15(19)20)8-29-18(25)27/h2-3,6-7,9,12,15,22H,4-5,8H2,1H3,(H2,21,26)/t9-,12-/m0/s1	C[C@@H](C(=O)N)NC1=CC2=C(C=C1)C3=NC(=CN3CCO2)N4[C@@H](COC4=O)C(F)F	SGEUNORSOZVTOL-CABZTGNLSA-N	(2S)-2-[[2-[(4S)-4-(difluoromethyl)-2-oxo-1,3-oxazolidin-3-yl]-5,6-dihydroimidazo[1,2-d][1,4]benzoxazepin-9-yl]amino]propanamide	407.1405104	407.1405104	0	1	0	2	2	0	0	0	0	19	1242	261	inavolisib	Biological Test Results|Interactions and Pathways|Chemical and Physical Properties|Classification|Drug and Medication Information|Literature|Patents|Pharmacology and Biochemistry|Toxicity|Use and Manufacturing|Associated Disorders and Diseases|Biological Test Results: Active|Biological Test Results: Micromolar|Biological Test Results: Nanomolar	14	1|3|5|7|9|13|15|19|21|23|25|29|31|33|35|37|39|41|43|45|47|49|53|55|59|65|67|71|73|77|79|81|83|85|89|93|95|97|99|101|103|105|107|109|113|115|119|121|123|125|129|131|133|137|139|141|143|145|1345748|1345749|1345778|1345786|1795962|1805091|1897589|1897590|1897591|1897592|1897593|1897594|1897596|1897597|1897598|1897601|1897602|1897603|1897604|1897605|1897606|1897607|1897608|1897609|1897610|1897611|189…	20170218	001Chemical|10X CHEM|A2B Chem|AA BLOCKS|Aaron Chemicals LLC|AbaChemScene|abcr GmbH|AbMole Bioscience|AbovChem LLC|Accel Scientific|Accela ChemBio Inc.|Acorn PharmaTech Product List|AiFChem, an XtalPi Company|AKos Consulting & Solutions|Aladdin Scientific|Amadis Chemical|Angel Pharmatech Ltd.|Apexmol|AppChem|AstaTech, Inc.|BenchChem|BindingDB|Biorbyt|Biosynce Pharmatech|BLD Pharm|BOC Sciences|Broa…	Chemical Vendors|Curation Efforts|Governmental Organizations|Journal Publishers|Legacy Depositors|Research and Development|Subscription Services	C274 - Antineoplastic Agent > C163758 - Targeted Therapy Agent > C2152 - Phosphatidylinositide 3-Kinase Inhibitor|C274 - Antineoplastic Agent > C1742 - Angiogenesis Inhibitor|C274 - Antineoplastic Agent > C2189 - Signal Transduction Inhibitor > C129824 - Antineoplastic Protein Inhibitor|C471 - Enzyme Inhibitor > C129825 - Antineoplastic Enzyme Inhibitor|C471 - Enzyme Inhibitor > C1404 - Protein K…	CHEMBL4650215	INAVOLISIB	GDC-0077|GDC0077|INAVOLISIB|ITOVEBI|RG-6114|RG6114|RO-7113755|RO7113755	Small molecule	4	407.38	19	80	1.82	111.71	7	2
4688	Pargyline	pargyline|555-57-7|N-Methyl-N-propargylbenzylamine|Pargylamine|Eudatin|Paragyline|Supirdyl|N-Methyl-N-2-propynylbenzylamine|Pargilina|Pargylinum|Benzenemethanamine, N-methyl-N-2-propynyl-|benzyl(methyl)(prop-2-yn-1-yl)amine|9MV14S8G3E|DTXSID3023423|Hydrochloride, Pargyline|RefChem:65904|DTXCID903423|C02KC01|209-101-6|N-benzyl-N-methylprop-2-yn-1-amine|Pargylin|Benzylmethylpropargylamine|Benzyl-me…	159.23	C11H13N	3.2	159	2.1	12	0	1	3	InChI=1S/C11H13N/c1-3-9-12(2)10-11-7-5-4-6-8-11/h1,4-8H,9-10H2,2H3	CN(CC#C)CC1=CC=CC=C1	DPWPWRLQFGFJFI-UHFFFAOYSA-N	N-benzyl-N-methylprop-2-yn-1-amine	159.1047994	159.1047994	0	1	0	0	0	0	0	0	0	5690	16642	3718	Pargyline	Biological Test Results|Interactions and Pathways|Chemical and Physical Properties|Classification|Drug and Medication Information|Literature|Patents|Pharmacology and Biochemistry|Safety and Hazards|Toxicity|Use and Manufacturing|Associated Disorders and Diseases|Spectral Information|Taxonomy|Biological Test Results: Active|Biological Test Results: Micromolar	16	357|410|411|444|445|446|447|448|450|451|526|530|584|585|587|588|589|590|591|592|593|594|595|596|597|603|605|607|662|875|879|880|881|883|884|885|886|887|889|891|892|893|894|895|899|900|901|902|912|914|915|917|918|923|924|925|926|927|928|938|943|944|945|954|957|958|959|992|995|997|998|1030|1195|1332|1379|1452|1454|1457|1458|1467|1469|1471|1476|1477|1478|1479|1487|1490|1519|1688|1766|1768|1851|1865|…	20050325	001Chemical|10X CHEM|1st Scientific|3WAY PHARM INC|4C Pharma Scientific Inc|A2B Chem|AA BLOCKS|AAA Chemistry|Aaron Chemicals LLC|AbaChemScene|ABBLIS Chemicals|abcr GmbH|Abe Lab, University of Texas MD Anderson Cancer Center|ABI Chem|AbMole Bioscience|Acadechem|Accel Scientific|Accela ChemBio Inc.|Achemo Scientific Limited|Achemtek|Acorn PharmaTech Product List|Activate Scientific|AEchem Scientifi…	Chemical Vendors|Curation Efforts|Governmental Organizations|Journal Publishers|Legacy Depositors|NIH Initiatives|Research and Development|Subscription Services	C - Cardiovascular system > C02 - Antihypertensives > C02K - Other antihypertensives > C02KC - Mao inhibitors|C471 - Enzyme Inhibitor > C667 - Monoamine Oxidase Inhibitor|C78274 - Agent Affecting Cardiovascular System > C270 - Antihypertensive Agent|D002317 - Cardiovascular Agents > D000959 - Antihypertensive Agents|D004791 - Enzyme Inhibitors > D008996 - Monoamine Oxidase Inhibitors	CHEMBL673	PARGYLINE	Eutron|PARGILINA|PARGYLINE	Small molecule	4	159.23	89	313	1.75	3.24	1	0
4091	Metformin	metformin|657-24-9|1,1-Dimethylbiguanide|N,N-dimethylimidodicarbonimidic diamide|Metiguanide|Dimethylbiguanide|Metformine|N,N-Dimethylbiguanide|Metformina|N1,N1-Dimethylbiguanide|N,N-Dimethyldiguanide|3-(diaminomethylidene)-1,1-dimethylguanidine|Diaformin|Dimethylbiguanid|Metformin extended release|BIGUANIDE, 1,1-DIMETHYL-|Meguan|LA-6023|Novo-Metformin|CHEBI:6801|9100L32L2N|Dimethylguanylguanidin…	129.16	C4H11N5	91.5	132	-1.3	9	3	1	2	InChI=1S/C4H11N5/c1-9(2)4(7)8-3(5)6/h1-2H3,(H5,5,6,7,8)	CN(C)C(=N)N=C(N)N	XZWYZXLIPXDOLR-UHFFFAOYSA-N	3-(diaminomethylidene)-1,1-dimethylguanidine	129.1014454	129.1014454	0	1	0	0	0	0	0	0	0	54714	135529	34053	Metformin	Biological Test Results|Interactions and Pathways|Chemical and Physical Properties|Classification|Drug and Medication Information|Identification|Literature|Patents|Pharmacology and Biochemistry|Safety and Hazards|Toxicity|Use and Manufacturing|Associated Disorders and Diseases|Spectral Information|Taxonomy|Biological Test Results: Active|Biological Test Results: Micromolar|Biological Test Results…	18	357|410|411|444|445|446|447|448|450|451|526|530|584|585|587|588|589|590|591|592|593|594|595|596|597|603|605|607|662|875|880|881|883|884|885|886|887|889|891|892|893|894|899|900|901|902|912|914|915|923|924|925|926|927|938|995|1030|1195|1332|1379|1452|1454|1457|1458|1467|1469|1471|1476|1477|1478|1479|1487|1490|1519|1688|1766|1768|1851|1865|1948|2101|2107|2112|2147|2451|2472|2528|2546|2549|2551|2662|…	20050325	001Chemical|10X CHEM|3WAY PHARM INC|A2B Chem|AA BLOCKS|AAA Chemistry|Aaron Chemicals LLC|AbaChemScene|ABBLIS Chemicals|abcr GmbH|Abe Lab, University of Texas MD Anderson Cancer Center|ABI Chem|AbMole Bioscience|Acadechem|Accel Scientific|Accela ChemBio Inc.|Achemica|Achemtek|Acmec Biochemical|Acorn PharmaTech Product List|Activate Scientific|Adooq BioScience|AgroIntelBioScan.com|AHH Chemical co.,…	Chemical Vendors|Curation Efforts|Governmental Organizations|Journal Publishers|Legacy Depositors|NIH Initiatives|Research and Development|Subscription Services	C1892 - Chemopreventive Agent|A - Alimentary tract and metabolism > A10 - Drugs used in diabetes > A10B - Blood glucose lowering drugs, excl. insulins > A10BA - Biguanides|C78276 - Agent Affecting Digestive System or Metabolism > C29711 - Anti-diabetic Agent > C98234 - Biguanide Antidiabetic Agent|D007004 - Hypoglycemic Agents > D001645 - Biguanides	CHEMBL1431	METFORMIN	LA-6023|METFORMIN|METFORMIN EXTENDED RELEASE|METFORMINA|METFORMINE	Small molecule	4	129.17	772	3000	-1.03	88.99	2	4
1130	Thiamine	thiamine|thiamin|vitamin B1|Aneurin|Antiberiberi factor|Betaxin|thiaminium|Bewon|thiamine(1+) ion|Betabion|Thiaminal|Trophite|Vinothiam|Lixa-beta|Vetalin S|Vitamin B 1|Oryzanine|3-[(4-amino-2-methylpyrimidin-5-yl)methyl]-5-(2-hydroxyethyl)-4-methyl-1,3-thiazol-3-ium|Thiamine, chloride|B-Amin|2-[3-[(4-amino-2-methylpyrimidin-5-yl)methyl]-4-methyl-1,3-thiazol-3-ium-5-yl]ethanol|3-(4-AMINO-2-METHYL-…	265.36	C12H17N4OS+	104	268	1	18	2	5	4	InChI=1S/C12H17N4OS/c1-8-11(3-4-17)18-7-16(8)6-10-5-14-9(2)15-12(10)13/h5,7,17H,3-4,6H2,1-2H3,(H2,13,14,15)/q+1	CC1=C(SC=[N+]1CC2=CN=C(N=C2N)C)CCO	JZRWCGZRTZMZEH-UHFFFAOYSA-N	2-[3-[(4-amino-2-methylpyrimidin-5-yl)methyl]-4-methyl-1,3-thiazol-3-ium-5-yl]ethanol	265.1123074	265.1123074	1	1	0	0	0	0	0	0	0	13759	113719	46051	Thiamine	Biological Test Results|Interactions and Pathways|Chemical and Physical Properties|Classification|Drug and Medication Information|Food Additives and Ingredients|Identification|Literature|Patents|Pharmacology and Biochemistry|Safety and Hazards|Toxicity|Use and Manufacturing|Associated Disorders and Diseases|Spectral Information|Taxonomy|Biological Test Results: Active|Biological Test Results: Mic…	19	1332|1811|320588|320590|588209|588210|588211|588212|588213|603957|625294|625295|680528|681117|681368|681375|681691|681967|681968|682007|682011|686977|977611|1079931|1079932|1079933|1079934|1079935|1079936|1079937|1079938|1079939|1079940|1079941|1079942|1079943|1079944|1079945|1079946|1079947|1079948|1079949|1084315|1084316|1117326|1117329|1117336|1117340|1117341|1117342|1117343|1117346|1159607|12…	20040916	001Chemical|10X CHEM|3WAY PHARM INC|A&J Pharmtech CO., LTD.|A2B Chem|AA BLOCKS|AAA Chemistry|Aaron Chemicals LLC|AbaChemScene|abcr GmbH|Abe Lab, University of Texas MD Anderson Cancer Center|ABI Chem|AbMole Bioscience|Accel Scientific|Accela ChemBio Inc.|Achemtek|Acorn PharmaTech Product List|Activate Scientific|AEchem Scientific Corp., USA|AgroIntelBioScan.com|AHH Chemical co.,ltd|AiFChem, an Xt…	Chemical Vendors|Curation Efforts|Governmental Organizations|Journal Publishers|Legacy Depositors|NIH Initiatives|Research and Development|Subscription Services	A - Alimentary tract and metabolism > A11 - Vitamins > A11D - Vitamin b1, plain and in combination with vitamin b6 and b12 > A11DA - Vitamin b1, plain|D018977 - Micronutrients > D014815 - Vitamins	CHEMBL1547	THIAMINE ION	THIAMINE ION	Small molecule	4	265.36	50	96	0.61	75.91	5	2
446157	Rosuvastatin	Rosuvastatin|287714-41-4|Creston|X-Plended|ZD-4522|ZD4522|Rosuvastatina|413KH5ZJ73|DTXSID8048492|CHEBI:38545|(3R,5S,6E)-7-(4-(4-fluorophenyl)-6-(1-methylethyl)-2-(ethyl(methylsulfonyl)amino)-5-pyrimidinyl)-3,5-dihydroxy-6-heptenoic acid|(3R,5S,6E)-7-{4-(4-fluorophenyl)-6-isopropyl-2-[methyl(methylsulfonyl)amino]pyrimidin-5-yl}-3,5-dihydroxyhept-6-enoic acid|6-Heptenoic acid, 7-(4-(4-fluorophenyl)…	481.5	C22H28FN3O6S	149	767	1.6	33	3	10	10	InChI=1S/C22H28FN3O6S/c1-13(2)20-18(10-9-16(27)11-17(28)12-19(29)30)21(14-5-7-15(23)8-6-14)25-22(24-20)26(3)33(4,31)32/h5-10,13,16-17,27-28H,11-12H2,1-4H3,(H,29,30)/b10-9+/t16-,17-/m1/s1	CC(C)C1=NC(=NC(=C1/C=C/[C@H](C[C@H](CC(=O)O)O)O)C2=CC=C(C=C2)F)N(C)S(=O)(=O)C	BPRHUIZQVSMCRT-VEUZHWNKSA-N	(E,3R,5S)-7-[4-(4-fluorophenyl)-2-[methyl(methylsulfonyl)amino]-6-propan-2-ylpyrimidin-5-yl]-3,5-dihydroxyhept-6-enoic acid	481.168285	481.168285	0	1	0	2	2	0	1	1	0	3272	61602	11450	Rosuvastatin Calcium	Biological Test Results|Interactions and Pathways|Chemical and Physical Properties|Classification|Drug and Medication Information|Literature|Patents|Pharmacology and Biochemistry|Safety and Hazards|Toxicity|Use and Manufacturing|Associated Disorders and Diseases|Spectral Information|Biological Test Results: Active|Biological Test Results: Micromolar|Biological Test Results: Nanomolar	16	940|1422|238540|238872|241168|241793|300167|300168|300169|300170|300172|308508|308509|308510|308511|308512|309282|309283|309284|309285|309287|312172|312173|312174|312175|312176|312177|312178|312180|313843|313844|313910|313911|313912|313913|313914|313915|313916|313918|339211|339212|339213|339214|339215|339216|384740|384741|384742|384743|384744|384745|384747|384748|384751|384752|384760|385189|38519…	20050624	001Chemical|10X CHEM|1st Scientific|3WAY PHARM INC|A&J Pharmtech CO., LTD.|A2B Chem|AA BLOCKS|Aaron Chemicals LLC|AbaChemScene|abcr GmbH|Abe Lab, University of Texas MD Anderson Cancer Center|ABI Chem|AbMole Bioscience|Accel Scientific|Accela ChemBio Inc.|Acesobio|Achemtek|Acorn PharmaTech Product List|Activate Scientific|Adooq BioScience|AHH Chemical co.,ltd|AiFChem, an XtalPi Company|AK Scienti…	Chemical Vendors|Curation Efforts|Governmental Organizations|Journal Publishers|Legacy Depositors|NIH Initiatives|Research and Development|Subscription Services	D004791 - Enzyme Inhibitors > D019161 - Hydroxymethylglutaryl-CoA Reductase Inhibitors|C78276 - Agent Affecting Digestive System or Metabolism > C29703 - Antilipidemic Agent|D057847 - Lipid Regulating Agents > D000960 - Hypolipidemic Agents > D000924 - Anticholesteremic Agents|C471 - Enzyme Inhibitor > C1655 - HMG-CoA Reductase Inhibitor|D009676 - Noxae > D000963 - Antimetabolites|C - Cardiovascu…	CHEMBL1496	ROSUVASTATIN	CRESTON|ROSUVASTATIN|ROSUVASTATINA|ROSUVASTATINE|X-PLENDED|ZD-4522|ZD4522	Small molecule	4	481.55	102	396	2.4	140.92	7	3
35370	Zidovudine	zidovudine|Azidothymidine|30516-87-1|3'-Azido-3'-deoxythymidine|Retrovir|Thymidine, 3'-azido-3'-deoxy-|Zidovudinum|Compound S|Zidovudina|BW A509U|zidovudin|BWA509U|BW-A-509U|3'-Deoxy-3'-azidothymidine|BW-A509U|DRG-0004|3'-azt|DTXSID8020127|3'-Azidothymidine|1-[(2R,4S,5S)-4-azido-5-(hydroxymethyl)oxolan-2-yl]-5-methyl-1,2,3,4-tetrahydropyrimidine-2,4-dione|NSC 602670|1-[(2R,4S,5S)-4-azido-5-(hydro…	267.24	C10H13N5O4	93.2	484	0	19	2	6	3	InChI=1S/C10H13N5O4/c1-5-3-15(10(18)12-9(5)17)8-2-6(13-14-11)7(4-16)19-8/h3,6-8,16H,2,4H2,1H3,(H,12,17,18)/t6-,7+,8+/m0/s1	CC1=CN(C(=O)NC1=O)[C@H]2C[C@@H]([C@H](O2)CO)N=[N+]=[N-]	HBOMLICNUCNMMY-XLPZGREQSA-N	1-[(2R,4S,5S)-4-azido-5-(hydroxymethyl)oxolan-2-yl]-5-methylpyrimidine-2,4-dione	267.0967539	267.0967539	0	1	0	3	3	0	0	0	0	21424	74342	15533	Zidovudine	Biological Test Results|Interactions and Pathways|Chemical and Physical Properties|Classification|Drug and Medication Information|Identification|Literature|Patents|Pharmacology and Biochemistry|Safety and Hazards|Toxicity|Use and Manufacturing|Associated Disorders and Diseases|Spectral Information|Taxonomy|Biological Test Results: Active|Biological Test Results: Micromolar|Biological Test Results…	18	357|361|364|368|371|373|374|375|411|421|422|425|426|427|429|430|431|432|433|434|435|436|438|440|441|444|445|446|449|450|453|454|455|456|457|460|461|483|485|487|488|501|518|521|522|524|525|527|528|529|530|538|539|540|541|542|543|544|545|546|552|555|556|559|560|561|565|567|568|570|571|572|573|574|575|576|577|580|581|583|584|585|587|588|589|590|591|592|593|594|595|596|597|598|601|602|603|604|605|606…	20050624	10X CHEM|1st Scientific|3WAY PHARM INC|A2B Chem|AAA Chemistry|abcr GmbH|Abe Lab, University of Texas MD Anderson Cancer Center|ABI Chem|AbMole Bioscience|Acadechem|Accel Scientific|Accela ChemBio Inc.|Achemo Scientific Limited|Achemtek|Acorn PharmaTech Product List|AEchem Scientific Corp., USA|AHH Chemical co.,ltd|AK Scientific, Inc. (AKSCI)|AKos Consulting & Solutions|Aladdin Scientific|Alfa Che…	Chemical Vendors|Curation Efforts|Governmental Organizations|Journal Publishers|Legacy Depositors|NIH Initiatives|Research and Development|Subscription Services	D009676 - Noxae > D000963 - Antimetabolites > D015224 - Dideoxynucleosides|C254 - Anti-Infective Agent > C281 - Antiviral Agent|D000890 - Anti-Infective Agents > D000998 - Antiviral Agents > D018894 - Reverse Transcriptase Inhibitors|J - Antiinfectives for systemic use > J05 - Antivirals for systemic use > J05A - Direct acting antivirals > J05AF - Nucleoside and nucleotide reverse transcriptase i…	CHEMBL129	ZIDOVUDINE	3'-AZT|AZIDOTHYMIDINE|AZT|BW A509U|BW-A-509U|BW-A509U|BWA509U|COMPOUND S|COMPOUND-S|NSC-602670|RETROVIR|ZIDOVUDINA|ZIDOVUDINE|ZIDOVUDINE COMPONENT OF COMBIVIR|ZIDOVUDINE COMPONENT OF LAMIVUDINE/ TEVA|ZIDOVUDINE COMPONENT OF TRIZIVIR|ZIDOVUDINUM	Small molecule	4	267.24	333	4550	-0.2	133.08	6	2
4870	Polythiazide	Renese|346-18-9|Drenusil|Nephril|Politiazida|P-2525|P 2525|DTXSID6025939|NSC-108161|2H-1,2,4-Benzothiadiazine-7-sulfonamide, 6-chloro-3,4-dihydro-2-methyl-3-(((2,2,2-trifluoroethyl)thio)methyl)-, 1,1-dioxide|36780APV5N|6-Chloro-3,4-dihydro-2-methyl-3-(((2,2,2-trifluoroethyl)thio)methyl)-2H-1,2,4-benzothiadiazine-7-sulfonamide 1,1-dioxide|DTXCID805939|2-Methyl-3-(beta,beta,beta-trifluoroethylthiom…	439.9	C11H13ClF3N3O4S3	152	692	2.6	25	2	11	4	InChI=1S/C11H13ClF3N3O4S3/c1-18-10(4-23-5-11(13,14)15)17-7-2-6(12)8(24(16,19)20)3-9(7)25(18,21)22/h2-3,10,17H,4-5H2,1H3,(H2,16,19,20)	CN1C(NC2=CC(=C(C=C2S1(=O)=O)S(=O)(=O)N)Cl)CSCC(F)(F)F	CYLWJCABXYDINA-UHFFFAOYSA-N	6-chloro-2-methyl-1,1-dioxo-3-(2,2,2-trifluoroethylsulfanylmethyl)-3,4-dihydro-1lambda6,2,4-benzothiadiazine-7-sulfonamide	438.9708816	438.9708816	0	1	0	1	0	1	0	0	0	13188	17552	3345	Polythiazide	Biological Test Results|Interactions and Pathways|Chemical and Physical Properties|Classification|Drug and Medication Information|Identification|Literature|Patents|Pharmacology and Biochemistry|Safety and Hazards|Toxicity|Use and Manufacturing|Associated Disorders and Diseases|Spectral Information|Biological Test Results: Active|Biological Test Results: Micromolar	16	248|409949|602332|624030|624170|624172|624173|625279|625280|625281|625282|625283|625284|625285|625286|625287|625288|625289|625290|625291|625292|651631|651632|651633|651634|651635|652048|652051|686978|686979|720516|720532|720533|720552|720634|720635|720637|720674|720675|720678|720679|720680|720681|720682|720683|720684|720685|720686|720687|720691|720692|720693|720719|720725|743012|743014|743015|743…	20050325	001Chemical|10X CHEM|3WAY PHARM INC|A2B Chem|AA BLOCKS|AAA Chemistry|AbaChemScene|ABI Chem|Accel Scientific|Achemtek|AKos Consulting & Solutions|Alfa Chemistry|Ambinter|Aurora Fine Chemicals LLC|BenchChem|BOC Sciences|Broad Institute|CATO Research Chemicals Inc.|ChEBI|Chem-Space.com Database|Chembase.cn|ChEMBL|ChemDB|Chemical Carcinogenesis Research Information System (CCRIS)|ChemIDplus|Chemieliv…	Chemical Vendors|Curation Efforts|Governmental Organizations|Journal Publishers|Legacy Depositors|NIH Initiatives|Research and Development|Subscription Services	C78275 - Agent Affecting Blood or Body Fluid > C448 - Diuretic > C49185 - Thiazide Diuretic|D002317 - Cardiovascular Agents > D000959 - Antihypertensive Agents|D002317 - Cardiovascular Agents > D045283 - Natriuretic Agents|D045283 - Natriuretic Agents > D004232 - Diuretics > D049993 - Sodium Chloride Symporter Inhibitors|D049990 - Membrane Transport Modulators	CHEMBL1587	POLYTHIAZIDE	NEPHRIL|NSC-108161|P-2525|POLITIAZIDA|POLYTHIAZIDE|POLYTHIAZIDE COMPONENT OF MINIZIDE|POLYTHIAZIDE COMPONENT OF RENESE-R|RENESE	Small molecule	4	439.89	10	57	1.66	109.57	6	2
5487427	(3H)tiotropium	[3H]tiotropium|(3H)tiotropium|RefChem:1050232|Tiotropium|Spiriva|tiotropium cation|186691-13-4|Tiotropium ion|BA 679 BR|BA-679 BR|UNII-0EB439235F|0EB439235F|BA-679-BR|CHEMBL4650755|7-((Hydroxybis(2-thienyl)acetyl)oxy)-9,9-dimethyl-3-oxa-9-azoniatricyclo(3.3.1.0(2,4))nonane bromide|(1r,2r,4s,5s,7s)-7-{[hydroxy(Dithiophen-2-Yl)acetyl]oxy}-9,9-Dimethyl-3-Oxa-9-Azoniatricyclo[3.3.1.0~2,4~]nonane|[(1S…	392.5	C19H22NO4S2+	116	564	2.3	26	1	6	5	InChI=1S/C19H22NO4S2/c1-20(2)12-9-11(10-13(20)17-16(12)24-17)23-18(21)19(22,14-5-3-7-25-14)15-6-4-8-26-15/h3-8,11-13,16-17,22H,9-10H2,1-2H3/q+1/t11?,12-,13+,16-,17+	C[N+]1([C@@H]2CC(C[C@H]1[C@H]3[C@@H]2O3)OC(=O)C(C4=CC=CS4)(C5=CC=CS5)O)C	LERNTVKEWCAPOY-FPISHFTHSA-N	[(1S,2S,4R,5R)-9,9-dimethyl-3-oxa-9-azoniatricyclo[3.3.1.02,4]nonan-7-yl] 2-hydroxy-2,2-dithiophen-2-ylacetate	392.0990255	392.0990255	1	1	0	4	4	0	0	0	0	1331	30111	5295		Biological Test Results|Interactions and Pathways|Chemical and Physical Properties|Classification|Drug and Medication Information|Literature|Patents|Pharmacology and Biochemistry|Associated Disorders and Diseases|Biological Test Results: Active|Biological Test Results: Micromolar|Biological Test Results: Nanomolar	12	1471|1490|1688|1766|1768|2528|2546|2551|2662|492961|504327|504332|504749|504832|504834|504847|504865|588579|602332|624030|624031|624032|624044|624170|624172|624173|624296|624297|625279|625280|625281|625282|625283|625284|625285|625286|625287|625288|625289|625290|625291|625292|640615|771314|771315|771316|771317|1159387|1159389|1159390|1159391|1159393|1159394|1159395|1159396|1204924|1204925|1204926|…	20050808	001Chemical|10X CHEM|1st Scientific|3WAY PHARM INC|A&J Pharmtech CO., LTD.|A2B Chem|AA BLOCKS|Aaron Chemicals LLC|AbaChemScene|ABBLIS Chemicals|abcr GmbH|Accel Scientific|Accela ChemBio Inc.|Achemo Scientific Limited|Achemtek|ACT Chemical|Activate Scientific|AEchem Scientific Corp., USA|AHH Chemical co.,ltd|AK Scientific, Inc. (AKSCI)|AKos Consulting & Solutions|Aladdin Scientific|Alfa Chemistry|…	Chemical Vendors|Curation Efforts|Governmental Organizations|Journal Publishers|Legacy Depositors|NIH Initiatives|Research and Development|Subscription Services	C78272 - Agent Affecting Nervous System > C66880 - Anticholinergic Agent > C29704 - Antimuscarinic Agent|D018373 - Peripheral Nervous System Agents > D001337 - Autonomic Agents > D010276 - Parasympatholytics|D018377 - Neurotransmitter Agents > D018678 - Cholinergic Agents > D018680 - Cholinergic Antagonists|D019141 - Respiratory System Agents > D018927 - Anti-Asthmatic Agents > D001993 - Bronchod…	CHEMBL1900528	TIOTROPIUM	TIOTROPIUM|TIOTROPIUM CATION|TIOTROPIUM ION	Small molecule	4	392.52	16	53	2.35	59.06	6	1
70957463	Flortaucipir F-18	Flortaucipir F 18|Flortaucipir F-18|Flortaucipir F18|Tauvid|flortaucipir (18F)|1522051-90-6|T1JP1KYU9O|18F-AV-1451|T807 F-18|T-807 F-18|(18F)flortaucipir|LY3191748|LY-3191748|7-(6-(F-18)Fluoropyridin-3-yl)-5H-pyrido(4,3-b)indole|AV-1451 F-18|(F-18)T807|[F-18]T807|DTXSID001027893|[18F]FLORTAUCIPIR|flortaucipirum (18F)|RefChem:56271|Fluorine F18 T807|DTXCID701513453|(18F)T807|(F18)T807|F 18 T807|((…	262.27	C16H10FN3	41.6	351	3.3	20	1	3	1	InChI=1S/C16H10FN3/c17-16-4-2-11(8-19-16)10-1-3-12-13-9-18-6-5-14(13)20-15(12)7-10/h1-9,20H/i17-1	C1=CC2=C(C=C1C3=CN=C(C=C3)[18F])NC4=C2C=NC=C4	GETAAWDSFUCLBS-SJPDSGJFSA-N	7-(6-(18F)fluoro-3-pyridinyl)-5H-pyrido[4,3-b]indole	262.08841	262.08841	0	1	1	0	0	0	0	0	0	323	233	79	7-(6-fluoropyridin-3-yl)-5H-pyrido(4,3-b)indole	Interactions and Pathways|Chemical and Physical Properties|Classification|Drug and Medication Information|Literature|Patents|Pharmacology and Biochemistry|Use and Manufacturing|Associated Disorders and Diseases	9		20130321	AstaTech, Inc.|BOC Sciences|ChEMBL|ChemIDplus|DrugBank|DrugCentral|Egon Willighagen, Department of Bioinformatics - BiGCaT, Maastricht University|eNovation Chemicals|EPA DSSTox|FDA Global Substance Registration System (GSRS)|Google Patents|Human Metabolome Database (HMDB)|IBM|InvivoChem|IUPHAR/BPS Guide to PHARMACOLOGY|Japan Chemical Substance Dictionary (Nikkaji)|KEGG|MolGenie|Molport|PATENTSCOP…	Chemical Vendors|Curation Efforts|Governmental Organizations|Journal Publishers|Legacy Depositors|Research and Development|Subscription Services	C1446 - Radiopharmaceutical Compound > C2124 - Radioconjugate|V - Various > V09 - Diagnostic radiopharmaceuticals > V09A - Central nervous system	CHEMBL3545253	FLORTAUCIPIR F 18	(18F)FLORTAUCIPIR|(F-18)T807|18F-AV-1451|AV-1451 F-18|FLORTAUCIPIR (18F)|FLORTAUCIPIR F 18|FLORTAUCIPIR F-18|FLORTAUCIPIR F18|LY-3191748|LY3191748|T-807 F-18|T807 F-18|TAUVID|[F-18]T807	Small molecule	4	262.28	None	None	3.92	41.57	2	1
5745	Cortisone Acetate	CORTISONE ACETATE|Cortisone 21-acetate|50-04-4|Cortone acetate|Cortisyl|Cortelan|Cortistab|Pregn-4-ene-3,11,20-trione, 21-(acetyloxy)-17-hydroxy-|Cortisone, 21-acetate|Cortisone aceticum|NSC-49420|17,21-Dihydroxypregn-4-ene-3,11,20-trione 21-acetate|883WKN7W8X|DTXSID0022858|21-(Acetyloxy)-17-hydroxypregn-4-ene-3,11,20-trione|DTXCID502858|NSC49420|17alpha,21-dihydroxypregn-4-ene-3,11,20-trione ace…	402.5	C23H30O6	97.7	827	2.1	29	1	6	4	InChI=1S/C23H30O6/c1-13(24)29-12-19(27)23(28)9-7-17-16-5-4-14-10-15(25)6-8-21(14,2)20(16)18(26)11-22(17,23)3/h10,16-17,20,28H,4-9,11-12H2,1-3H3/t16-,17-,20+,21-,22-,23-/m0/s1	CC(=O)OCC(=O)[C@]1(CC[C@@H]2[C@@]1(CC(=O)[C@H]3[C@H]2CCC4=CC(=O)CC[C@]34C)C)O	ITRJWOMZKQRYTA-RFZYENFJSA-N	[2-[(8S,9S,10R,13S,14S,17R)-17-hydroxy-10,13-dimethyl-3,11-dioxo-1,2,6,7,8,9,12,14,15,16-decahydrocyclopenta[a]phenanthren-17-yl]-2-oxoethyl] acetate	402.2042387	402.2042387	0	1	0	6	6	0	0	0	0	21391	23924	4702	Cortisone	Biological Test Results|Interactions and Pathways|Chemical and Physical Properties|Classification|Drug and Medication Information|Literature|Patents|Pharmacology and Biochemistry|Safety and Hazards|Toxicity|Use and Manufacturing|Associated Disorders and Diseases|Spectral Information|Biological Test Results: Active|Biological Test Results: Micromolar|Biological Test Results: Nanomolar	16	155|157|161|165|167|175|218|228|248|328|357|361|364|368|371|373|374|375|411|422|425|429|430|431|432|436|438|440|441|444|446|449|450|453|454|455|456|457|460|483|487|488|501|518|521|522|524|525|527|528|529|538|539|547|552|555|556|559|560|561|565|567|568|570|571|572|573|574|575|576|577|580|581|583|587|588|589|590|591|592|593|594|597|598|601|602|604|606|609|614|615|618|620|622|623|624|625|626|628|629…	20050326	001Chemical|10X CHEM|3WAY PHARM INC|A2B Chem|AA BLOCKS|AAA Chemistry|Aaron Chemicals LLC|AbaChemScene|ABBLIS Chemicals|abcr GmbH|Abe Lab, University of Texas MD Anderson Cancer Center|ABI Chem|AbMole Bioscience|Acadechem|Accel Scientific|Accela ChemBio Inc.|Achemo Scientific Limited|Achemtek|Acmec Biochemical|Acorn PharmaTech Product List|AEchem Scientific Corp., USA|AgroIntelBioScan.com|AHH Chem…	Chemical Vendors|Curation Efforts|Governmental Organizations|Journal Publishers|Legacy Depositors|NIH Initiatives|Research and Development|Subscription Services	C147908 - Hormone Therapy Agent > C548 - Therapeutic Hormone > C1636 - Therapeutic Steroid Hormone|C308 - Immunotherapeutic Agent > C574 - Immunosuppressant > C211 - Therapeutic Corticosteroid|D000893 - Anti-Inflammatory Agents|D006730 - Hormones, Hormone Substitutes, and Hormone Antagonists > D006728 - Hormones	CHEMBL1650	CORTISONE ACETATE	CORTATE|CORTELAN|CORTISONA|CORTISONE|CORTISONE 21-ACETATE|CORTISONE ACETATE|CORTISONE ACETICUM|CORTISTAB|CORTISYL|CORTONE|NSC-49420	Small molecule	4	402.49	144	373	2.56	97.74	6	1
5029	Rabeprazole	rabeprazole|117976-89-3|pariprazole|Eraloc|rabeprazol|LY307640|2-[[4-(3-methoxypropoxy)-3-methylpyridin-2-yl]methylsulfinyl]-1H-benzimidazole|LY-307640|CHEBI:8768|E-3810 (PPI)|2-(((4-(3-Methoxypropoxy)-3-methyl-2-pyridinyl)methyl)sulfinyl)-1H-benzimidazole|LY 307640|32828355LL|DTXSID3044122|1H-Benzimidazole, 2-(((4-(3-methoxypropoxy)-3-methyl-2-pyridinyl)methyl)sulfinyl)-|2-({[4-(3-methoxypropoxy…	359.4	C18H21N3O3S	96.3	440	1.9	25	1	6	8	InChI=1S/C18H21N3O3S/c1-13-16(19-9-8-17(13)24-11-5-10-23-2)12-25(22)18-20-14-6-3-4-7-15(14)21-18/h3-4,6-9H,5,10-12H2,1-2H3,(H,20,21)	CC1=C(C=CN=C1CS(=O)C2=NC3=CC=CC=C3N2)OCCCOC	YREYEVIYCVEVJK-UHFFFAOYSA-N	2-[[4-(3-methoxypropoxy)-3-methyl-2-pyridinyl]methylsulfinyl]-1H-benzimidazole	359.1303627	359.1303627	0	1	0	1	0	1	0	0	0	3299	20917	4683	Rabeprazole	Biological Test Results|Interactions and Pathways|Chemical and Physical Properties|Classification|Drug and Medication Information|Literature|Patents|Pharmacology and Biochemistry|Safety and Hazards|Toxicity|Use and Manufacturing|Associated Disorders and Diseases|Spectral Information|Biological Test Results: Active|Biological Test Results: Micromolar	15	1376|1385|1422|1465|1511|1529|1530|1531|1532|1554|1621|1626|1662|1663|1672|1813|1814|1832|1850|1863|1875|1885|1899|1903|1906|1910|1947|1950|1956|1962|1974|1987|2016|2023|2025|2029|2052|2057|2066|2094|2097|2098|2099|2129|2130|2156|2174|2177|2216|2221|2227|2234|2235|2237|2239|2247|2280|2300|2391|2435|2445|2462|2501|2550|2553|2557|2563|2606|2629|2642|2648|2650|2661|2690|2716|2717|2718|2751|2796|2797…	20040916	001Chemical|10X CHEM|3WAY PHARM INC|A2B Chem|A2Z Chemical|AA BLOCKS|Aaron Chemicals LLC|AbaChemScene|abcr GmbH|Abe Lab, University of Texas MD Anderson Cancer Center|ABI Chem|AbMole Bioscience|Acadechem|Accel Scientific|Achemo Scientific Limited|Acorn PharmaTech Product List|Activate Scientific|AEchem Scientific Corp., USA|AgroIntelBioScan.com|AHH Chemical co.,ltd|AiFChem, an XtalPi Company|AK Sc…	Chemical Vendors|Curation Efforts|Governmental Organizations|Journal Publishers|Legacy Depositors|NIH Initiatives|Research and Development|Subscription Services	A - Alimentary tract and metabolism > A02 - Drugs for acid related disorders > A02B - Drugs for peptic ulcer and gastro-oesophageal reflux disease (gord) > A02BC - Proton pump inhibitors|C78276 - Agent Affecting Digestive System or Metabolism > C29701 - Anti-ulcer Agent > C29723 - Proton Pump Inhibitor|D004791 - Enzyme Inhibitors > D054328 - Proton Pump Inhibitors|D005765 - Gastrointestinal Agent…	CHEMBL1219	RABEPRAZOLE	E-3810 (PPI)|E3810|ERALOC|LY-307640|LY307640|PARIPRAZOLE|RABEPRAZOL|RABEPRAZOLE	Small molecule	4	359.45	185	800	2.99	83.09	5	1
24776445	Vismodegib	Vismodegib|879085-55-9|GDC-0449|Erivedge|2-chloro-N-(4-chloro-3-(pyridin-2-yl)phenyl)-4-(methylsulfonyl)benzamide|HhAntag691|GDC0449|vismodegibum|NSC-747691|NSC 747691|NSC-755986|25X868M3DS|RG-3616|2-chloro-N-(4-chloro-3-pyridin-2-ylphenyl)-4-methylsulfonylbenzamide|2-chloro-N-[4-chloro-3-(pyridin-2-yl)phenyl]-4-(methylsulfonyl)benzamide|CHEBI:66903|DTXSID40236689|R-3616|Benzamide, 2-chloro-N-(4-…	421.3	C19H14Cl2N2O3S	84.5	625	3.8	27	1	4	4	InChI=1S/C19H14Cl2N2O3S/c1-27(25,26)13-6-7-14(17(21)11-13)19(24)23-12-5-8-16(20)15(10-12)18-4-2-3-9-22-18/h2-11H,1H3,(H,23,24)	CS(=O)(=O)C1=CC(=C(C=C1)C(=O)NC2=CC(=C(C=C2)Cl)C3=CC=CC=N3)Cl	BPQMGSKTAYIVFO-UHFFFAOYSA-N	2-chloro-N-(4-chloro-3-pyridin-2-ylphenyl)-4-methylsulfonylbenzamide	420.0102189	420.0102189	0	1	0	0	0	0	0	0	0	2250	15658	3279	HhAntag691	Biological Test Results|Interactions and Pathways|Chemical and Physical Properties|Classification|Drug and Medication Information|Identification|Literature|Patents|Pharmacology and Biochemistry|Safety and Hazards|Toxicity|Use and Manufacturing|Associated Disorders and Diseases|Spectral Information|Biological Test Results: Active|Biological Test Results: Micromolar|Biological Test Results: Nanomol…	17	1|3|5|7|9|13|15|19|21|23|25|29|31|33|35|37|39|41|43|45|47|49|53|55|59|65|67|71|73|77|79|81|83|85|89|91|93|95|97|99|101|103|105|107|109|113|115|119|121|123|125|129|131|133|137|139|141|143|145|351760|447684|447685|447686|447687|447688|447689|447691|447692|447694|447695|509548|526556|526557|526558|526559|526560|526562|526563|526564|526565|526570|596605|596606|596607|596608|596609|596680|596681|59668…	20080512	001Chemical|10X CHEM|3WAY PHARM INC|4C Pharma Scientific Inc|A&J Pharmtech CO., LTD.|A2B Chem|A2Z Chemical|AA BLOCKS|Aaron Chemicals LLC|AbaChemScene|abcr GmbH|AbMole Bioscience|Accel Scientific|Acesobio|Achemo Scientific Limited|Activate Scientific|Active Biopharma|Adooq BioScience|AEchem Scientific Corp., USA|AK Scientific, Inc. (AKSCI)|AKos Consulting & Solutions|Aladdin Scientific|Allbio Phar…	Chemical Vendors|Curation Efforts|Governmental Organizations|Journal Publishers|Legacy Depositors|NIH Initiatives|Research and Development|Subscription Services	C274 - Antineoplastic Agent > C163758 - Targeted Therapy Agent > C188731 - Hedgehog Pathway Inhibitor|C274 - Antineoplastic Agent > C2189 - Signal Transduction Inhibitor|L - Antineoplastic and immunomodulating agents > L01 - Antineoplastic agents > L01X - Other antineoplastic agents > L01XJ - Hedgehog pathway inhibitors	CHEMBL473417	VISMODEGIB	ERIVEDGE|GDC-0449|NSC-747691|NSC-755986|VISMODEGIB	Small molecule	4	421.31	707	1119	4.71	76.13	4	1
11750009	Clascoterone	Clascoterone|19608-29-8|CB-03-01|Cortexolone 17alpha-propionate|Winlevi|breezula|clascoterona|XN7MM8XG2M|Cortodoxone 17alpha-propionate|Pregn-4-ene-3,20-dione, 21-hydroxy-17-(1-oxopropoxy)-|Pregn-4-ene-3,20-dione, 17,21-dihydroxy-, 17-propionate|DTXSID10471883|[(8R,9S,10R,13S,14S,17R)-17-(2-hydroxyacetyl)-10,13-dimethyl-3-oxo-2,6,7,8,9,11,12,14,15,16-decahydro-1H-cyclopenta[a]phenanthren-17-yl] p…	402.5	C24H34O5	80.7	769	3.9	29	1	5	5	InChI=1S/C24H34O5/c1-4-21(28)29-24(20(27)14-25)12-9-19-17-6-5-15-13-16(26)7-10-22(15,2)18(17)8-11-23(19,24)3/h13,17-19,25H,4-12,14H2,1-3H3/t17-,18+,19+,22+,23+,24+/m1/s1	CCC(=O)O[C@@]1(CC[C@@H]2[C@@]1(CC[C@H]3[C@H]2CCC4=CC(=O)CC[C@]34C)C)C(=O)CO	GPNHMOZDMYNCPO-PDUMRIMRSA-N	[(8R,9S,10R,13S,14S,17R)-17-(2-hydroxyacetyl)-10,13-dimethyl-3-oxo-2,6,7,8,9,11,12,14,15,16-decahydro-1H-cyclopenta[a]phenanthren-17-yl] propanoate	402.2406242	402.2406242	0	1	0	6	6	0	0	0	0	107	604	121	Clascoterone	Biological Test Results|Interactions and Pathways|Chemical and Physical Properties|Classification|Drug and Medication Information|Literature|Patents|Pharmacology and Biochemistry|Safety and Hazards|Toxicity|Use and Manufacturing|Associated Disorders and Diseases|Biological Test Results: Active|Biological Test Results: Micromolar	14	1231965|1231966|1231967|1231968|1231969|1231970|1231971|1231972|1231973|1231974|1231975|1231976|1231977|1231978|1231979|1231980|1231981|1231982|1231983|1231984|1231985|1231986|1231987|1231988|1231989|1231990|1231992|1231993|1231994|1231995|1231996|1231997|1231998|1231999|1232000|1232001|1232002|1232003|1232004|1232005|1232006|1232007|1232008|1232009|1232010|1232011|1232012|1232013|1232014|1232015…	20061026	001Chemical|A2Z Chemical|AA BLOCKS|Aaron Chemicals LLC|AbaChemScene|AbMole Bioscience|Achemtek|Acmec Biochemical|Active Biopharma|AKos Consulting & Solutions|Aladdin Scientific|Amadis Chemical|ApexBio Technology|Ark Pharma Scientific Limited|AstaTech, Inc.|Aurum Pharmatech LLC|BenchChem|BioChemPartner|BioCrick|Biorbyt|Biosynth|BOC Sciences|Broad Institute|CATO Research Chemicals Inc.|Chem-Space.c…	Chemical Vendors|Curation Efforts|Governmental Organizations|Journal Publishers|Legacy Depositors|NIH Initiatives|Research and Development|Subscription Services	C147908 - Hormone Therapy Agent > C547 - Hormone Antagonist > C242 - Anti-Androgen|C274 - Antineoplastic Agent > C163758 - Targeted Therapy Agent > C146993 - Androgen Receptor Inhibitor|D - Dermatologicals > D10 - Anti-acne preparations > D10A - Anti-acne preparations for topical use	CHEMBL3590187	CLASCOTERONE	BREEZULA|CB-03-01|CLASCOTERONA|CLASCOTERONE|CORTEXOLONE 17.ALPHA.-PROPIONATE|CORTODOXONE 17.ALPHA.-PROPIONATE|WINLEVI	Small molecule	4	402.53	10	81	3.77	80.67	5	1
3637	Hydralazine	hydralazine|1-Hydrazinophthalazine|86-54-4|1-Hydrazinylphthalazine|Hypophthalin|Hydralazin|phthalazin-1-ylhydrazine|Aprezolin|Hydrazinophthalazine|Apresolin|Hidralazin|Hidralazina|Idralazina|6-Hydralazine|Hydrallazine|1-Phthalazinylhydrazine|1(2H)-Phthalazinone, hydrazone|Hydralazinum|Phthalazine, 1-hydrazino-|Ciba 5968|Hydrazone 1(2H)-phthalazinone|Hidral|(2H)-Phthalazinone hydrazone|1(2H)-Phtha…	160.18	C8H8N4	63.8	150	0.7	12	2	4	1	InChI=1S/C8H8N4/c9-11-8-7-4-2-1-3-6(7)5-10-12-8/h1-5H,9H2,(H,11,12)	C1=CC=C2C(=C1)C=NN=C2NN	RPTUSVTUFVMDQK-UHFFFAOYSA-N	phthalazin-1-ylhydrazine	160.0748963	160.0748963	0	1	0	0	0	0	0	0	0	13212	34151	7176	Hydralazine	Biological Test Results|Interactions and Pathways|Chemical and Physical Properties|Classification|Drug and Medication Information|Literature|Patents|Pharmacology and Biochemistry|Safety and Hazards|Toxicity|Use and Manufacturing|Associated Disorders and Diseases|Spectral Information|Taxonomy|Biological Test Results: Active|Biological Test Results: Micromolar|Biological Test Results: Nanomolar	17	357|410|411|444|445|446|447|448|450|451|526|530|584|585|587|588|589|590|591|592|593|594|595|596|597|603|605|607|662|875|879|880|881|883|884|885|886|887|889|891|892|893|894|895|899|900|901|902|912|914|915|917|918|923|924|925|926|927|928|938|943|944|945|954|957|958|959|992|995|997|998|1030|1195|1379|1452|1454|1457|1458|1467|1469|1471|1476|1477|1478|1479|1487|1490|1519|1688|1766|1768|1851|1865|1948|…	20050325	001Chemical|10X CHEM|1st Scientific|3WAY PHARM INC|A&J Pharmtech CO., LTD.|A2B Chem|AA BLOCKS|AAA Chemistry|Aaron Chemicals LLC|AbaChemScene|ABBLIS Chemicals|Abe Lab, University of Texas MD Anderson Cancer Center|ABI Chem|Acadechem|Accel Scientific|Accela ChemBio Inc.|Achemica|Achemo Scientific Limited|Achemtek|Acmec Biochemical|Activate Scientific|Adooq BioScience|AgroIntelBioScan.com|AHH Chemic…	Chemical Vendors|Curation Efforts|Governmental Organizations|Journal Publishers|Legacy Depositors|NIH Initiatives|Research and Development|Subscription Services	C - Cardiovascular system > C02 - Antihypertensives > C02D - Arteriolar smooth muscle, agents acting on > C02DB - Hydrazinophthalazine derivatives|C78274 - Agent Affecting Cardiovascular System > C270 - Antihypertensive Agent|D002317 - Cardiovascular Agents > D000959 - Antihypertensive Agents|D002317 - Cardiovascular Agents > D014665 - Vasodilator Agents	CHEMBL276832	HYDRALAZINE	HIDRALAZINA|HYDRALAZINE|HYDRALAZINE POLISTIREX|NSC-126699	Small molecule	4	160.18	171	1088	0.92	63.83	4	2
31401	Ursodeoxycholic Acid	URSODEOXYCHOLIC ACID|ursodiol|128-13-2|Actigall|UDCA|Ursodesoxycholic acid|Urso Forte|Deursil|3alpha,7beta-Dihydroxy-5beta-cholan-24-oic acid|Acido ursodeoxicolico|Urso 250|Ursonorm|Acidum ursodeoxycholicum|(3alpha,5beta,7beta)-3,7-dihydroxycholan-24-oic acid|(4R)-4-[(3R,5S,7S,8R,9S,10S,13R,14S,17R)-3,7-dihydroxy-10,13-dimethyl-2,3,4,5,6,7,8,9,11,12,14,15,16,17-tetradecahydro-1H-cyclopenta[a]phen…	392.6	C24H40O4	77.8	605	4.9	28	3	4	4	InChI=1S/C24H40O4/c1-14(4-7-21(27)28)17-5-6-18-22-19(9-11-24(17,18)3)23(2)10-8-16(25)12-15(23)13-20(22)26/h14-20,22,25-26H,4-13H2,1-3H3,(H,27,28)/t14-,15+,16-,17-,18+,19+,20+,22+,23+,24-/m1/s1	C[C@H](CCC(=O)O)[C@H]1CC[C@@H]2[C@@]1(CC[C@H]3[C@H]2[C@H](C[C@H]4[C@@]3(CC[C@H](C4)O)C)O)C	RUDATBOHQWOJDD-UZVSRGJWSA-N	(4R)-4-[(3R,5S,7S,8R,9S,10S,13R,14S,17R)-3,7-dihydroxy-10,13-dimethyl-2,3,4,5,6,7,8,9,11,12,14,15,16,17-tetradecahydro-1H-cyclopenta[a]phenanthren-17-yl]pentanoic acid	392.2926598	392.2926598	0	1	0	10	10	0	0	0	0	12598	37438	9363	Ursodeoxycholic Acid	Biological Test Results|Interactions and Pathways|Chemical and Physical Properties|Classification|Drug and Medication Information|Literature|Patents|Pharmacology and Biochemistry|Safety and Hazards|Toxicity|Use and Manufacturing|Associated Disorders and Diseases|Spectral Information|Taxonomy|Biological Test Results: Active|Biological Test Results: Micromolar|Biological Test Results: Nanomolar	17	485|631|731|757|758|759|760|761|764|781|782|797|798|800|861|862|868|871|873|878|880|920|932|940|950|951|952|1001|1006|1007|1008|1009|1012|1016|1018|1019|1020|1021|1022|1027|1030|1032|1040|1046|1048|1049|1051|1063|1066|1085|1135|1136|1195|1203|1209|1214|1216|1217|1220|1222|1229|1230|1236|1239|1242|1246|1251|1273|1274|1276|1285|1296|1304|1321|1325|1326|1332|1359|1362|1376|1377|1379|1381|1385|1415|1…	20050326	10X CHEM|1st Scientific|3WAY PHARM INC|A2B Chem|AA BLOCKS|AbaChemScene|ABBLIS Chemicals|abcr GmbH|Abe Lab, University of Texas MD Anderson Cancer Center|ABI Chem|AbMole Bioscience|Acadechem|Accel Scientific|Achemtek|Acorn PharmaTech Product List|ACT Chemical|Activate Scientific|AEchem Scientific Corp., USA|AHH Chemical co.,ltd|AK Scientific, Inc. (AKSCI)|AKos Consulting & Solutions|Aladdin Scient…	Chemical Vendors|Curation Efforts|Governmental Organizations|Journal Publishers|Legacy Depositors|NIH Initiatives|Research and Development|Subscription Services	C78276 - Agent Affecting Digestive System or Metabolism > C29703 - Antilipidemic Agent|D005765 - Gastrointestinal Agents > D001647 - Bile Acids and Salts|A - Alimentary tract and metabolism > A05 - Bile and liver therapy > A05A - Bile therapy > A05AA - Bile acids and derivatives|D005765 - Gastrointestinal Agents > D002756 - Cholagogues and Choleretics|D005765 - Gastrointestinal Agents > D002793 -…	CHEMBL1551	URSODIOL	ACIDE URSODEOXYCHOLIQUE|ACIDO URSODEOXICOLICO|ACTIGALL|CHOLURSO|DESTOLIT|NSC-683769|URDOX|URSO|URSO 250|URSO FORTE|URSODEOXYCHOLATE|URSODEOXYCHOLIC ACID|URSODESOXYCHOLIC ACID|URSODIOL|URSOFALK|URSOGAL|URSONORM	Small molecule	4	392.58	175	416	4.48	77.76	3	3
5311066	Desonide	DESONIDE|638-94-8|Prednacinolone|DesOwen|Desonida|Desonate|Desonidum|Verdeso|Desocort|D-2083|desfluorotriamcinolone acetonide|DTXSID7046756|16alpha-hydroxyprednisole-16,17-acetonide|D2083|16alpha,17alpha-isopropylidenedioxyprednisolone|16alpha-hydroxyprednisolone-16alpha,17-acetonide|J280872D1O|NSC-759226|DTXCID5026756|CHEBI:204734|11beta,21-dihydroxy-16alpha,17-isopropylidenedioxypregna-1,4-dien…	416.5	C24H32O6	93.1	873	2.7	30	2	6	2	InChI=1S/C24H32O6/c1-21(2)29-19-10-16-15-6-5-13-9-14(26)7-8-22(13,3)20(15)17(27)11-23(16,4)24(19,30-21)18(28)12-25/h7-9,15-17,19-20,25,27H,5-6,10-12H2,1-4H3/t15-,16-,17-,19+,20+,22-,23-,24+/m0/s1	C[C@]12C[C@@H]([C@H]3[C@H]([C@@H]1C[C@@H]4[C@]2(OC(O4)(C)C)C(=O)CO)CCC5=CC(=O)C=C[C@]35C)O	WBGKWQHBNHJJPZ-LECWWXJVSA-N	(1S,2S,4R,8S,9S,11S,12S,13R)-11-hydroxy-8-(2-hydroxyacetyl)-6,6,9,13-tetramethyl-5,7-dioxapentacyclo[10.8.0.02,9.04,8.013,18]icosa-14,17-dien-16-one	416.2198887	416.2198887	0	1	0	8	8	0	0	0	0	168	35149	6522	Desonide	Biological Test Results|Interactions and Pathways|Chemical and Physical Properties|Classification|Drug and Medication Information|Literature|Patents|Pharmacology and Biochemistry|Safety and Hazards|Toxicity|Use and Manufacturing|Associated Disorders and Diseases|Spectral Information|Biological Test Results: Active|Biological Test Results: Micromolar	15	90218|91225|188016|588834|625279|625280|625281|625282|625283|625284|625285|625286|625287|625288|625289|625290|625291|625292|651631|651632|651633|651634|652048|652051|686978|686979|720516|720532|720533|720552|720634|720635|720637|720674|720675|720678|720679|720680|720681|720682|720683|720684|720685|720686|720687|720691|720692|720693|720719|720725|743012|743014|743015|743033|743035|743036|743040|74…	20051216	001Chemical|AA BLOCKS|Aaron Chemicals LLC|AbaChemScene|ABBLIS Chemicals|abcr GmbH|Abe Lab, University of Texas MD Anderson Cancer Center|AbMole Bioscience|Accela ChemBio Inc.|Achemtek|Acmec Biochemical|Acorn PharmaTech Product List|Activate Scientific|AHH Chemical co.,ltd|AK Scientific, Inc. (AKSCI)|AKos Consulting & Solutions|Aladdin Scientific|Alfa Chemistry|Alsachim|Amadis Chemical|Ambinter|Am…	Chemical Vendors|Curation Efforts|Governmental Organizations|Journal Publishers|Legacy Depositors|NIH Initiatives|Research and Development|Subscription Services	C147908 - Hormone Therapy Agent > C548 - Therapeutic Hormone > C1636 - Therapeutic Steroid Hormone|C308 - Immunotherapeutic Agent > C574 - Immunosuppressant > C211 - Therapeutic Corticosteroid|D - Dermatologicals > D07 - Corticosteroids, dermatological preparations > D07A - Corticosteroids, plain > D07AB - Corticosteroids, moderately potent (group ii)|D000893 - Anti-Inflammatory Agents|S - Sensor…	CHEMBL1201109	DESONIDE	D-2083|D2083|DESONATE|DESONIDA|DESONIDE|DESONIDE COMPONENT OF TRIDESILON|DESOWEN|NSC-759226|TRIDESILON|VERDESO	Small molecule	4	416.51	63	92	2.33	93.06	6	2
11243969	Saxagliptin	Saxagliptin|361442-04-8|BMS-477118|Saxagliptin anhydrous|BMS 477118|Saxagliptine|8I7IO46IVQ|DTXSID7048580|DTXCID3028506|BMS477118|CHEBI:71272|Saxagliptina|NSC760407|(1S,3S,5S)-2-((2S)-2-Amino-2-(3-hydroxyadamantan-1-yl)acetyl)-2-azabicyclo[3.1.0]hexane-3-carbonitrile|(1S,3S,5S)-2-((2S)-Amino(3-hydroxytricyclo(3.3.1.13,7)dec-1-yl)acetyl)-2-azabicyclo(3.1.0)hexane-3-carbonitrile|(1S,3S,5S)-2-[(2S)-…	315.4	C18H25N3O2	90.4	609	0.7	23	2	4	2	InChI=1S/C18H25N3O2/c19-8-13-2-12-3-14(12)21(13)16(22)15(20)17-4-10-1-11(5-17)7-18(23,6-10)9-17/h10-15,23H,1-7,9,20H2/t10?,11?,12-,13+,14+,15-,17?,18?/m1/s1	C1[C@@H]2C[C@@H]2N([C@@H]1C#N)C(=O)[C@H](C34CC5CC(C3)CC(C5)(C4)O)N	QGJUIPDUBHWZPV-SGTAVMJGSA-N	(1S,3S,5S)-2-[(2S)-2-amino-2-(3-hydroxy-1-adamantyl)acetyl]-2-azabicyclo[3.1.0]hexane-3-carbonitrile	315.1946771	315.1946771	0	1	0	6	4	2	0	0	0	2369	27279	4644	saxagliptin	Biological Test Results|Interactions and Pathways|Chemical and Physical Properties|Classification|Drug and Medication Information|Identification|Literature|Patents|Pharmacology and Biochemistry|Safety and Hazards|Toxicity|Use and Manufacturing|Associated Disorders and Diseases|Biological Test Results: Active|Biological Test Results: Micromolar|Biological Test Results: Nanomolar	16	235984|237045|238571|240411|240414|240415|240416|240740|243823|243911|273290|273291|273292|302901|393692|393695|393696|427676|427677|427678|427679|429380|484489|484490|484491|484492|484493|611365|611367|651631|651632|651633|651634|651828|652048|652051|686978|686979|688686|688687|688688|688689|688690|688693|700829|720516|720532|720533|720552|720634|720635|720637|720674|720675|720678|720679|720680|…	20061026	001Chemical|10X CHEM|3WAY PHARM INC|A2B Chem|A2Z Chemical|AA BLOCKS|Aaron Chemicals LLC|AbaChemScene|ABBLIS Chemicals|AbMole Bioscience|Accel Scientific|Accela ChemBio Inc.|Acesobio|Achemo Scientific Limited|Achemtek|Acorn PharmaTech Product List|Activate Scientific|Adooq BioScience|AiFChem, an XtalPi Company|AKos Consulting & Solutions|Aladdin Scientific|Alfa Chemistry|Alichem|Amadis Chemical|Am…	Chemical Vendors|Curation Efforts|Governmental Organizations|Journal Publishers|Legacy Depositors|NIH Initiatives|Research and Development|Subscription Services	A - Alimentary tract and metabolism > A10 - Drugs used in diabetes > A10B - Blood glucose lowering drugs, excl. insulins > A10BH - Dipeptidyl peptidase 4 (dpp-4) inhibitors|C471 - Enzyme Inhibitor > C783 - Protease Inhibitor|C78276 - Agent Affecting Digestive System or Metabolism > C29711 - Anti-diabetic Agent > C98086 - Dipeptidyl Peptidase-4 Inhibitor|D004791 - Enzyme Inhibitors > D011480 - Pro…	CHEMBL385517	SAXAGLIPTIN ANHYDROUS	BMS-477118|SAXAGLIPTIN ANHYDROUS|SBMS-477118	Small molecule	4	315.42	91	210	1.16	90.35	4	2
135398740	Ganciclovir	ganciclovir|82410-32-0|Gancyclovir|Vitrasert|Zirgan|BW-759U|Ganciclovirum|RS-21592|BW 759U|Cymevene|Virgan|Cymevan|2'-Nor-2'-deoxyguanosine|9-((2-Hydroxy-1-(hydroxymethyl)ethoxy)methyl)guanine|9-[(1,3-Dihydroxy-2-propoxy)methyl]guanine|P9G3CKZ4P5|9-((1,3-Dihydroxy-2-propoxy)methyl)guanine|NSC-759656|DTXSID8041032|CHEBI:465284|2-amino-9-{[(1,3-dihydroxypropan-2-yl)oxy]methyl}-6,9-dihydro-3H-purin-…	255.23	C9H13N5O4	135	346	-2.5	18	4	6	5	InChI=1S/C9H13N5O4/c10-9-12-7-6(8(17)13-9)11-3-14(7)4-18-5(1-15)2-16/h3,5,15-16H,1-2,4H2,(H3,10,12,13,17)	C1=NC2=C(N1COC(CO)CO)N=C(NC2=O)N	IRSCQMHQWWYFCW-UHFFFAOYSA-N	2-amino-9-(1,3-dihydroxypropan-2-yloxymethyl)-1H-purin-6-one	255.0967539	255.0967539	0	1	0	0	0	0	0	0	0	11558	104524	21735	Ganciclovir	Biological Test Results|Interactions and Pathways|Chemical and Physical Properties|Classification|Drug and Medication Information|Identification|Literature|Patents|Pharmacology and Biochemistry|Safety and Hazards|Toxicity|Use and Manufacturing|Associated Disorders and Diseases|Spectral Information|Taxonomy|Biological Test Results: Active|Biological Test Results: Micromolar|Biological Test Results…	18	357|377|410|411|422|429|436|444|445|446|447|448|450|451|485|526|530|547|568|583|584|585|587|588|589|590|591|592|593|594|595|596|597|598|602|603|605|606|607|618|620|629|630|631|633|639|648|662|687|694|701|719|731|732|750|757|758|759|760|761|764|775|781|782|793|797|798|799|800|803|804|817|818|827|828|834|841|861|862|868|871|873|875|878|879|880|881|883|884|885|886|887|889|891|892|893|894|895|898|899…	20190115	001Chemical|10X CHEM|3WAY PHARM INC|A&J Pharmtech CO., LTD.|A2B Chem|AAA Chemistry|AbaChemScene|ABBLIS Chemicals|abcr GmbH|ABI Chem|AbMole Bioscience|Accel Scientific|Accela ChemBio Inc.|Achemo Scientific Limited|Achemtek|Acmec Biochemical|ACT Chemical|Activate Scientific|Adooq BioScience|AEchem Scientific Corp., USA|AHH Chemical co.,ltd|AiFChem, an XtalPi Company|AK Scientific, Inc. (AKSCI)|AKos…	Chemical Vendors|Curation Efforts|Governmental Organizations|Journal Publishers|Legacy Depositors|NIH Initiatives|Research and Development|Subscription Services	C254 - Anti-Infective Agent > C281 - Antiviral Agent|C471 - Enzyme Inhibitor > C29575 - DNA Polymerase Inhibitor|D000890 - Anti-Infective Agents > D000998 - Antiviral Agents|J - Antiinfectives for systemic use > J05 - Antivirals for systemic use > J05A - Direct acting antivirals > J05AB - Nucleosides and nucleotides excl. reverse transcriptase inhibitors|S - Sensory organs > S01 - Ophthalmologica…	CHEMBL182	GANCICLOVIR	BW 759U|BW-759U|CYMEVENE|CYTOVENE|GANCICLOVIR|GANCYCLOVIR|GANZYK-RTU|NSC-759656|RS-21592|VALGANCICLOVIR HYDROCHLORIDE IMPURITY A|VIRGAN|VITRASERT|VITRASERT IMPLANT|ZIRGAN	Small molecule	4	255.23	256	2452	-1.97	139.28	8	4
5959	Chloramphenicol	chloramphenicol|56-75-7|Chlornitromycin|Levomycetin|Levomicetina|Chlorocid|Chloroamphenicol|Alficetyn|Chloramex|Globenicol|Halomycetin|Oleomycetin|Amphicol|Chlorocol|Fenicol|D-Chloramphenicol|Mychel|Chloramficin|Chloramfilin|Chloronitrin|Enteromycetin|Amseclor|Aquamycetin|Austracil|Austracol|Chemicetin|Chemicetina|Chlomycol|Chloramsaar|Chlorocaps|Chloroptic|Cidocetine|Cloramicol|Econochlor|Juvamy…	323.13	C11H12Cl2N2O5	115	342	1.1	20	3	5	5	InChI=1S/C11H12Cl2N2O5/c12-10(13)11(18)14-8(5-16)9(17)6-1-3-7(4-2-6)15(19)20/h1-4,8-10,16-17H,5H2,(H,14,18)/t8-,9-/m1/s1	C1=CC(=CC=C1[C@H]([C@@H](CO)NC(=O)C(Cl)Cl)O)[N+](=O)[O-]	WIIZWVCIJKGZOK-RKDXNWHRSA-N	2,2-dichloro-N-[(1R,2R)-1,3-dihydroxy-1-(4-nitrophenyl)propan-2-yl]acetamide	322.0123269	322.0123269	0	1	0	2	2	0	0	0	0	62406	17618	7791	Chloramphenicol	Biological Test Results|Interactions and Pathways|Chemical and Physical Properties|Classification|Drug and Medication Information|Food Additives and Ingredients|Identification|Literature|Patents|Pharmacology and Biochemistry|Safety and Hazards|Toxicity|Use and Manufacturing|Associated Disorders and Diseases|Spectral Information|Taxonomy|Biological Test Results: Active|Biological Test Results: Mic…	19	1|3|5|7|9|13|15|17|19|21|23|25|27|29|31|33|35|37|39|41|43|45|47|49|53|55|59|61|63|65|67|69|71|73|75|77|79|81|83|85|87|89|93|95|99|101|103|105|107|109|113|115|119|121|123|125|129|131|133|137|139|141|143|145|155|157|161|165|167|175|179|180|192|198|200|212|220|222|228|248|302|328|330|342|421|426|427|433|434|435|445|530|540|541|542|543|544|545|546|584|585|595|596|603|605|654|655|656|657|658|659|660|6…	20040916	3WAY PHARM INC|AA BLOCKS|Aaron Chemicals LLC|AbaChemScene|ABBLIS Chemicals|abcr GmbH|Abe Lab, University of Texas MD Anderson Cancer Center|ABI Chem|AbMole Bioscience|Achemo Scientific Limited|Achemtek|Acmec Biochemical|Adooq BioScience|AgroIntelBioScan.com|AHH Chemical co.,ltd|AiFChem, an XtalPi Company|AK Scientific, Inc. (AKSCI)|AKos Consulting & Solutions|Aladdin Scientific|Alfa Chemistry|Ama…	Chemical Vendors|Curation Efforts|Governmental Organizations|Journal Publishers|Legacy Depositors|NIH Initiatives|Research and Development|Subscription Services	C254 - Anti-Infective Agent > C258 - Antibiotic|C784 - Protein Synthesis Inhibitor|D - Dermatologicals > D06 - Antibiotics and chemotherapeutics for dermatological use > D06A - Antibiotics for topical use|D - Dermatologicals > D10 - Anti-acne preparations > D10A - Anti-acne preparations for topical use > D10AF - Antiinfectives for treatment of acne|D000890 - Anti-Infective Agents > D000900 - Anti…	CHEMBL130	CHLORAMPHENICOL	9-HYDROXY-9-PHENYLXANTHENE|9-PHENYL-9H-XANTHEN-9-OL|AMPHICOL|BROCHLOR|BROLENE ANTIBIOTIC|CHLORAMPHENICOL|CHLORAMPHENICOL COMPONENT OF CHLOROMYCETIN HYDROCORTISONE|CHLORAMPHENICOL COMPONENT OF CHLOROMYXIN|CHLORAMPHENICOL COMPONENT OF CHLOROPTIC-P S.O.P.|CHLORAMPHENICOL COMPONENT OF ELASE-CHLOROMYCETIN|CHLORAMPHENICOL COMPONENT OF OPHTHOCORT|CHLOROFAIR|CHLOROMYCETIN|CHLOROPTIC|CHLOROPTIC S.O.P.|CLO…	Small molecule	4	323.13	452	6260	0.91	112.7	5	3
60877	Emtricitabine	Emtricitabine|143491-57-0|Emtriva|Coviracil|4-amino-5-fluoro-1-((2R,5S)-2-(hydroxymethyl)-1,3-oxathiolan-5-yl)pyrimidin-2(1H)-one|524W91|dOTFC|BW-524W91|4-amino-5-fluoro-1-[(2R,5S)-2-(hydroxymethyl)-1,3-oxathiolan-5-yl]pyrimidin-2-one|2-FTC|(-)-2'-Deoxy-5-fluoro-3'-thiacytidine|(-)-emtricitabine|2'-Deoxy-5-fluoro-3'-thiacytidine|Emtricitabina|Emtricitabinum|Emtricitabine, (-)-|(-)-beta-2',3'-dide…	247.25	C8H10FN3O3S	113	374	-0.6	16	2	5	2	InChI=1S/C8H10FN3O3S/c9-4-1-12(8(14)11-7(4)10)5-3-16-6(2-13)15-5/h1,5-6,13H,2-3H2,(H2,10,11,14)/t5-,6+/m0/s1	C1[C@H](O[C@H](S1)CO)N2C=C(C(=NC2=O)N)F	XQSPYNMVSIKCOC-NTSWFWBYSA-N	4-amino-5-fluoro-1-[(2R,5S)-2-(hydroxymethyl)-1,3-oxathiolan-5-yl]pyrimidin-2-one	247.0426905	247.0426905	0	1	0	2	2	0	0	0	0	5471	35593	6344	2'-deoxy-5-fluoro-3'-thiacytidine|Emtricitabine	Biological Test Results|Interactions and Pathways|Chemical and Physical Properties|Classification|Drug and Medication Information|Literature|Patents|Pharmacology and Biochemistry|Safety and Hazards|Toxicity|Use and Manufacturing|Associated Disorders and Diseases|Spectral Information|Biological Test Results: Active|Biological Test Results: Micromolar|Biological Test Results: Nanomolar	16	1|3|5|7|9|13|15|19|21|23|25|29|31|33|35|37|39|41|43|45|47|49|53|59|65|67|71|73|77|79|81|83|85|89|91|93|95|97|99|101|103|105|107|109|113|115|119|121|123|125|129|131|133|137|139|141|143|145|880|1469|1471|1479|1487|1490|1688|1766|1768|2528|2546|2551|2662|3033|3034|46361|46362|81419|86024|86358|86359|86846|86856|106908|147705|152644|154956|216378|217731|310045|311524|328841|328842|328843|328844|32884…	20050624	001Chemical|10X CHEM|1st Scientific|3WAY PHARM INC|A&J Pharmtech CO., LTD.|A2B Chem|AA BLOCKS|AbaChemScene|abcr GmbH|ABI Chem|AbMole Bioscience|Accel Scientific|Accela ChemBio Inc.|Achemo Scientific Limited|Achemtek|Acmec Biochemical|Acorn PharmaTech Product List|Activate Scientific|Active Biopharma|AEchem Scientific Corp., USA|AgroIntelBioScan.com|AHH Chemical co.,ltd|AiFChem, an XtalPi Company|…	Chemical Vendors|Curation Efforts|Governmental Organizations|Journal Publishers|Legacy Depositors|NIH Initiatives|Research and Development|Subscription Services	C254 - Anti-Infective Agent > C281 - Antiviral Agent|C471 - Enzyme Inhibitor > C1589 - Reverse Transcriptase Inhibitor > C97452 - Nucleoside Reverse Transcriptase Inhibitor|D000890 - Anti-Infective Agents > D000998 - Antiviral Agents > D018894 - Reverse Transcriptase Inhibitors|D000890 - Anti-Infective Agents > D000998 - Antiviral Agents > D044966 - Anti-Retroviral Agents|D004791 - Enzyme Inhibit…	CHEMBL885	EMTRICITABINE	(-)-EMTRICITABINE|(-)-FTC|524-W-91|524W91|BW-524W91|COVIRACIL|EMTRICITABINA|EMTRICITABINE|EMTRICITABINE COMPONENT OF ATRIPLA|EMTRICITABINE COMPONENT OF BIKTARVY|EMTRICITABINE COMPONENT OF COMPLERA|EMTRICITABINE COMPONENT OF DESCOVY|EMTRICITABINE COMPONENT OF EVIPLERA|EMTRICITABINE COMPONENT OF GENVOYA|EMTRICITABINE COMPONENT OF ODEFSEY|EMTRICITABINE COMPONENT OF STRIBILD|EMTRICITABINE COMPONENT O…	Small molecule	4	247.25	90	311	-0.46	90.37	7	2
49806720	Alectinib	Alectinib|1256580-46-7|CH5424802|CH 5424802|AF-802|RO5424802|CH-5424802|AF802|LIJ4CT1Z3Y|AF 802|9-ethyl-6,6-dimethyl-8-(4-morpholin-4-ylpiperidin-1-yl)-11-oxo-5H-benzo[b]carbazole-3-carbonitrile|RO-5424802|5H-Benzo[b]carbazole-3-carbonitrile, 9-ethyl-6,11-dihydro-6,6-dimethyl-8-[4-(4-morpholinyl)-1-piperidinyl]-11-oxo-|9-Ethyl-6,6-Dimethyl-8-[4-(Morpholin-4-Yl)piperidin-1-Yl]-11-Oxo-6,11-Dihydro-…	482.6	C30H34N4O2	72.4	867	5.2	36	1	5	3	InChI=1S/C30H34N4O2/c1-4-20-16-23-24(17-26(20)34-9-7-21(8-10-34)33-11-13-36-14-12-33)30(2,3)29-27(28(23)35)22-6-5-19(18-31)15-25(22)32-29/h5-6,15-17,21,32H,4,7-14H2,1-3H3	CCC1=CC2=C(C=C1N3CCC(CC3)N4CCOCC4)C(C5=C(C2=O)C6=C(N5)C=C(C=C6)C#N)(C)C	KDGFLJKFZUIJMX-UHFFFAOYSA-N	9-ethyl-6,6-dimethyl-8-(4-morpholin-4-ylpiperidin-1-yl)-11-oxo-5H-benzo[b]carbazole-3-carbonitrile	482.2681763	482.2681763	0	1	0	0	0	0	0	0	0	563	13261	2930	alectinib	Biological Test Results|Interactions and Pathways|Chemical and Physical Properties|Classification|Drug and Medication Information|Literature|Patents|Pharmacology and Biochemistry|Safety and Hazards|Toxicity|Use and Manufacturing|Associated Disorders and Diseases|Biological Test Results: Active|Biological Test Results: Micromolar|Biological Test Results: Nanomolar	15	1|3|5|7|9|13|15|19|21|23|25|29|31|33|35|37|39|41|43|45|47|49|53|55|59|65|67|71|73|77|79|81|83|85|89|91|93|95|97|99|101|103|105|107|109|113|115|119|121|123|125|129|131|133|137|139|141|143|145|640456|640457|640458|640459|640460|640461|640462|640463|640464|640465|640466|640467|640468|640469|640470|640471|640472|640776|640777|640778|640779|640780|640781|640782|743344|743345|743346|743347|1159390|1159…	20101227	001Chemical|10X CHEM|1st Scientific|4C Pharma Scientific Inc|A2B Chem|A2Z Chemical|AA BLOCKS|Aaron Chemicals LLC|AbaChemScene|abcr GmbH|AbMole Bioscience|Acadechem|Accel Scientific|Accela ChemBio Inc.|Acesobio|Achemtek|Acmec Biochemical|Acorn PharmaTech Product List|Activate Scientific|Active Biopharma|Adooq BioScience|AiFChem, an XtalPi Company|AK Scientific, Inc. (AKSCI)|AKos Consulting & Solut…	Chemical Vendors|Curation Efforts|Governmental Organizations|Journal Publishers|Legacy Depositors|NIH Initiatives|Research and Development|Subscription Services	C274 - Antineoplastic Agent > C163758 - Targeted Therapy Agent > C141136 - ALK Inhibitor|C274 - Antineoplastic Agent > C2189 - Signal Transduction Inhibitor > C129824 - Antineoplastic Protein Inhibitor|C471 - Enzyme Inhibitor > C129825 - Antineoplastic Enzyme Inhibitor|C471 - Enzyme Inhibitor > C1404 - Protein Kinase Inhibitor > C1967 - Tyrosine Kinase Inhibitor|L - Antineoplastic and immunomodul…	CHEMBL1738797	ALECTINIB	AF-802|AF802|ALECENSA|ALECTINIB|CH-5424802|CH5424802|RO-5424802|RO5424802	Small molecule	4	482.63	407	675	4.77	72.36	5	1
11561674	Apremilast	Apremilast|608141-41-9|OTEZLA|CC-10004|CC 10004|CC10004|apremilastum|CHEBI:78540|UP7QBP99PN|N-{2-[(1S)-1-(3-ethoxy-4-methoxyphenyl)-2-methanesulfonylethyl]-1,3-dioxo-2,3-dihydro-1H-isoindol-4-yl}acetamide|N-{2-[(1S)-1-(3-ethoxy-4-methoxyphenyl)-2-(methylsulfonyl)ethyl]-1,3-dioxo-2,3-dihydro-1H-isoindol-4-yl}acetamide|DTXSID30976289|Acetamide, N-(2-((1S)-1-(3-ethoxy-4-methoxyphenyl)-2-(methylsulfo…	460.5	C22H24N2O7S	127	825	1.8	32	1	7	8	InChI=1S/C22H24N2O7S/c1-5-31-19-11-14(9-10-18(19)30-3)17(12-32(4,28)29)24-21(26)15-7-6-8-16(23-13(2)25)20(15)22(24)27/h6-11,17H,5,12H2,1-4H3,(H,23,25)/t17-/m1/s1	CCOC1=C(C=CC(=C1)[C@@H](CS(=O)(=O)C)N2C(=O)C3=C(C2=O)C(=CC=C3)NC(=O)C)OC	IMOZEMNVLZVGJZ-QGZVFWFLSA-N	N-[2-[(1S)-1-(3-ethoxy-4-methoxyphenyl)-2-methylsulfonylethyl]-1,3-dioxoisoindol-4-yl]acetamide	460.1304223	460.1304223	0	1	0	1	1	0	0	0	0	2467	9834	1964	apremilast	Biological Test Results|Interactions and Pathways|Chemical and Physical Properties|Classification|Drug and Medication Information|Literature|Patents|Pharmacology and Biochemistry|Safety and Hazards|Toxicity|Use and Manufacturing|Associated Disorders and Diseases|Taxonomy|Biological Test Results: Active|Biological Test Results: Micromolar	15	393494|393495|393496|393497|393498|393499|393500|393501|393502|393503|395573|395574|395575|395576|395577|395578|395579|395580|395581|395582|395583|395584|1222793|1259398|1259399|1259416|1259421|1259423|1345234|1345239|1345251|1345281|1409598|1409605|1455744|1596274|1596275|1596276|1596278|1596297|1596298|1596319|1596321|1598193|1598195|1598196|1598238|1598239|1598240|1598241|1598242|1598243|15982…	20061026	001Chemical|10X CHEM|A&J Pharmtech CO., LTD.|A2B Chem|A2Z Chemical|AA BLOCKS|Aaron Chemicals LLC|AbaChemScene|abcr GmbH|AbMole Bioscience|Accel Scientific|Accela ChemBio Inc.|Achemtek|Acmec Biochemical|Acorn PharmaTech Product List|Activate Scientific|Adooq BioScience|AiFChem, an XtalPi Company|AK Scientific, Inc. (AKSCI)|AKos Consulting & Solutions|Aladdin Scientific|Allbio Pharm Co., Ltd|Alsach…	Chemical Vendors|Curation Efforts|Governmental Organizations|Journal Publishers|Legacy Depositors|NIH Initiatives|Research and Development|Subscription Services	D018501 - Antirheumatic Agents|C471 - Enzyme Inhibitor > C744 - Phosphodiesterase Inhibitor|L - Antineoplastic and immunomodulating agents > L04 - Immunosuppressants > L04A - Immunosuppressants > L04AA - Selective immunosuppressants|D002491 - Central Nervous System Agents > D000700 - Analgesics|D018373 - Peripheral Nervous System Agents > D018689 - Sensory System Agents|D004791 - Enzyme Inhibitor…	CHEMBL514800	APREMILAST	APREMILAST|APREMILAST ACCORD|CC-10004|CC10004|OTEZLA	Small molecule	4	460.51	78	160	2.43	119.08	7	1
28417	Danazol	danazol|Danocrine|17230-88-5|Chronogyn|Danol|Winobanin|Danazolum|Cyclomen|Ladogal|Bonzol|Danatrol|WIN 17757|WIN-17757|WIN 17,757|N29QWW3BUO|DTXSID2022880|17alpha-Pregna-2,4-dien-20-yno(2,3-d)isoxazol-17-ol|NSC-270916|CHEBI:4315|DTXCID202880|NSC270916|Danoval|Pregna-2,4-dien-20-yno(2,3-d)isoxazol-17-ol,(17alpha)-|(1S,2R,13R,14S,17R,18S)-17-ethynyl-2,18-dimethyl-7-oxa-6-azapentacyclo[11.7.0.0^{2,10…	337.5	C22H27NO2	46.3	677	3.8	25	1	3	1	InChI=1S/C22H27NO2/c1-4-22(24)10-8-18-16-6-5-15-11-19-14(13-23-25-19)12-20(15,2)17(16)7-9-21(18,22)3/h1,11,13,16-18,24H,5-10,12H2,2-3H3/t16-,17+,18+,20+,21+,22+/m1/s1	C[C@]12CC[C@H]3[C@H]([C@@H]1CC[C@]2(C#C)O)CCC4=CC5=C(C[C@]34C)C=NO5	POZRVZJJTULAOH-LHZXLZLDSA-N	(1S,2R,13R,14S,17R,18S)-17-ethynyl-2,18-dimethyl-7-oxa-6-azapentacyclo[11.7.0.02,10.04,8.014,18]icosa-4(8),5,9-trien-17-ol	337.2041791	337.2041791	0	1	0	6	6	0	0	0	0	6406	25060	4933	Danazol	Biological Test Results|Interactions and Pathways|Chemical and Physical Properties|Classification|Drug and Medication Information|Literature|Patents|Pharmacology and Biochemistry|Safety and Hazards|Toxicity|Use and Manufacturing|Associated Disorders and Diseases|Spectral Information|Biological Test Results: Active|Biological Test Results: Micromolar|Biological Test Results: Nanomolar	16	377|1195|1332|1376|1385|1422|1465|1469|1471|1479|1490|1511|1529|1530|1531|1532|1554|1621|1626|1662|1663|1672|1688|1766|1768|1813|1814|1832|1850|1863|1875|1885|1899|1903|1906|1910|1947|1950|1956|1962|1974|1987|2016|2023|2025|2029|2052|2057|2066|2094|2097|2098|2099|2129|2130|2156|2174|2177|2216|2221|2227|2234|2235|2237|2239|2240|2241|2247|2275|2280|2300|2313|2316|2322|2330|2380|2391|2435|2445|2462|…	20050624	001Chemical|3WAY PHARM INC|A2B Chem|AA BLOCKS|Aaron Chemicals LLC|AbaChemScene|abcr GmbH|Abe Lab, University of Texas MD Anderson Cancer Center|ABI Chem|AbMole Bioscience|Achemtek|Acmec Biochemical|Acorn PharmaTech Product List|AK Scientific, Inc. (AKSCI)|AKos Consulting & Solutions|Amadis Chemical|Ambinter|AN PharmaTech|AstaTech, Inc.|AvaChem Scientific|Baker Lab, Chemistry Department, The Unive…	Chemical Vendors|Curation Efforts|Governmental Organizations|Journal Publishers|Legacy Depositors|NIH Initiatives|Research and Development|Subscription Services	C147908 - Hormone Therapy Agent > C547 - Hormone Antagonist > C2092 - Gonadotropin Releasing Hormone Antagonist|C147908 - Hormone Therapy Agent > C548 - Therapeutic Hormone > C1636 - Therapeutic Steroid Hormone|C147908 - Hormone Therapy Agent > C548 - Therapeutic Hormone > C2360 - Anabolic Steroid|D006730 - Hormones, Hormone Substitutes, and Hormone Antagonists > D006727 - Hormone Antagonists > D…	CHEMBL1479	DANAZOL	DANAZOL|DANOCRINE|NSC-270916|WIN 17,757|WIN-17757	Small molecule	4	337.46	184	2219	4.22	46.26	3	1
5755	Prednisolone	prednisolone|50-24-8|Metacortandralone|Hydroretrocortine|Deltacortril|Delta-Cortef|Codelcortone|Prenolone|Sterane|Deltahydrocortisone|Cortalone|Deltacortenol|Donisolone|Fernisolone|Hydrodeltalone|Paracortol|Hydeltra|Hydroretrocortin|Decortin H|Meti-Derm|Hydrodeltisone|Precortancyl|Predniliderm|Decaprednil|Deltisilone|Dicortol|Estilsona|Hydeltrone|PRDL|Precortilon|Precortisyl|Prednelan|Prednicen|S…	360.4	C21H28O5	94.8	724	1.6	26	3	5	2	InChI=1S/C21H28O5/c1-19-7-5-13(23)9-12(19)3-4-14-15-6-8-21(26,17(25)11-22)20(15,2)10-16(24)18(14)19/h5,7,9,14-16,18,22,24,26H,3-4,6,8,10-11H2,1-2H3/t14-,15-,16-,18+,19-,20-,21-/m0/s1	C[C@]12C[C@@H]([C@H]3[C@H]([C@@H]1CC[C@@]2(C(=O)CO)O)CCC4=CC(=O)C=C[C@]34C)O	OIGNJSKKLXVSLS-VWUMJDOOSA-N	(8S,9S,10R,11S,13S,14S,17R)-11,17-dihydroxy-17-(2-hydroxyacetyl)-10,13-dimethyl-7,8,9,11,12,14,15,16-octahydro-6H-cyclopenta[a]phenanthren-3-one	360.193674	360.193674	0	1	0	7	7	0	0	0	0	95177	60015	20220	Prednisolone	Biological Test Results|Interactions and Pathways|Chemical and Physical Properties|Classification|Drug and Medication Information|Identification|Literature|Patents|Pharmacology and Biochemistry|Safety and Hazards|Toxicity|Use and Manufacturing|Associated Disorders and Diseases|Spectral Information|Taxonomy|Biological Test Results: Active|Biological Test Results: Micromolar|Biological Test Results…	18	192|204|206|212|220|224|230|236|238|240|248|250|256|266|268|270|276|282|284|290|296|304|306|312|316|320|328|330|332|336|338|340|377|1189|1194|1195|1208|1332|1490|1511|1527|1529|1530|1531|1554|1556|1565|1566|1578|1621|1631|1634|1654|1656|1662|1663|1672|1700|1706|1721|1722|1766|1768|1777|1778|1779|1789|1800|1813|1814|1817|1822|1825|1832|1845|1850|1861|1863|1875|1885|1899|1903|1906|1910|1947|1950|19…	20050326	001Chemical|10X CHEM|3WAY PHARM INC|A&J Pharmtech CO., LTD.|A2B Chem|AA BLOCKS|AAA Chemistry|Aaron Chemicals LLC|AbaChemScene|abcr GmbH|Abe Lab, University of Texas MD Anderson Cancer Center|ABI Chem|AbMole Bioscience|Acadechem|Achemo Scientific Limited|Achemtek|Acorn PharmaTech Product List|AK Scientific, Inc. (AKSCI)|AKos Consulting & Solutions|Aladdin Scientific|Alfa Chemistry|Alsachim|Amadis …	Chemical Vendors|Curation Efforts|Governmental Organizations|Journal Publishers|Legacy Depositors|NIH Initiatives|Research and Development|Subscription Services	D - Dermatologicals > D07 - Corticosteroids, dermatological preparations > D07A - Corticosteroids, plain > D07AA - Corticosteroids, weak (group i)|C147908 - Hormone Therapy Agent > C548 - Therapeutic Hormone > C1636 - Therapeutic Steroid Hormone|C308 - Immunotherapeutic Agent > C574 - Immunosuppressant > C211 - Therapeutic Corticosteroid|S - Sensory organs > S01 - Ophthalmologicals > S01B - Antii…	CHEMBL131	PREDNISOLONE	CORTALONE|DEKOTIL|DELTA-CORTEF|DELTACORTRIL|DELTALONE|DILACORT|EQUISOLON|FERNISOLONE-P|Hydeltra|METI-DERM|NSC-9120|NSC-9900|Neo-Delta-Cortef|PEVANTI|PRECORTISYL|PRECORTISYL FTE|PREDNISOLONA|PREDNISOLONE|PREDNISOLONE COMPONENT OF CHLOROPTIC-P S.O.P.|PRELONE|Poly-Pred|Pred-G|SCHERIPROCT|STERANE	Small molecule	4	360.45	204	1646	1.56	94.83	5	3
54477	Remoxipride	Remoxipride|80125-14-0|Remoxiprida|Remoxipridum|A 33547|FLA 731 FREE BASE|FLA-731 FREE BASE|A-33547|DTXSID6045668|0223RD59PE|A-33547.HCL.H20|FLA-731(-)|3-bromo-N-[[(2S)-1-ethylpyrrolidin-2-yl]methyl]-2,6-dimethoxybenzamide|DTXCID4025668|Benzamide, 3-bromo-N-((1-ethyl-2-pyrrolidinyl)methyl)-2,6-dimethoxy-, (S)-|3-bromo-N-{[(2S)-1-ethylpyrrolidin-2-yl]methyl}-2,6-dimethoxybenzamide|3-bromo-N-(((2S)…	371.27	C16H23BrN2O3	50.8	369	2.1	22	1	4	6	InChI=1S/C16H23BrN2O3/c1-4-19-9-5-6-11(19)10-18-16(20)14-13(21-2)8-7-12(17)15(14)22-3/h7-8,11H,4-6,9-10H2,1-3H3,(H,18,20)/t11-/m0/s1	CCN1CCC[C@H]1CNC(=O)C2=C(C=CC(=C2OC)Br)OC	GUJRSXAPGDDABA-NSHDSACASA-N	3-bromo-N-[[(2S)-1-ethylpyrrolidin-2-yl]methyl]-2,6-dimethoxybenzamide	370.08921	370.08921	0	1	0	1	1	0	0	0	0	857	3903	796	Remoxipride	Biological Test Results|Interactions and Pathways|Chemical and Physical Properties|Classification|Drug and Medication Information|Literature|Patents|Pharmacology and Biochemistry|Toxicity|Associated Disorders and Diseases|Spectral Information|Biological Test Results: Active|Biological Test Results: Micromolar	13	357|410|411|444|445|446|447|448|450|451|526|530|584|585|587|588|589|590|591|592|593|594|595|596|597|603|605|607|662|875|880|881|883|884|885|886|887|889|891|892|893|894|899|900|901|902|912|914|915|923|924|925|926|927|938|995|1030|1332|1379|1452|1454|1457|1458|1460|1463|1467|1468|1469|1471|1476|1477|1478|1479|1487|1490|1519|1688|1766|1768|1851|1865|1948|2101|2107|2112|2147|2240|2241|2275|2313|2322|…	20050808	001Chemical|10X CHEM|A&J Pharmtech CO., LTD.|A2B Chem|AA BLOCKS|AbaChemScene|ABI Chem|Accel Scientific|Ace Therapeutics|AHH Chemical co.,ltd|AKos Consulting & Solutions|Aladdin Scientific|Alfa Chemistry|AN PharmaTech|ApexBio Technology|AppChem|AstaTech, Inc.|Aurora Fine Chemicals LLC|BenchChem|BePharm Ltd.|Bic Biotech|BindingDB|BioCrick|Biorbyt|Biosynth|BLD Pharm|BOC Sciences|Broad Institute|Cent…	Chemical Vendors|Curation Efforts|Governmental Organizations|Journal Publishers|Legacy Depositors|NIH Initiatives|Research and Development|Subscription Services	C78272 - Agent Affecting Nervous System > C66883 - Dopamine Antagonist|D002491 - Central Nervous System Agents > D002492 - Central Nervous System Depressants|D002491 - Central Nervous System Agents > D011619 - Psychotropic Drugs > D014149 - Tranquilizing Agents|D002492 - Central Nervous System Depressants > D014149 - Tranquilizing Agents > D014150 - Antipsychotic Agents|D018377 - Neurotransmitter…	CHEMBL22242	REMOXIPRIDE	A 33547|A-33547|A-33547.HCL.H20|FLA 731|FLA 731 FREE BASE|FLA-731 FREE BASE|FLA-731(-)|REMOXIPRIDA|REMOXIPRIDE	Small molecule	4	371.28	139	298	2.68	50.8	4	1
135401907	Allopurinol	allopurinol|315-30-0|1H-Pyrazolo[3,4-d]pyrimidin-4-ol|Zyloric|Suspendol|Takanarumin|Allopur|Bloxanth|Uriprim|Xanturat|Urbol|Ketobun-A|Nektrohan|Adenock|Aluline|Dabrosin|Urobenyl|4-Hydroxypyrazolo[3,4-d]pyrimidine|Allopurinol(I)|Allopurinolum|4-HPP|Alopurinol|1H-Pyrazolo(3,4-d)pyrimidin-4-ol|4-Hydroxypyrazolopyrimidine|1,5-Dihydro-4H-pyrazolo[3,4-d]pyrimidin-4-one|NSC-1390|4-Hydroxy-1H-pyrazolo(3,…	136.11	C5H4N4O	70.1	190	-0.7	10	2	3	0	InChI=1S/C5H4N4O/c10-5-3-1-8-9-4(3)6-2-7-5/h1-2H,(H2,6,7,8,9,10)	C1=NNC2=C1C(=O)NC=N2	OFCNXPDARWKPPY-UHFFFAOYSA-N	1,5-dihydropyrazolo[5,4-d]pyrimidin-4-one	136.0385108	136.0385108	0	1	0	0	0	0	0	0	0	12953	63427	15765	Allopurinol	Biological Test Results|Interactions and Pathways|Chemical and Physical Properties|Classification|Drug and Medication Information|Identification|Literature|Patents|Pharmacology and Biochemistry|Safety and Hazards|Toxicity|Use and Manufacturing|Associated Disorders and Diseases|Spectral Information|Taxonomy|Biological Test Results: Active|Biological Test Results: Micromolar|Biological Test Results…	18	1|3|5|7|9|13|15|19|21|23|25|29|31|33|35|37|39|41|43|45|47|49|53|55|59|65|67|71|73|77|79|81|83|85|89|91|93|95|97|99|101|103|105|107|109|113|115|119|121|123|125|129|131|133|137|139|141|143|145|155|157|161|165|167|175|179|248|250|256|330|357|368|374|410|411|421|422|426|427|429|433|434|435|436|444|445|446|447|448|450|451|485|526|530|539|540|541|542|543|544|545|546|547|551|553|555|556|565|568|573|577|…	20190115	001Chemical|10X CHEM|1st Scientific|3WAY PHARM INC|4C Pharma Scientific Inc|A&J Pharmtech CO., LTD.|A2B Chem|A2Z Chemical|AA BLOCKS|AbaChemScene|ABBLIS Chemicals|abcr GmbH|Abe Lab, University of Texas MD Anderson Cancer Center|ABI Chem|AbMole Bioscience|Acadechem|Accel Scientific|Achemo Scientific Limited|Achemtek|Acmec Biochemical|ACT Chemical|Activate Scientific|Adooq BioScience|AEchem Scientif…	Chemical Vendors|Curation Efforts|Governmental Organizations|Journal Publishers|Legacy Depositors|NIH Initiatives|Research and Development|Subscription Services	C26170 - Protective Agent > C921 - Uricosuric Agent|C471 - Enzyme Inhibitor > C1637 - Xanthine Oxidase Inhibitor|D000975 - Antioxidants > D016166 - Free Radical Scavengers|D004791 - Enzyme Inhibitors|D009676 - Noxae > D000963 - Antimetabolites|D018501 - Antirheumatic Agents > D006074 - Gout Suppressants|D020011 - Protective Agents > D000975 - Antioxidants|M - Musculo-skeletal system > M04 - Antig…	CHEMBL1467	ALLOPURINOL	ALLOPURINOL|ALLOPURINOL COMPONENT OF DUZALLO|ALLOPURINOLUM|ALOPURINOL|ALORAL|ALULINE 100|ALULINE 300|BW 56-158|BW-56-158|CAPLENAL|COSURIC|HAMARIN 100|HAMARIN 300|LEDOPUR|LOPURIN|NSC-101655|NSC-1390|SUSPENDOL|TAKANARUMIN|URICTO|XANTHOMAX-100|XANTHOMAX-300|ZYLOPRIM|ZYLORIC|ZYLORIC-300	Small molecule	4	136.11	224	2891	0.06	74.69	4	2
3397	Flutamide	flutamide|13311-84-7|Eulexin|Niftolide|2-Methyl-N-[4-nitro-3-(trifluoromethyl)phenyl]propanamide|Drogenil|Sch 13521|niftolid|NFBA|Flutamida|Flutamidum|Sch-13521|Eulexine|4'-Nitro-3'-trifluoromethylisobutyranilide|Propanamide, 2-methyl-N-[4-nitro-3-(trifluoromethyl)phenyl]-|SCH13521|2-Methyl-N-(4-nitro-3-[trifluoromethyl]phenyl)propanamide|DTXSID7032004|alpha,alpha,alpha-Trifluoro-2-methyl-4'-nitr…	276.21	C11H11F3N2O3	74.9	352	3.3	19	1	6	2	InChI=1S/C11H11F3N2O3/c1-6(2)10(17)15-7-3-4-9(16(18)19)8(5-7)11(12,13)14/h3-6H,1-2H3,(H,15,17)	CC(C)C(=O)NC1=CC(=C(C=C1)[N+](=O)[O-])C(F)(F)F	MKXKFYHWDHIYRV-UHFFFAOYSA-N	2-methyl-N-[4-nitro-3-(trifluoromethyl)phenyl]propanamide	276.0721767	276.0721767	0	1	0	0	0	0	0	0	0	6814	97949	24304	Flutamide	Biological Test Results|Interactions and Pathways|Chemical and Physical Properties|Classification|Drug and Medication Information|Literature|Patents|Pharmacology and Biochemistry|Safety and Hazards|Toxicity|Use and Manufacturing|Associated Disorders and Diseases|Spectral Information|Biological Test Results: Active|Biological Test Results: Micromolar|Biological Test Results: Nanomolar	16	248|357|377|410|411|421|422|426|427|429|433|434|435|436|444|445|446|447|448|450|451|485|526|530|540|541|542|543|544|545|546|547|584|585|587|588|589|590|591|592|593|594|595|596|597|603|605|607|631|654|655|656|657|658|659|660|661|662|663|664|665|666|667|694|731|732|757|758|759|760|761|764|781|782|797|798|800|861|862|868|871|873|875|878|879|880|881|883|884|885|886|887|889|891|892|893|894|895|899|900…	20050325	001Chemical|10X CHEM|1st Scientific|A&J Pharmtech CO., LTD.|A2B Chem|AA BLOCKS|Aaron Chemicals LLC|AbaChemScene|ABBLIS Chemicals|Abbott Labs|abcr GmbH|Abe Lab, University of Texas MD Anderson Cancer Center|ABI Chem|AbMole Bioscience|Acadechem|Accel Scientific|Accela ChemBio Inc.|Achemica|Achemtek|Acmec Biochemical|Adooq BioScience|AEchem Scientific Corp., USA|AHH Chemical co.,ltd|AiFChem, an Xtal…	Chemical Vendors|Curation Efforts|Governmental Organizations|Journal Publishers|Legacy Depositors|NIH Initiatives|Research and Development|Subscription Services	C147908 - Hormone Therapy Agent > C547 - Hormone Antagonist > C242 - Anti-Androgen|D000970 - Antineoplastic Agents|D006730 - Hormones, Hormone Substitutes, and Hormone Antagonists > D006727 - Hormone Antagonists > D000726 - Androgen Antagonists|L - Antineoplastic and immunomodulating agents > L02 - Endocrine therapy > L02B - Hormone antagonists and related agents > L02BB - Anti-androgens	CHEMBL806	FLUTAMIDE	CHIMAX|DROGENIL|EULEXIN|FLUTAMIDA|FLUTAMIDE|NSC-215876|SCH 13521|SCH-13521	Small molecule	4	276.21	246	2880	3.21	72.24	3	1
5330286	Palbociclib	Palbociclib|571190-30-2|Ibrance|PD-0332991|PD0332991|PD 0332991|6-acetyl-8-cyclopentyl-5-methyl-2-((5-(piperazin-1-yl)pyridin-2-yl)amino)pyrido[2,3-d]pyrimidin-7(8H)-one|G9ZF61LE7G|PD 332991|6-Acetyl-8-cyclopentyl-5-methyl-2-(5-piperazin-1-ylpyridin-2-ylamino)-8H-pyrido(2,3-d)pyrimidin-7-one|6-Acetyl-8-cyclopentyl-5-methyl-2-[[5-(piperazin-1-yl)pyridin-2-yl]amino]-8H-pyrido[2,3-d]pyrimidin-7-one|…	447.5	C24H29N7O2	103	775	1.8	33	2	8	5	InChI=1S/C24H29N7O2/c1-15-19-14-27-24(28-20-8-7-18(13-26-20)30-11-9-25-10-12-30)29-22(19)31(17-5-3-4-6-17)23(33)21(15)16(2)32/h7-8,13-14,17,25H,3-6,9-12H2,1-2H3,(H,26,27,28,29)	CC1=C(C(=O)N(C2=NC(=NC=C12)NC3=NC=C(C=C3)N4CCNCC4)C5CCCC5)C(=O)C	AHJRHEGDXFFMBM-UHFFFAOYSA-N	6-acetyl-8-cyclopentyl-5-methyl-2-[(5-piperazin-1-yl-2-pyridinyl)amino]pyrido[2,3-d]pyrimidin-7-one	447.2382732	447.2382732	0	1	0	0	0	0	0	0	0	4233	23883	5638	palbociclib	Biological Test Results|Interactions and Pathways|Chemical and Physical Properties|Classification|Drug and Medication Information|Literature|Patents|Pharmacology and Biochemistry|Safety and Hazards|Toxicity|Use and Manufacturing|Associated Disorders and Diseases|Spectral Information|Biological Test Results: Active|Biological Test Results: Micromolar|Biological Test Results: Nanomolar	16	1|3|5|7|9|13|15|19|21|23|25|29|31|33|35|37|39|41|43|45|47|49|53|55|59|65|67|71|73|77|79|81|83|85|89|91|93|95|97|99|101|103|105|107|109|113|115|119|121|123|125|129|131|133|137|139|141|143|145|1811|240709|240730|248708|248709|442994|493040|526644|526663|624392|624476|624478|624479|651645|651646|651696|651712|651713|686947|686950|741697|741698|741699|741701|741703|741704|741706|741710|741711|741712|…	20060130	001Chemical|10X CHEM|3WAY PHARM INC|A2B Chem|A2Z Chemical|AA BLOCKS|Aaron Chemicals LLC|AbaChemScene|Abbott Labs|abcr GmbH|ABI Chem|AbMole Bioscience|Accel Scientific|Accela ChemBio Inc.|Acesobio|Achemo Scientific Limited|Acorn PharmaTech Product List|Activate Scientific|Active Biopharma|Adooq BioScience|AEchem Scientific Corp., USA|AiFChem, an XtalPi Company|AK Scientific, Inc. (AKSCI)|AKos Cons…	Chemical Vendors|Curation Efforts|Governmental Organizations|Journal Publishers|Legacy Depositors|NIH Initiatives|Research and Development|Subscription Services	L - Antineoplastic and immunomodulating agents > L01 - Antineoplastic agents > L01E - Protein kinase inhibitors > L01EF - Cyclin-dependent kinase (cdk) inhibitors|C471 - Enzyme Inhibitor > C129825 - Antineoplastic Enzyme Inhibitor|C471 - Enzyme Inhibitor > C1404 - Protein Kinase Inhibitor > C2185 - Cyclin-Dependent Kinase Inhibitor|D000970 - Antineoplastic Agents|D004791 - Enzyme Inhibitors > D04…	CHEMBL189963	PALBOCICLIB	IBRANCE|PALBOCICLIB|PD-0332991	Small molecule	4	447.54	1195	2752	2.97	105.04	9	2
10472693	Bempedoic Acid	bempedoic acid|738606-46-7|ETC-1002|8-Hydroxy-2,2,14,14-tetramethylpentadecanedioic acid|Nexletol|ESP-55016|ETC1002|acido bempedoico|acide bempedoique|acidum bempedoicum|ETC 1002|ESP 55016|1EJ6Z6Q368|Pentadecanedioic acid, 8-hydroxy-2,2,14,14-tetramethyl-|CHEBI:149601|DTXSID401027952|NEXLIZET COMPONENT BEMPEDOIC ACID|BempedoicAcid|RefChem:58509|C10AX15|DTXCID301513520|810-485-8|Nilemdo|Bempedoate…	344.5	C19H36O5	94.8	351	4.8	24	3	5	14	InChI=1S/C19H36O5/c1-18(2,16(21)22)13-9-5-7-11-15(20)12-8-6-10-14-19(3,4)17(23)24/h15,20H,5-14H2,1-4H3,(H,21,22)(H,23,24)	CC(C)(CCCCCC(CCCCCC(C)(C)C(=O)O)O)C(=O)O	HYHMLYSLQUKXKP-UHFFFAOYSA-N	8-hydroxy-2,2,14,14-tetramethylpentadecanedioic acid	344.2562742	344.2562742	0	1	0	0	0	0	0	0	0	642	1266	298	8-hydroxy-2,2,14,14-tetramethylpentadecanedioic acid	Biological Test Results|Interactions and Pathways|Chemical and Physical Properties|Classification|Drug and Medication Information|Literature|Patents|Pharmacology and Biochemistry|Safety and Hazards|Toxicity|Use and Manufacturing|Associated Disorders and Diseases	12	1409598|1409605|1640020|1645758|1749710|1749711|1964107|2116510	20061025	001Chemical|10X CHEM|A2B Chem|AA BLOCKS|Aaron Chemicals LLC|AbaChemScene|abcr GmbH|AbMole Bioscience|Accel Scientific|Accela ChemBio Inc.|Acmec Biochemical|Activate Scientific|Adooq BioScience|AiFChem, an XtalPi Company|AKos Consulting & Solutions|Aladdin Scientific|Allbio Pharm Co., Ltd|Amadis Chemical|Ambeed|Angel Pharmatech Ltd.|ApexBio Technology|Apexmol|AppChem|Ark Pharm, Inc.|Ark Pharma Sci…	Chemical Vendors|Curation Efforts|Governmental Organizations|Journal Publishers|Legacy Depositors|NIH Initiatives|Research and Development|Subscription Services	C - Cardiovascular system > C10 - Lipid modifying agents > C10A - Lipid modifying agents, plain|C78276 - Agent Affecting Digestive System or Metabolism > C29703 - Antilipidemic Agent > C80482 - Non-Statin Antilipidemic Agent|D004791 - Enzyme Inhibitors|D007004 - Hypoglycemic Agents|D009676 - Noxae > D000963 - Antimetabolites|D057847 - Lipid Regulating Agents > D000960 - Hypolipidemic Agents	CHEMBL3545313	BEMPEDOIC ACID	ACIDE BEMPEDOIQUE|ACIDO BEMPEDOICO|BEMPEDOIC ACID|BEMPEDOIC ACID COMPONENT OF NEXLIZET|ESP-55016|ETC-1002|ETC1002|NEXLETOL|NILEMDO	Small molecule	4	344.49	4	8	4.47	94.83	3	3
4495	Nimesulide	nimesulide|51803-78-2|N-(4-Nitro-2-phenoxyphenyl)methanesulfonamide|Aulin|R-805|Methanesulfonamide, N-(4-nitro-2-phenoxyphenyl)-|Nimesulida|4-NITRO-2-PHENOXYMETHANESULFONANILIDE|Nimesulidum|R 805|4'-Nitro-2'-phenoxymethanesulfonanilide|DTXSID3037250|NSC-758412|V4TKW1454M|DTXCID1017250|CHEBI:44445|N-(4-nitro-2-(phenoxy)phenyl)methanesulfonamide|N-[4-nitro-2-(phenoxy)phenyl]methanesulfonamide|RefCh…	308.31	C13H12N2O5S	110	450	2.6	21	1	6	4	InChI=1S/C13H12N2O5S/c1-21(18,19)14-12-8-7-10(15(16)17)9-13(12)20-11-5-3-2-4-6-11/h2-9,14H,1H3	CS(=O)(=O)NC1=C(C=C(C=C1)[N+](=O)[O-])OC2=CC=CC=C2	HYWYRSMBCFDLJT-UHFFFAOYSA-N	N-(4-nitro-2-phenoxyphenyl)methanesulfonamide	308.0466927	308.0466927	0	1	0	0	0	0	0	0	0	3468	36921	8330	nimesulide	Biological Test Results|Interactions and Pathways|Chemical and Physical Properties|Classification|Drug and Medication Information|Literature|Patents|Pharmacology and Biochemistry|Safety and Hazards|Toxicity|Use and Manufacturing|Associated Disorders and Diseases|Spectral Information|Biological Test Results: Active|Biological Test Results: Micromolar	15	357|361|364|368|371|373|374|375|377|410|411|422|425|429|430|431|432|436|438|440|441|444|445|446|447|448|449|450|451|453|454|455|456|457|460|461|483|485|487|488|501|518|521|522|524|525|526|527|528|529|530|538|539|547|552|555|556|559|560|561|565|567|568|570|571|572|573|574|575|576|577|580|581|583|584|585|587|588|589|590|591|592|593|594|595|596|597|598|601|602|603|604|605|606|607|609|614|615|618|620…	20050325	001Chemical|10X CHEM|3WAY PHARM INC|A2B Chem|AA BLOCKS|Aaron Chemicals LLC|AbaChemScene|ABBLIS Chemicals|abcr GmbH|Abe Lab, University of Texas MD Anderson Cancer Center|ABI Chem|AbMole Bioscience|Accel Scientific|Achemtek|Acmec Biochemical|Activate Scientific|Adooq BioScience|AHH Chemical co.,ltd|AiFChem, an XtalPi Company|AKos Consulting & Solutions|Aladdin Scientific|Alfa Chemistry|Alsachim|Am…	Chemical Vendors|Curation Efforts|Governmental Organizations|Journal Publishers|Legacy Depositors|NIH Initiatives|Research and Development|Subscription Services	C471 - Enzyme Inhibitor > C1323 - Cyclooxygenase Inhibitor|C78272 - Agent Affecting Nervous System > C241 - Analgesic Agent > C2198 - Nonnarcotic Analgesic|D000893 - Anti-Inflammatory Agents|D002491 - Central Nervous System Agents > D000700 - Analgesics|D004791 - Enzyme Inhibitors|D018373 - Peripheral Nervous System Agents > D018689 - Sensory System Agents|D018501 - Antirheumatic Agents > D000894…	CHEMBL56367	NIMESULIDE	AULIN|NIMESULIDA|NIMESULIDE|NSC-758412|R 805|R-805	Small molecule	4	308.31	219	2693	2.76	98.54	5	1
4369359	Sitagliptin	Sitagliptin|486460-32-6|Januvia|Zituvio|sitagliptina|sitagliptine|LEZ763|sitagliptinum|(3R)-3-AMINO-1-[3-(TRIFLUOROMETHYL)-5H,6H,7H,8H-[1,2,4]TRIAZOLO[4,3-A]PYRAZIN-7-YL]-4-(2,4,5-TRIFLUOROPHENYL)BUTAN-1-ONE|QFP0P1DV7Z|(3R)-3-amino-1-[3-(trifluoromethyl)-6,8-dihydro-5H-[1,2,4]triazolo[4,3-a]pyrazin-7-yl]-4-(2,4,5-trifluorophenyl)butan-1-one|LEZ-763|(2R)-4-OXO-4-[3-(TRIFLUOROMETHYL)-5,6-DIHYDRO[1,…	407.31	C16H15F6N5O	77	566	0.7	28	1	10	4	InChI=1S/C16H15F6N5O/c17-10-6-12(19)11(18)4-8(10)3-9(23)5-14(28)26-1-2-27-13(7-26)24-25-15(27)16(20,21)22/h4,6,9H,1-3,5,7,23H2/t9-/m1/s1	C1CN2C(=NN=C2C(F)(F)F)CN1C(=O)C[C@@H](CC3=CC(=C(C=C3F)F)F)N	MFFMDFFZMYYVKS-SECBINFHSA-N	(3R)-3-amino-1-[3-(trifluoromethyl)-6,8-dihydro-5H-[1,2,4]triazolo[4,3-a]pyrazin-7-yl]-4-(2,4,5-trifluorophenyl)butan-1-one	407.1180791	407.1180791	0	1	0	1	1	0	0	0	0	2473	36644	7212	Sitagliptin Phosphate	Biological Test Results|Interactions and Pathways|Chemical and Physical Properties|Classification|Drug and Medication Information|Identification|Literature|Patents|Pharmacology and Biochemistry|Safety and Hazards|Toxicity|Use and Manufacturing|Associated Disorders and Diseases|Spectral Information|Biological Test Results: Active|Biological Test Results: Micromolar	16	1811|2240|2241|2275|2313|2322|2330|273979|296027|296028|296029|296030|296031|296092|296093|296094|296095|296096|296097|296098|299379|299380|299381|299382|299383|309579|309583|309584|309585|309586|309587|309588|309589|309590|309591|309592|309593|309594|342284|342285|342289|342290|342291|343972|343973|343974|343975|349306|364560|393561|393562|393563|393564|393765|393769|418683|419062|419063|419064|…	20050624	001Chemical|10X CHEM|3A SpeedChemical Inc|3WAY PHARM INC|A&J Pharmtech CO., LTD.|A2B Chem|A2Z Chemical|AA BLOCKS|Aaron Chemicals LLC|AbaChemScene|ABBLIS Chemicals|abcr GmbH|Abe Lab, University of Texas MD Anderson Cancer Center|ABI Chem|AbMole Bioscience|Accel Scientific|Aceschem Inc|Acesobio|Achemo Scientific Limited|Achemtek|Acorn PharmaTech Product List|ACT Chemical|Activate Scientific|Active …	Chemical Vendors|Curation Efforts|Governmental Organizations|Journal Publishers|Legacy Depositors|NIH Initiatives|Research and Development|Subscription Services	D004791 - Enzyme Inhibitors > D011480 - Protease Inhibitors|D007004 - Hypoglycemic Agents > D054873 - Dipeptidyl-Peptidase IV Inhibitors|C471 - Enzyme Inhibitor > C783 - Protease Inhibitor|D006730 - Hormones, Hormone Substitutes, and Hormone Antagonists > D006728 - Hormones > D054795 - Incretins|A - Alimentary tract and metabolism > A10 - Drugs used in diabetes > A10B - Blood glucose lowering dru…	CHEMBL1422	SITAGLIPTIN	LEZ-763|LEZ763|SITAGLIPTIN|SITAGLIPTIN COMPONENT OF ZITUVIMET|SITAGLIPTINA|SITAGLIPTINE|ZITUVIO	Small molecule	4	407.32	129	468	2.02	77.04	5	1
3080	Dimercaprol	DIMERCAPROL|2,3-Dimercapto-1-propanol|59-52-9|2,3-Dimercaptopropanol|Sulfactin|Dithioglycerine|Dicaptol|1,2-Dithioglycerol|2,3-Dithiopropanol|British Anti-Lewisite|dimercaptopropanol|Antoxol|Dimersol|Panobal|British antilewisite|Dithioglycerol|Dimercaprolum|1-Propanol, 2,3-dimercapto-|Usaf me-1|1,2-Dimercapto-3-propanol|3-Hydroxy-1,2-propanedithiol|Dimercaprol propanol|2,3-Dimercaptol-1-propanol|…	124.23	C3H8OS2	22.2	32	0.2	6	3	3	2	InChI=1S/C3H8OS2/c4-1-3(6)2-5/h3-6H,1-2H2	C(C(CS)S)O	WQABCVAJNWAXTE-UHFFFAOYSA-N	2,3-bis(sulfanyl)propan-1-ol	124.0016572	124.0016572	0	1	0	1	0	1	0	0	0	3097	20407	5290	Dimercaprol	Biological Test Results|Interactions and Pathways|Chemical and Physical Properties|Classification|Drug and Medication Information|Identification|Literature|Patents|Pharmacology and Biochemistry|Safety and Hazards|Toxicity|Use and Manufacturing|Associated Disorders and Diseases|Spectral Information|Biological Test Results: Active|Biological Test Results: Micromolar	16	155|157|161|165|167|175|179|376|1580|1581|1582|1583|1584|1585|1586|1587|1588|1589|1590|1593|1594|1595|1596|1597|1598|1599|1600|1601|1602|1603|1604|1605|1606|1607|1608|1609|1610|1612|1613|1614|1616|409954|409956|492967|493162|496817|496818|496819|496820|496821|496823|496824|496825|496826|496827|496828|496829|496830|496831|496832|497005|588209|588210|588834|625279|625280|625281|625282|625283|625284…	20050325	001Chemical|10X CHEM|A2B Chem|AA BLOCKS|Aaron Chemicals LLC|AbaChemScene|abcr GmbH|Abe Lab, University of Texas MD Anderson Cancer Center|ABI Chem|Acadechem|Accel Scientific|Accela ChemBio Inc.|Achemica|Achemo Scientific Limited|Achemtek|Acmec Biochemical|AHH Chemical co.,ltd|AK Scientific, Inc. (AKSCI)|AKos Consulting & Solutions|Aladdin Scientific|Alichem|Amadis Chemical|AN PharmaTech|Angene Ch…	Chemical Vendors|Curation Efforts|Governmental Organizations|Journal Publishers|Legacy Depositors|NIH Initiatives|Research and Development|Subscription Services	D064449 - Sequestering Agents > D002614 - Chelating Agents|V - Various > V03 - All other therapeutic products > V03A - All other therapeutic products > V03AB - Antidotes	CHEMBL1597	DIMERCAPROL	1-PROPANOL, 2,3-DIMERCAPTO|2,3,-DIMERCAPTO-1-PROPANOL|2,3-DITHIOPROPAN-1-OL|2,3-DITHIOPROPANOL|ANTOXOL|Anti-Lewisite|B.A.L.|BAL|DICAPTOL|DIMERCAPROL|DIMERCAPROLUM|DIMERSOL|NSC-39515|NSC-4646|PANOBAL|SULFACTIN	Small molecule	4	124.23	47	95	0.21	20.23	3	3
39912	Dexibuprofen	51146-56-6|DEXIBUPROFEN|Dexibuprofene|Dexibuprofeno|Seractil|d-Ibuproten|(+)-(S)-p-Isobutylhydratropic acid|Dexibuprofenum|s-ibuprofen|(2S)-2-(4-isobutylphenyl)propanoic acid|(+)-Ibuprofen|(2S)-2-[4-(2-methylpropyl)phenyl]propanoic acid|NSC-759814|671DKG7P5S|DTXSID9048724|(S)-alpha-methyl-4-(2-methylpropyl)benzeneacetic acid|DTXCID6028650|CHEBI:43415|Benzeneacetic acid, alpha-methyl-4-(2-methylpr…	206.28	C13H18O2	37.3	203	3.5	15	1	2	4	InChI=1S/C13H18O2/c1-9(2)8-11-4-6-12(7-5-11)10(3)13(14)15/h4-7,9-10H,8H2,1-3H3,(H,14,15)/t10-/m0/s1	C[C@@H](C1=CC=C(C=C1)CC(C)C)C(=O)O	HEFNNWSXXWATRW-JTQLQIEISA-N	(2S)-2-[4-(2-methylpropyl)phenyl]propanoic acid	206.1306798	206.1306798	0	1	0	1	1	0	0	0	0	749	15924	3881	dexibuprofen	Biological Test Results|Interactions and Pathways|Chemical and Physical Properties|Classification|Drug and Medication Information|Literature|Patents|Pharmacology and Biochemistry|Safety and Hazards|Toxicity|Use and Manufacturing|Associated Disorders and Diseases|Spectral Information|Taxonomy|Biological Test Results: Active|Biological Test Results: Micromolar|Biological Test Results: Nanomolar	17	357|410|411|422|429|436|444|445|446|447|448|450|451|526|530|547|584|585|587|588|589|590|591|592|593|594|595|596|597|603|605|607|662|694|732|875|879|880|881|883|884|885|886|887|889|891|892|893|894|895|899|900|901|902|912|914|915|917|918|923|924|925|926|927|928|938|940|943|944|945|954|957|958|959|992|995|997|998|1030|1332|1376|1379|1385|1422|1452|1454|1457|1458|1459|1460|1461|1463|1465|1467|1468|14…	20050601	001Chemical|3WAY PHARM INC|A&J Pharmtech CO., LTD.|A2B Chem|AA BLOCKS|AbaChemScene|abcr GmbH|ABI Chem|Accela ChemBio Inc.|Achemo Scientific Limited|Achemtek|Acmec Biochemical|Acorn PharmaTech Product List|Activate Scientific|AEchem Scientific Corp., USA|AHH Chemical co.,ltd|AiFChem, an XtalPi Company|AK Scientific, Inc. (AKSCI)|AKos Consulting & Solutions|Aladdin Scientific|Alfa Chemistry|Amadis …	Chemical Vendors|Curation Efforts|Governmental Organizations|Journal Publishers|Legacy Depositors|NIH Initiatives|Research and Development|Subscription Services	C78272 - Agent Affecting Nervous System > C241 - Analgesic Agent > C2198 - Nonnarcotic Analgesic|M - Musculo-skeletal system > M01 - Antiinflammatory and antirheumatic products > M01A - Antiinflammatory and antirheumatic products, non-steroids > M01AE - Propionic acid derivatives	CHEMBL175	DEXIBUPROFEN	(S)-IBUPROFEN|DEXIBUPROFEN|DEXIBUPROFENE|DEXIBUPROFENO|NSC-759814|S-IBUPROFEN|SERACTIL	Small molecule	4	206.28	167	748	3.07	37.3	1	1
86294073	Zuranolone	Zuranolone|1632051-40-1|SAGE-217|Zurzuvae|SGE-797|zuranolonum|1-[2-[(3R,5R,8R,9R,10S,13S,14S,17S)-3-hydroxy-3,13-dimethyl-2,4,5,6,7,8,9,10,11,12,14,15,16,17-tetradecahydro-1H-cyclopenta[a]phenanthren-17-yl]-2-oxoethyl]pyrazole-4-carbonitrile|S-812217|7ZW49N180B|DTXSID601128500|3beta-Methyl-21-(4-cyano-1H-pyrazol-1'-yl)-19-norpregnanolone|3alpha-Hydroxy-3beta-methyl-21-(4-cyano-1H-pyrazol-1'-yl)-1…	409.6	C25H35N3O2	78.9	746	4.5	30	1	4	3	InChI=1S/C25H35N3O2/c1-24(30)9-7-18-17(11-24)3-4-20-19(18)8-10-25(2)21(20)5-6-22(25)23(29)15-28-14-16(12-26)13-27-28/h13-14,17-22,30H,3-11,15H2,1-2H3/t17-,18+,19-,20-,21+,22-,24-,25+/m1/s1	C[C@]1(CC[C@H]2[C@@H](C1)CC[C@@H]3[C@@H]2CC[C@]4([C@H]3CC[C@@H]4C(=O)CN5C=C(C=N5)C#N)C)O	HARRKNSQXBRBGZ-GVKWWOCJSA-N	1-[2-[(3R,5R,8R,9R,10S,13S,14S,17S)-3-hydroxy-3,13-dimethyl-2,4,5,6,7,8,9,10,11,12,14,15,16,17-tetradecahydro-1H-cyclopenta[a]phenanthren-17-yl]-2-oxoethyl]pyrazole-4-carbonitrile	409.2729274	409.2729274	0	1	0	8	8	0	0	0	0	139	463	105	zuranolone	Biological Test Results|Interactions and Pathways|Chemical and Physical Properties|Classification|Drug and Medication Information|Literature|Patents|Pharmacology and Biochemistry|Safety and Hazards|Toxicity|Use and Manufacturing|Associated Disorders and Diseases|Biological Test Results: Active|Biological Test Results: Micromolar	14	1388002|1388003|1458415|1458416|1458417|1458418|1458419|1458420|1458421|1458422|1458423|1458424|1458425|1458426|1458427|1458428|1458429|1458430|1458431|1458432|1458433|1458434|1458435|1458436|1458437|1458438|1458439|1458440|1458441|1458442|1458443|1458444|1458445|1458446|1458447|1458448|1458449|1458450|1458451|1458452|1458453|1458454|1458455|1458456|1458457|1458458|1458459|1458460|2124885|2124886…	20141229	001Chemical|AA BLOCKS|AbaChemScene|AKos Consulting & Solutions|Amadis Chemical|Apexmol|AstaTech, Inc.|BenchChem|BindingDB|Biorbyt|Biosynth|ChEBI|Chem-Space.com Database|ChEMBL|Chemenu Inc.|ChemIDplus|ChemoSapiens|ChemShuttle|CymitQuimica|Davey Lab, Department of Microbiology, NEIDL, Boston University|DC Chemicals|DrugBank|eMolecules|eNovation Chemicals|EPA DSSTox|Excenen Pharmatech|FDA Global Sub…	Chemical Vendors|Curation Efforts|Governmental Organizations|Journal Publishers|Legacy Depositors|Research and Development|Subscription Services	C78272 - Agent Affecting Nervous System > C265 - Antidepressant Agent	CHEMBL4105630	ZURANOLONE	S-812217|SAGE-217|SGE-797|ZURANOLONE|ZURZUVAE	Small molecule	4	409.57	32	83	4.34	78.91	5	1
50905713	Duvelisib	Duvelisib|1201438-56-3|IPI-145|INK-1197|(S)-3-(1-((9H-Purin-6-yl)amino)ethyl)-8-chloro-2-phenylisoquinolin-1(2H)-one|IPI 145|(S)-3-(1-(9H-purin-6-ylamino)ethyl)-8-chloro-2-phenylisoquinolin-1(2H)-one|INK-1147|610V23S0JI|1(2H)-Isoquinolinone, 8-chloro-2-phenyl-3-[(1S)-1-(9H-purin-6-ylamino)ethyl]-|DTXSID80152697|1(2H)-Isoquinolinone, 8-chloro-2-phenyl-3-((1S)-1-(9H-purin-6-ylamino)ethyl)-|8-Chloro…	416.9	C22H17ClN6O	86.8	668	4.1	30	2	5	4	InChI=1S/C22H17ClN6O/c1-13(28-21-19-20(25-11-24-19)26-12-27-21)17-10-14-6-5-9-16(23)18(14)22(30)29(17)15-7-3-2-4-8-15/h2-13H,1H3,(H2,24,25,26,27,28)/t13-/m0/s1	C[C@@H](C1=CC2=C(C(=CC=C2)Cl)C(=O)N1C3=CC=CC=C3)NC4=NC=NC5=C4NC=N5	SJVQHLPISAIATJ-ZDUSSCGKSA-N	8-chloro-2-phenyl-3-[(1S)-1-(7H-purin-6-ylamino)ethyl]isoquinolin-1-one	416.1152369	416.1152369	0	1	0	1	1	0	0	0	0	491	9970	1973	duvelisib	Biological Test Results|Interactions and Pathways|Chemical and Physical Properties|Classification|Drug and Medication Information|Literature|Patents|Pharmacology and Biochemistry|Safety and Hazards|Toxicity|Use and Manufacturing|Associated Disorders and Diseases|Biological Test Results: Active|Biological Test Results: Micromolar|Biological Test Results: Nanomolar	15	1|3|5|7|9|13|15|19|23|25|29|31|33|35|37|39|41|43|45|47|49|53|55|59|65|67|71|73|77|79|81|83|85|89|91|93|95|97|99|101|103|105|107|109|113|115|119|121|123|125|129|131|133|137|139|141|143|145|1259398|1259399|1259416|1259421|1259423|1296008|1296009|1317009|1317010|1317027|1317028|1317029|1317030|1317031|1317032|1317033|1317034|1317035|1339846|1339847|1339848|1339849|1339850|1345084|1345748|1345749|134…	20110307	001Chemical|10X CHEM|1st Scientific|A&J Pharmtech CO., LTD.|A2B Chem|A2Z Chemical|AA BLOCKS|Aaron Chemicals LLC|AbaChemScene|abcr GmbH|AbMole Bioscience|Accel Scientific|Acmec Biochemical|Adooq BioScience|AEchem Scientific Corp., USA|AiFChem, an XtalPi Company|AK Scientific, Inc. (AKSCI)|AKos Consulting & Solutions|Aladdin Scientific|Allbio Pharm Co., Ltd|Alsachim|Amadis Chemical|Ambeed|Angene Ch…	Chemical Vendors|Curation Efforts|Governmental Organizations|Journal Publishers|Legacy Depositors|NIH Initiatives|Research and Development|Subscription Services	L - Antineoplastic and immunomodulating agents > L01 - Antineoplastic agents > L01E - Protein kinase inhibitors > L01EM - Phosphatidylinositol-3-kinase (pi3k) inhibitors|C471 - Enzyme Inhibitor > C129825 - Antineoplastic Enzyme Inhibitor|C274 - Antineoplastic Agent > C163758 - Targeted Therapy Agent > C2152 - Phosphatidylinositide 3-Kinase Inhibitor|C274 - Antineoplastic Agent > C1742 - Angiogene…	CHEMBL3039502	DUVELISIB	DUVELISIB|INK-1147|INK-1197|IPI-145	Small molecule	4	416.87	450	583	4.48	88.49	6	2
44139752	Osilodrostat	osilodrostat|928134-65-0|LCI699|LCI-699|(+)-Osilodrostat|LCI699-NX|LCI 699|4-[(5R)-6,7-dihydro-5H-pyrrolo[1,2-c]imidazol-5-yl]-3-fluorobenzonitrile|LCI-699-NX|5YL4IQ1078|(R)-4-(6,7-Dihydro-5H-pyrrolo[1,2-c]imidazol-5-yl)-3-fluorobenzonitrile|DTXSID40156570|3-FLUORO-4-[(5R)-5H,6H,7H-PYRROLO[1,2-C]IMIDAZOL-5-YL]BENZONITRILE|4-((5R)-6,7-Dihydro-5H-pyrrolo(1,2-c)imidazol-5-yl)-3-fluoro-benzonitrile|B…	227.24	C13H10FN3	41.6	337	1.9	17	0	3	1	InChI=1S/C13H10FN3/c14-12-5-9(6-15)1-3-11(12)13-4-2-10-7-16-8-17(10)13/h1,3,5,7-8,13H,2,4H2/t13-/m1/s1	C1CC2=CN=CN2[C@H]1C3=C(C=C(C=C3)C#N)F	USUZGMWDZDXMDG-CYBMUJFWSA-N	4-[(5R)-6,7-dihydro-5H-pyrrolo[1,2-c]imidazol-5-yl]-3-fluorobenzonitrile	227.0858755	227.0858755	0	1	0	1	1	0	0	0	0	208	753	119	Osilodrostat	Biological Test Results|Interactions and Pathways|Chemical and Physical Properties|Classification|Drug and Medication Information|Literature|Patents|Pharmacology and Biochemistry|Toxicity|Use and Manufacturing|Associated Disorders and Diseases|Biological Test Results: Active|Biological Test Results: Micromolar|Biological Test Results: Nanomolar	14	1059809|1059810|1059811|1059812|1059813|1059814|1059815|1059816|1059817|1059818|1059819|1059821|1059822|1154696|1154700|1154701|1154702|1177645|1177646|1177647|1177651|1177653|1177654|1177655|1177656|1177659|1177660|1177661|1177662|1177663|1177664|1177666|1191378|1191379|1191380|1200850|1200851|1200852|1203967|1203968|1203969|1203970|1203971|1203972|1249914|1249915|1249916|1251737|1251751|1251753…	20090810	001Chemical|10X CHEM|A2B Chem|AA BLOCKS|Aaron Chemicals LLC|AbaChemScene|AbMole Bioscience|Accel Scientific|Accela ChemBio Inc.|Achemtek|Acmec Biochemical|AKos Consulting & Solutions|Aladdin Scientific|Amadis Chemical|Ambinter|AppChem|AstaTech, Inc.|Aurum Pharmatech LLC|BenchChem|Bic Biotech|BindingDB|Biorbyt|Biosynce Pharmatech|BLD Pharm|BOC Sciences|CATO Research Chemicals Inc.|Center for Chemi…	Chemical Vendors|Curation Efforts|Governmental Organizations|Journal Publishers|Legacy Depositors|NIH Initiatives|Research and Development|Subscription Services	C471 - Enzyme Inhibitor|H - Systemic hormonal preparations, excl. sex hormones and insulins > H02 - Corticosteroids for systemic use > H02C - Antiadrenal preparations > H02CA - Anticorticosteroids	CHEMBL3099695	OSILODROSTAT	LCI-699|LCI-699-NX|LCI699|LCI699-NX|OSILODROSTAT	Small molecule	4	227.24	82	155	2.43	41.61	3	0
977	Oxygen	oxygen|Molecular oxygen|oxygen molecule|Dioxygen|7782-44-7|Pure oxygen|Oxygenium|Liquid oxygen|Oxygen-16|Oxygen, liquified|Compressed oxygen|Oxygen, compressed|INS NO.948|DTXSID2037681|INS-948|E-948|S88TT14065|E948|RNS60 COMPONENT OXYGEN|RNS-60 COMPONENT OXYGEN|CHEBI:15379|Oxygen 16|OXYGEN GAS|oxidanone|Air Compressed|reconstituted Air|Oxygen Compressed|Nitrogen, Oxygen|Oxygen Size B|Oxygen Size …	31.999	O2	34.1	0	-1.1	2	0	2	0	InChI=1S/O2/c1-2	O=O	MYMOFIZGZYHOMD-UHFFFAOYSA-N	molecular oxygen	31.98982924	31.98982924	0	1	0	0	0	0	0	0	0	189752	1764371	1021726	Oxygen	Biological Test Results|Interactions and Pathways|Chemical and Physical Properties|Classification|Drug and Medication Information|Food Additives and Ingredients|Identification|Literature|Patents|Pharmacology and Biochemistry|Safety and Hazards|Toxicity|Use and Manufacturing|Associated Disorders and Diseases|Spectral Information|Taxonomy|Biological Test Results: Active	17	506731|506732|506733|506734|506735|603950|603951|603952|1259407|1259408	20040916	A2B Chem|AA BLOCKS|AAA Chemistry|ABI Chem|AKos Consulting & Solutions|Alfa Chemistry|Amadis Chemical|Ambinter|AmicBase - Antimicrobial Activities|Aurora Fine Chemicals LLC|BenchChem|BIND|BioChemPartner|BioCyc|BLD Pharm|BOC Sciences|ChEBI|Chembase.cn|ChEMBL|ChemDB|Chemical Carcinogenesis Research Information System (CCRIS)|ChemIDplus|Chemieliva Pharmaceutical Co., Ltd|ChemMol|ChemSpider|Comparativ…	Chemical Vendors|Curation Efforts|Governmental Organizations|Journal Publishers|Legacy Depositors|Research and Development|Subscription Services	V - Various > V03 - All other therapeutic products > V03A - All other therapeutic products > V03AN - Medical gases	CHEMBL1234886	OXYGEN	DIOXYGEN|E-948|E948|INS NO.948|INS-948|MEDICINAL OXYGEN AIR LIQUIDE SANTE|MOLECULAR OXYGEN|OXYGEN|OXYGEN 93 PERCENT|OXYGEN COMPONENT OF RNS-60|OXYGEN COMPONENT OF RNS60|OXYGEN MOLECULE|OXYGENIUM	Small molecule	4	32	6	8	0.07	34.14	2	0
24199	Hexocyclium	HEXOCYCLIUM|6004-98-4|Hexocyclium ion|Hexocyclium cation|hexociclium|1-cyclohexyl-2-(4,4-dimethylpiperazin-4-ium-1-yl)-1-phenylethanol|LL3147PI1T|DTXSID80859210|4-(2-Cyclohexyl-2-hydroxy-2-phenethyl)-1,1-dimethylpiperazinium|1-cyclohexyl-2-(4,4-dimethylpiperazin-4-ium-1-yl)-1-phenyl-ethanol|RefChem:146313|DTXCID20196712|CHEMBL1201325|Hexocyclum|AC1L2NA2|UNII-LL3147PI1T|SureCN934371|GTPL323|HEXOCY…	317.5	C20H33N2O+	23.5	362	3.1	23	1	2	4	InChI=1S/C20H33N2O/c1-22(2)15-13-21(14-16-22)17-20(23,18-9-5-3-6-10-18)19-11-7-4-8-12-19/h3,5-6,9-10,19,23H,4,7-8,11-17H2,1-2H3/q+1	C[N+]1(CCN(CC1)CC(C2CCCCC2)(C3=CC=CC=C3)O)C	ZRYHPQCHHOKSMD-UHFFFAOYSA-N	1-cyclohexyl-2-(4,4-dimethylpiperazin-4-ium-1-yl)-1-phenylethanol	317.2592887	317.2592887	1	1	0	1	0	1	0	0	0	27	1544	328	hexocyclium	Biological Test Results|Interactions and Pathways|Chemical and Physical Properties|Classification|Drug and Medication Information|Literature|Patents|Pharmacology and Biochemistry|Toxicity|Use and Manufacturing|Associated Disorders and Diseases|Biological Test Results: Active	12	2062|588220|1345189|1345326|1345343|1345465|1345543|1671498|1961680|1961685|1961687|1961688|1961693|1961706|1961716|1961718|1961723|1961736|1961739|1961749|1961751|1961757|1961769|1961772|1961777|1961785|1961786|1961787|1961812|1961813|1961814|1961820|1961826|1961828|1961838|1961839|1961840|1961844|1961845	20050326	001Chemical|3WAY PHARM INC|A2B Chem|AAA Chemistry|ABI Chem|AKos Consulting & Solutions|Alfa Chemistry|Ambinter|BenchChem|Bic Biotech|BindingDB|Biorbyt|BOC Sciences|ChEBI|ChEMBL|ChemDB|ChemIDplus|Chemieliva Pharmaceutical Co., Ltd|ChemMol|ChemSpider|Collaborative Drug Discovery, Inc.|CymitQuimica|DiscoveryGate|DrugBank|DrugCentral|DTP/NCI|Egon Willighagen, Department of Bioinformatics - BiGCaT, Ma…	Chemical Vendors|Curation Efforts|Governmental Organizations|Journal Publishers|Legacy Depositors|NIH Initiatives|Research and Development|Subscription Services	A - Alimentary tract and metabolism > A03 - Drugs for functional gastrointestinal disorders > A03A - Drugs for functional gastrointestinal disorders > A03AB - Synthetic anticholinergics, quaternary ammonium compounds|C78272 - Agent Affecting Nervous System > C66880 - Anticholinergic Agent > C29704 - Antimuscarinic Agent	CHEMBL1201325	HEXOCYCLIUM	HEXOCYCLIUM|HEXOCYCLIUM CATION|HEXOCYCLIUM ION	Small molecule	4	317.5	29	34	2.85	23.47	2	1
3961	Losartan	losartan|114798-26-4|allisartan|Angizaar|Losartic|Lozap|DUP-89|DTXSID7023227|JMS50MPO89|NSC-758699|CHEBI:6541|[2-butyl-5-chloro-3-[[4-[2-(2H-tetrazol-5-yl)phenyl]phenyl]methyl]imidazol-4-yl]methanol|HGP1405|HGP-1405|(2-butyl-4-chloro-1-{[2'-(1H-tetrazol-5-yl)biphenyl-4-yl]methyl}-1H-imidazol-5-yl)methanol|2-Butyl-4-chloro-1-((2'-(1H-etrazol-5-yl) (1,1'-biphenyl)-4-yl)methyl)-1H-imidazole-5-methan…	422.9	C22H23ClN6O	92.5	520	4.3	30	2	5	8	InChI=1S/C22H23ClN6O/c1-2-3-8-20-24-21(23)19(14-30)29(20)13-15-9-11-16(12-10-15)17-6-4-5-7-18(17)22-25-27-28-26-22/h4-7,9-12,30H,2-3,8,13-14H2,1H3,(H,25,26,27,28)	CCCCC1=NC(=C(N1CC2=CC=C(C=C2)C3=CC=CC=C3C4=NNN=N4)CO)Cl	PSIFNNKUMBGKDQ-UHFFFAOYSA-N	[2-butyl-5-chloro-3-[[4-[2-(2H-tetrazol-5-yl)phenyl]phenyl]methyl]imidazol-4-yl]methanol	422.1621871	422.1621871	0	1	0	0	0	0	0	0	0	9567	65193	12999	Losartan	Biological Test Results|Interactions and Pathways|Chemical and Physical Properties|Classification|Drug and Medication Information|Identification|Literature|Patents|Pharmacology and Biochemistry|Safety and Hazards|Toxicity|Use and Manufacturing|Associated Disorders and Diseases|Spectral Information|Biological Test Results: Active|Biological Test Results: Micromolar|Biological Test Results: Nanomol…	17	875|880|881|884|885|887|889|892|893|894|900|902|910|923|924|927|930|940|995|1030|1195|1379|1422|1452|1454|1457|1458|1460|1463|1467|1468|1469|1471|1476|1477|1478|1479|1487|1490|1519|1688|1766|1768|1865|1948|2063|2101|2107|2112|2147|2240|2241|2275|2313|2322|2330|2451|2472|2517|2528|2546|2549|2551|2662|8003|9310|10690|13548|18415|23693|37514|37517|37524|37538|37542|37543|37546|37673|37674|37676|3768…	20050325	001Chemical|10X CHEM|1st Scientific|3WAY PHARM INC|A2B Chem|AA BLOCKS|Aaron Chemicals LLC|AbaChemScene|ABBLIS Chemicals|abcr GmbH|Abe Lab, University of Texas MD Anderson Cancer Center|ABI Chem|AbMole Bioscience|Accel Scientific|Accela ChemBio Inc.|Achemtek|Acmec Biochemical|Acorn PharmaTech Product List|ACT Chemical|Activate Scientific|AEchem Scientific Corp., USA|AgroIntelBioScan.com|AHH Chemic…	Chemical Vendors|Curation Efforts|Governmental Organizations|Journal Publishers|Legacy Depositors|NIH Initiatives|Research and Development|Subscription Services	C78274 - Agent Affecting Cardiovascular System > C270 - Antihypertensive Agent > C66930 - Angiotensin II Receptor Antagonist|D002317 - Cardiovascular Agents > D000959 - Antihypertensive Agents|D057911 - Angiotensin Receptor Antagonists > D047228 - Angiotensin II Type 1 Receptor Blockers|D002317 - Cardiovascular Agents > D000889 - Anti-Arrhythmia Agents|C - Cardiovascular system > C09 - Agents act…	CHEMBL191	LOSARTAN	ALLISARTAN|ANGIZAAR|DUP-89|E-3174|EXP-3174|EXP3174|HGP-1405|HGP1405|LOSARTAN|LOSARTAN CARBOXYLIC ACID|LOSARTIC|LOZAP|NSC-758699	Small molecule	4	422.92	236	1680	4.27	92.51	6	2
444025	Loteprednol Etabonate	Loteprednol etabonate|Lotemax|82034-46-6|Alrex|HGP-1|Inveltys|CDDD-5604|P-5604|Airex|chloromethyl (8S,9S,10R,11S,13S,14S,17R)-17-ethoxycarbonyloxy-11-hydroxy-10,13-dimethyl-3-oxo-7,8,9,11,12,14,15,16-octahydro-6H-cyclopenta[a]phenanthrene-17-carboxylate|CDDD 5604|YEH1EZ96K6|EYSUVIS|CDDD5604|DTXSID2046468|CHEBI:31784|KPI-121|DTXCID0026468|chloromethyl 17alpha-[(ethoxycarbonyl)oxy]-11beta-hydroxy-3…	466.9	C24H31ClO7	99.1	882	3.9	32	1	7	7	InChI=1S/C24H31ClO7/c1-4-30-21(29)32-24(20(28)31-13-25)10-8-17-16-6-5-14-11-15(26)7-9-22(14,2)19(16)18(27)12-23(17,24)3/h7,9,11,16-19,27H,4-6,8,10,12-13H2,1-3H3/t16-,17-,18-,19+,22-,23-,24-/m0/s1	CCOC(=O)O[C@@]1(CC[C@@H]2[C@@]1(C[C@@H]([C@H]3[C@H]2CCC4=CC(=O)C=C[C@]34C)O)C)C(=O)OCCl	DMKSVUSAATWOCU-HROMYWEYSA-N	chloromethyl (8S,9S,10R,11S,13S,14S,17R)-17-ethoxycarbonyloxy-11-hydroxy-10,13-dimethyl-3-oxo-7,8,9,11,12,14,15,16-octahydro-6H-cyclopenta[a]phenanthrene-17-carboxylate	466.175831	466.175831	0	1	0	7	7	0	0	0	0	585	17562	3712	Loteprednol Etabonate	Biological Test Results|Interactions and Pathways|Chemical and Physical Properties|Classification|Drug and Medication Information|Literature|Patents|Pharmacology and Biochemistry|Safety and Hazards|Toxicity|Use and Manufacturing|Associated Disorders and Diseases|Spectral Information|Biological Test Results: Active|Biological Test Results: Micromolar|Biological Test Results: Nanomolar	16	1376|1385|1422|1465|1511|1529|1530|1531|1532|1554|1621|1626|1662|1663|1672|1813|1814|1832|1850|1863|1875|1885|1899|1903|1906|1910|1947|1950|1956|1962|1974|1987|2016|2023|2025|2029|2052|2057|2066|2094|2097|2098|2099|2129|2130|2156|2174|2177|2216|2221|2227|2234|2235|2237|2239|2247|2280|2300|2380|2391|2435|2445|2462|2520|2521|2524|2540|2544|2550|2553|2557|2563|2599|2606|2629|2642|2648|2650|2661|2690…	20050624	001Chemical|3WAY PHARM INC|AA BLOCKS|Aaron Chemicals LLC|AbaChemScene|ABBLIS Chemicals|ABI Chem|AbMole Bioscience|Accela ChemBio Inc.|Achemtek|Acmec Biochemical|Acorn PharmaTech Product List|AHH Chemical co.,ltd|AK Scientific, Inc. (AKSCI)|AKos Consulting & Solutions|Aladdin Scientific|Alfa Chemistry|Amadis Chemical|ApexBio Technology|Aurora Fine Chemicals LLC|AvaChem Scientific|BenchChem|Binding…	Chemical Vendors|Curation Efforts|Governmental Organizations|Journal Publishers|Legacy Depositors|NIH Initiatives|Research and Development|Subscription Services	C147908 - Hormone Therapy Agent > C548 - Therapeutic Hormone > C1636 - Therapeutic Steroid Hormone|C308 - Immunotherapeutic Agent > C574 - Immunosuppressant > C211 - Therapeutic Corticosteroid|D018926 - Anti-Allergic Agents	CHEMBL1200865	LOTEPREDNOL ETABONATE	ALREX|CDDD 5604|CDDD-5604|CDDD5604|EYSUVIS|HGP-1|INVELTYS|KPI-121|LOTEMAX|LOTEMAX SM|LOTEPREDNOL|LOTEPREDNOL ETABONATE|LOTEPREDNOL ETABONATE COMPONENT OF ZYLET|P-5604	Small molecule	4	466.96	76	95	3.92	99.13	7	1
123606	Almotriptan	Almotriptan|154323-57-6|Almogran|LAS-31416|NSC-760092|1O4XL5SN61|DTXSID5044289|1-(((3-(2-(Dimethylamino)ethyl)indol-5-yl)methyl)sulfonyl)pyrrolidine|LAS31416|Pyrrolidine, 1-(((3-(2-(dimethylamino)ethyl)-1H-indol-5-yl)methyl)sulfonyl)-|DTXCID3024289|CHEBI:520985|dimethyl(2-{5-[(pyrrolidine-1-sulfonyl)methyl]-1H-indol-3-yl}ethyl)amine|Pyrrolidine, 1-[[[3-[2-(dimethylamino)ethyl]-1H-indol-5-yl]methy…	335.5	C17H25N3O2S	64.8	483	1.6	23	1	4	6	InChI=1S/C17H25N3O2S/c1-19(2)10-7-15-12-18-17-6-5-14(11-16(15)17)13-23(21,22)20-8-3-4-9-20/h5-6,11-12,18H,3-4,7-10,13H2,1-2H3	CN(C)CCC1=CNC2=C1C=C(C=C2)CS(=O)(=O)N3CCCC3	WKEMJKQOLOHJLZ-UHFFFAOYSA-N	N,N-dimethyl-2-[5-(pyrrolidin-1-ylsulfonylmethyl)-1H-indol-3-yl]ethanamine	335.1667482	335.1667482	0	1	0	0	0	0	0	0	0	933	10948	1933	almotriptan	Biological Test Results|Interactions and Pathways|Chemical and Physical Properties|Classification|Drug and Medication Information|Literature|Patents|Pharmacology and Biochemistry|Safety and Hazards|Toxicity|Use and Manufacturing|Associated Disorders and Diseases|Spectral Information|Biological Test Results: Active|Biological Test Results: Micromolar	15	875|880|881|884|885|887|889|892|893|894|900|902|910|923|924|927|930|940|995|1030|1379|1422|1452|1454|1457|1458|1460|1463|1467|1468|1469|1471|1476|1477|1478|1479|1487|1490|1519|1688|1766|1768|1865|1948|2062|2101|2107|2112|2147|2240|2241|2275|2313|2322|2330|2451|2472|2517|2528|2546|2549|2551|2662|311524|425652|425653|434959|485281|485290|485350|492961|493033|504327|504332|504749|504770|504832|50483…	20050808	001Chemical|10X CHEM|1st Scientific|3WAY PHARM INC|A&J Pharmtech CO., LTD.|A2B Chem|AA BLOCKS|Aaron Chemicals LLC|AbaChemScene|ABBLIS Chemicals|abcr GmbH|Abe Lab, University of Texas MD Anderson Cancer Center|ABI Chem|AbMole Bioscience|Acadechem|Accel Scientific|Achemo Scientific Limited|Acmec Biochemical|Activate Scientific|Adooq BioScience|AEchem Scientific Corp., USA|AHH Chemical co.,ltd|AK Sc…	Chemical Vendors|Curation Efforts|Governmental Organizations|Journal Publishers|Legacy Depositors|NIH Initiatives|Research and Development|Subscription Services	C78272 - Agent Affecting Nervous System > C47794 - Serotonin Agonist|D018377 - Neurotransmitter Agents > D018490 - Serotonin Agents > D017366 - Serotonin Receptor Agonists|N - Nervous system > N02 - Analgesics > N02C - Antimigraine preparations > N02CC - Selective serotonin (5ht1) agonists	CHEMBL1505	ALMOTRIPTAN	ALMOTRIPTAN|LAS 31416|LAS-31416|LAS31416|NSC-760092	Small molecule	4	335.47	70	242	2.2	56.41	3	1
54684141	Teriflunomide	Teriflunomide|163451-81-8|Aubagio|Flucyamide|A77 1726|HMR1726|HMR-1726|(Z)-2-Cyano-3-hydroxy-N-(4-(trifluoromethyl)phenyl)but-2-enamide|HMR 1726|teriflunomida|A 771726|A-771726|SU 20|A771726|teriflunomidum|A 77-1726|(Z)-2-cyano-3-hydroxy-N-[4-(trifluoromethyl)phenyl]but-2-enamide|1C058IKG3B|CHEBI:68540|(Z)-2-cyano-alpha,alpha,alpha-trifluoro-3-hydroxy-p-crotonotoluidide|N-(4-Trifluoromethylphenyl…	270.21	C12H9F3N2O2	73.1	426	3.3	19	2	6	2	InChI=1S/C12H9F3N2O2/c1-7(18)10(6-16)11(19)17-9-4-2-8(3-5-9)12(13,14)15/h2-5,18H,1H3,(H,17,19)/b10-7-	C/C(=C(\C#N)/C(=O)NC1=CC=C(C=C1)C(F)(F)F)/O	UTNUDOFZCWSZMS-YFHOEESVSA-N	(Z)-2-cyano-3-hydroxy-N-[4-(trifluoromethyl)phenyl]but-2-enamide	270.061612	270.061612	0	1	0	0	0	0	1	1	0	2387	11143	2035	teriflunomide	Biological Test Results|Interactions and Pathways|Chemical and Physical Properties|Classification|Drug and Medication Information|Literature|Patents|Pharmacology and Biochemistry|Safety and Hazards|Toxicity|Use and Manufacturing|Associated Disorders and Diseases|Spectral Information|Biological Test Results: Active|Biological Test Results: Micromolar	15	1|3|5|7|9|13|19|23|25|29|31|33|35|37|39|41|43|45|49|53|55|59|65|67|71|73|77|79|81|83|85|89|91|93|95|97|99|101|103|105|107|109|113|115|119|121|123|125|129|131|133|137|139|141|143|145|55726|55727|55745|140308|155444|155445|155446|210279|254736|254751|254980|255000|275413|275414|275415|275418|354302|354303|370563|377223|377224|449195|567059|567060|567061|634769|634770|634771|634772|634773|634774|634…	20111226	001Chemical|1st Scientific|A&J Pharmtech CO., LTD.|A2B Chem|AA BLOCKS|Aaron Chemicals LLC|AbaChemScene|abcr GmbH|ABI Chem|AbMole Bioscience|Acadechem|Accel Scientific|Accela ChemBio Inc.|Achemo Scientific Limited|Acmec Biochemical|Activate Scientific|AHH Chemical co.,ltd|AiFChem, an XtalPi Company|AKos Consulting & Solutions|Aladdin Scientific|Alfa Chemistry|Alsachim|Amadis Chemical|Ambeed|ApexBi…	Chemical Vendors|Curation Efforts|Governmental Organizations|Journal Publishers|Legacy Depositors|NIH Initiatives|Research and Development|Subscription Services	D007155 - Immunologic Factors > D007166 - Immunosuppressive Agents|C471 - Enzyme Inhibitor|D018501 - Antirheumatic Agents|L - Antineoplastic and immunomodulating agents > L04 - Immunosuppressants > L04A - Immunosuppressants > L04AA - Selective immunosuppressants|D002491 - Central Nervous System Agents > D000700 - Analgesics|D018373 - Peripheral Nervous System Agents > D018689 - Sensory System Age…	CHEMBL973	TERIFLUNOMIDE	A77 1726|AUBAGIO|HMR-1726|HMR1726|LEFLUNOMIDE RELATED COMPOUND B|LEFLUNOMIDE RELATED COMPOUND B RS|TERIFLUNOMIDA|TERIFLUNOMIDE|TERIFLUNOMIDE ACCORD|TERIFLUNOMIDE MYLAN	Small molecule	4	270.21	79	193	3	73.12	3	2
135409453	Tegaserod	Tegaserod|145158-71-0|tegaserodum|SDZ-HTF-919|HTF919|DTXSID6045955|1-(((5-Methoxyindol-3-yl)methylene)amino)-3-pentylguanidine|CHEBI:51043|458VC51857|1-[(E)-(5-methoxy-1H-indol-3-yl)methylideneamino]-2-pentylguanidine|Hydrazinecarboximidamide, 2-[(5-methoxy-1H-indol-3-yl)methylene]-N-pentyl-|Hydrazinecarboximidamide, 2-((5-methoxy-1H-indol-3-yl)methylene)-N-pentyl-|2-[(5-methoxy-2,3-dihydro-1H-in…	301.39	C16H23N5O	87.8	385	2.6	22	3	3	8	InChI=1S/C16H23N5O/c1-3-4-5-8-18-16(17)21-20-11-12-10-19-15-7-6-13(22-2)9-14(12)15/h6-7,9-11,19H,3-5,8H2,1-2H3,(H3,17,18,21)/b20-11+	CCCCCN=C(N)N/N=C/C1=CNC2=C1C=C(C=C2)OC	IKBKZGMPCYNSLU-RGVLZGJSSA-N	1-[(E)-(5-methoxy-1H-indol-3-yl)methylideneamino]-2-pentylguanidine	301.1902604	301.1902604	0	1	0	0	0	0	1	1	0	361	6387	1335	tegaserod	Biological Test Results|Interactions and Pathways|Chemical and Physical Properties|Classification|Drug and Medication Information|Literature|Patents|Pharmacology and Biochemistry|Toxicity|Use and Manufacturing|Associated Disorders and Diseases|Spectral Information|Taxonomy|Biological Test Results: Active|Biological Test Results: Micromolar|Biological Test Results: Nanomolar	16	875|880|881|884|885|887|889|892|893|894|900|902|910|923|924|927|930|940|995|1030|1379|1422|1452|1454|1457|1458|1460|1463|1467|1468|1469|1471|1476|1478|1479|1487|1490|1519|1688|1766|1768|1865|1948|2101|2107|2112|2147|2240|2241|2275|2313|2322|2330|2451|2472|2517|2528|2546|2549|2551|2662|6185|6386|234717|378830|416399|416400|425652|425653|431671|431672|431673|431674|431675|431676|431689|431693|43495…	20190115	001Chemical|10X CHEM|1st Scientific|3WAY PHARM INC|AA BLOCKS|Aaron Chemicals LLC|AbaChemScene|ABBLIS Chemicals|Abe Lab, University of Texas MD Anderson Cancer Center|ABI Chem|Adooq BioScience|AHH Chemical co.,ltd|AiFChem, an XtalPi Company|AK Scientific, Inc. (AKSCI)|AKos Consulting & Solutions|Aladdin Scientific|Alfa Chemistry|Amadis Chemical|Ambeed|AN PharmaTech|ApexBio Technology|Apexmol|AppCh…	Chemical Vendors|Curation Efforts|Governmental Organizations|Journal Publishers|Legacy Depositors|NIH Initiatives|Research and Development|Subscription Services	A - Alimentary tract and metabolism > A06 - Drugs for constipation > A06A - Drugs for constipation|C78272 - Agent Affecting Nervous System > C66885 - Serotonin Antagonist|D018377 - Neurotransmitter Agents > D018490 - Serotonin Agents > D017366 - Serotonin Receptor Agonists	CHEMBL76370	TEGASEROD	HTF 919|HTF919|SDZ-HTF-919|TEGASEROD	Small molecule	4	301.39	100	240	2.81	85.29	3	4
4886	Pramoxine	Pramocaine|pramoxine|140-65-8|Proxazocain|pramocainum|4-[3-(4-Butoxyphenoxy)propyl]morpholine|Pramocaina|4-(3-(p-Butoxyphenoxy)propyl)morpholine|p-Butoxyphenyl gamma-morpholinopropyl ether|gamma-Morpholinopropyl 4-n-butoxyphenyl ether|CHEBI:8357|068X84E056|DTXSID8040692|4-(3-(4-butoxyphenoxy)propyl)morpholine|RefChem:55901|DTXCID6020692|C05AD07|D04AB07|205-425-7|Tronopthane|Morpholine, 4-(3-(p-bu…	293.4	C17H27NO3	30.9	248	3.1	21	0	4	9	InChI=1S/C17H27NO3/c1-2-3-12-20-16-5-7-17(8-6-16)21-13-4-9-18-10-14-19-15-11-18/h5-8H,2-4,9-15H2,1H3	CCCCOC1=CC=C(C=C1)OCCCN2CCOCC2	DQKXQSGTHWVTAD-UHFFFAOYSA-N	4-[3-(4-butoxyphenoxy)propyl]morpholine	293.1990937	293.1990937	0	1	0	0	0	0	0	0	0	115	14883	2894	pramoxine	Biological Test Results|Interactions and Pathways|Chemical and Physical Properties|Classification|Drug and Medication Information|Literature|Patents|Pharmacology and Biochemistry|Safety and Hazards|Toxicity|Use and Manufacturing|Associated Disorders and Diseases|Spectral Information|Biological Test Results: Active|Biological Test Results: Micromolar	15	357|410|411|444|445|446|447|448|450|451|526|530|584|585|587|588|589|590|591|592|593|594|595|596|597|603|605|607|662|875|880|881|883|884|885|886|887|889|891|892|893|894|899|900|901|902|912|914|915|923|924|925|926|927|938|995|1030|1332|1379|1452|1454|1457|1458|1467|1469|1471|1476|1477|1478|1479|1487|1490|1519|1688|1766|1768|1851|1865|1948|2101|2107|2112|2147|2240|2241|2275|2313|2322|2330|2451|2472|…	20040916	001Chemical|10X CHEM|3WAY PHARM INC|A2B Chem|AA BLOCKS|AAA Chemistry|Aaron Chemicals LLC|AbaChemScene|abcr GmbH|Abe Lab, University of Texas MD Anderson Cancer Center|ABI Chem|AbMole Bioscience|Acadechem|Accel Scientific|Accela ChemBio Inc.|Achemo Scientific Limited|Achemtek|Activate Scientific|AEchem Scientific Corp., USA|AHH Chemical co.,ltd|AiFChem, an XtalPi Company|AK Scientific, Inc. (AKSCI…	Chemical Vendors|Curation Efforts|Governmental Organizations|Journal Publishers|Legacy Depositors|NIH Initiatives|Research and Development|Subscription Services	C - Cardiovascular system > C05 - Vasoprotectives > C05A - Agents for treatment of hemorrhoids and anal fissures for topical use > C05AD - Local anesthetics|C78272 - Agent Affecting Nervous System > C245 - Anesthetic Agent|D - Dermatologicals > D04 - Antipruritics, incl. antihistamines, anesthetics, etc. > D04A - Antipruritics, incl. antihistamines, anesthetics, etc. > D04AB - Anesthetics for top…	CHEMBL1198	PRAMOXINE	PRAMOCAINA|PRAMOCAINE	Small molecule	4	293.41	126	618	2.97	30.93	4	0
5284549	Dorzolamide	dorzolamide|120279-96-1|4S,6S-Dorzolamide|Dorzolamida|Dorzolamide, trans-(-)-|9JDX055TW1|CHEBI:4702|DTXSID7022960|(4S,6S)-4-Ethylamino-6-methyl-7,7-dioxo-4,5,6,7-tetrahydro-7lambda*6*-thieno[2,3-b]thiopyran-2-sulfonic acid amide|(4S,trans)-4-(ethylamino)-6-methyl-5,6-dihydro-4H-thieno[2,3-b]thiopyran-2-sulfonamide 7,7-dioxide|4-Ethylamino-6-methyl-7,7-dioxo-4,5,6,7-tetrahydro-7lambda*6*-thieno[2,…	324.4	C10H16N2O4S3	151	534	0.4	19	2	7	3	InChI=1S/C10H16N2O4S3/c1-3-12-8-4-6(2)18(13,14)10-7(8)5-9(17-10)19(11,15)16/h5-6,8,12H,3-4H2,1-2H3,(H2,11,15,16)/t6-,8-/m0/s1	CCN[C@H]1C[C@@H](S(=O)(=O)C2=C1C=C(S2)S(=O)(=O)N)C	IAVUPMFITXYVAF-XPUUQOCRSA-N	(4S,6S)-4-(ethylamino)-6-methyl-7,7-dioxo-5,6-dihydro-4H-thieno[2,3-b]thiopyran-2-sulfonamide	324.0272205	324.0272205	0	1	0	2	2	0	0	0	0	1144	16237	2822	dorzolamide	Biological Test Results|Interactions and Pathways|Chemical and Physical Properties|Classification|Drug and Medication Information|Literature|Patents|Pharmacology and Biochemistry|Safety and Hazards|Toxicity|Use and Manufacturing|Associated Disorders and Diseases|Spectral Information|Biological Test Results: Active|Biological Test Results: Micromolar|Biological Test Results: Nanomolar	16	1195|1332|1811|17876|17877|18312|18313|19227|19232|21493|21708|21970|23532|23540|23571|25799|25800|25801|26762|26773|26782|27322|27323|27588|27788|28733|28833|28908|47710|47713|47739|47744|47749|47750|47898|47899|47901|47902|47904|47906|47916|47917|47919|47920|47922|47929|47931|47935|47936|47938|47939|47940|47942|48090|48093|48096|48108|48109|48110|48114|48119|48120|48121|48122|48128|48131|48132|…	20050624	001Chemical|10X CHEM|3WAY PHARM INC|A&J Pharmtech CO., LTD.|A2B Chem|AA BLOCKS|Aaron Chemicals LLC|AbaChemScene|abcr GmbH|ABI Chem|Accel Scientific|Achemtek|Acmec Biochemical|Acorn PharmaTech Product List|Activate Scientific|Active Biopharma|AEchem Scientific Corp., USA|AHH Chemical co.,ltd|AiFChem, an XtalPi Company|AK Scientific, Inc. (AKSCI)|AKos Consulting & Solutions|Aladdin Scientific|Alfa …	Chemical Vendors|Curation Efforts|Governmental Organizations|Journal Publishers|Legacy Depositors|NIH Initiatives|Research and Development|Subscription Services	C471 - Enzyme Inhibitor > C29577 - Carbonic Anhydrase Inhibitor|D002317 - Cardiovascular Agents > D000959 - Antihypertensive Agents|D004791 - Enzyme Inhibitors > D002257 - Carbonic Anhydrase Inhibitors|S - Sensory organs > S01 - Ophthalmologicals > S01E - Antiglaucoma preparations and miotics > S01EC - Carbonic anhydrase inhibitors	CHEMBL218490	DORZOLAMIDE	DORZANT|DORZOLAMIDA|DORZOLAMIDE|DORZOLAMIDE, TRANS-(-)-|TRUSOPT	Small molecule	4	324.45	76	649	0.61	106.33	6	2
3488	Glibenclamide	glyburide|Glibenclamide|10238-21-8|Glynase|Euglucon|Semi-daonil|Libanil|Glibenclamida|Glibenclamidum|Calabren|Lederglib|HB 419|Glyburide (micronized)|1-(p-(2-(5-Chloro-2-methoxybenzamido)ethyl)benzenesulfonyl)-3-cyclohexylurea|SX6K58TVWC|5-Chloro-N-(2-(4-((((cyclohexylamino)carbonyl)amino)sulfonyl)phenyl)ethyl)-2-methoxybenzamide|5-chloro-N-[2-(4-{[(cyclohexylcarbamoyl)amino]sulfonyl}phenyl)ethyl…	494	C23H28ClN3O5S	122	746	4.8	33	3	5	8	InChI=1S/C23H28ClN3O5S/c1-32-21-12-9-17(24)15-20(21)22(28)25-14-13-16-7-10-19(11-8-16)33(30,31)27-23(29)26-18-5-3-2-4-6-18/h7-12,15,18H,2-6,13-14H2,1H3,(H,25,28)(H2,26,27,29)	COC1=C(C=C(C=C1)Cl)C(=O)NCCC2=CC=C(C=C2)S(=O)(=O)NC(=O)NC3CCCCC3	ZNNLBTZKUZBEKO-UHFFFAOYSA-N	5-chloro-N-[2-[4-(cyclohexylcarbamoylsulfamoyl)phenyl]ethyl]-2-methoxybenzamide	493.1438199	493.1438199	0	1	0	0	0	0	0	0	0	17177	78522	16865	Glyburide	Biological Test Results|Interactions and Pathways|Chemical and Physical Properties|Classification|Drug and Medication Information|Literature|Patents|Pharmacology and Biochemistry|Safety and Hazards|Toxicity|Use and Manufacturing|Associated Disorders and Diseases|Spectral Information|Taxonomy|Biological Test Results: Active|Biological Test Results: Micromolar|Biological Test Results: Nanomolar	17	357|361|364|368|371|373|374|375|377|410|411|422|425|429|430|431|432|436|438|440|441|444|445|446|447|448|449|450|451|453|454|455|456|457|460|483|485|487|488|501|518|521|522|524|525|526|527|528|529|530|538|539|547|552|555|556|559|560|561|565|567|568|570|571|572|573|574|575|576|577|580|581|583|584|585|587|588|589|590|591|592|593|594|595|596|597|598|601|602|603|604|605|606|607|609|614|615|618|620|622…	20040916	001Chemical|10X CHEM|3WAY PHARM INC|A&J Pharmtech CO., LTD.|A2B Chem|AA BLOCKS|Aaron Chemicals LLC|AbaChemScene|ABBLIS Chemicals|Abbott Labs|abcr GmbH|Abe Lab, University of Texas MD Anderson Cancer Center|ABI Chem|AbMole Bioscience|Accel Scientific|Accela ChemBio Inc.|Achemica|Achemtek|Acmec Biochemical|Acorn PharmaTech Product List|Activate Scientific|Adooq BioScience|AHH Chemical co.,ltd|AiFCh…	Chemical Vendors|Curation Efforts|Governmental Organizations|Journal Publishers|Legacy Depositors|NIH Initiatives|Research and Development|Subscription Services	A - Alimentary tract and metabolism > A10 - Drugs used in diabetes > A10B - Blood glucose lowering drugs, excl. insulins > A10BB - Sulfonylureas|C78276 - Agent Affecting Digestive System or Metabolism > C29711 - Anti-diabetic Agent > C97936 - Sulfonylurea Antidiabetic Agent|D007004 - Hypoglycemic Agents	CHEMBL472	GLYBURIDE	AMGLIDIA|CALABREN|CIRARA|DAONIL|DIABETA|DIABETAMIDE 2.5|DIABETAMIDE 5|EUGLUCON|GLIBENCLAMIDA|GLIBENCLAMIDE|GLIBENCLAMIDUM|GLIKEN|GLYBENCLAMIDE|GLYBURIDE|GLYBURIDE (MICRONIZED)|GLYBURIDE COMPONENT OF GLUCOVANCE|GLYNASE|HB 419|HB-419|LEDERGLIB|LIBANIL|MALIX|MICRONASE|NSC-759618|SEMI-DAONIL|U-26,45|U-26,452|U-26452	Small molecule	4	494.01	240	2720	3.64	113.6	5	3
16231	Amiloride	AMILORIDE|Amipramidin|2609-46-3|Guanamprazin|Amilorida|Amipramizid|3,5-diamino-N-carbamimidoyl-6-chloropyrazine-2-carboxamide|Amiloridum|Midamor|Amiclaran|N-Amidino-3,5-diamino-6-chloropyrazinecarboxamide|3,5-diamino-6-chloro-N-(diaminomethylidene)pyrazine-2-carboxamide|7DZO8EB0Z3|DTXSID9043853|Pyrazinecarboxamide, 3,5-diamino-N-(aminoiminomethyl)-6-chloro-|CHEBI:2639|DTXCID7023853|Trom, Amiduret…	229.63	C6H8ClN7O	159	279	-0.7	15	4	5	1	InChI=1S/C6H8ClN7O/c7-2-4(9)13-3(8)1(12-2)5(15)14-6(10)11/h(H4,8,9,13)(H4,10,11,14,15)	C1(=C(N=C(C(=N1)Cl)N)N)C(=O)N=C(N)N	XSDQTOBWRPYKKA-UHFFFAOYSA-N	3,5-diamino-6-chloro-N-(diaminomethylidene)pyrazine-2-carboxamide	229.0478856	229.0478856	0	1	0	0	0	0	0	0	0	15524	47493	9721	Amiloride	Biological Test Results|Interactions and Pathways|Chemical and Physical Properties|Classification|Drug and Medication Information|Literature|Patents|Pharmacology and Biochemistry|Safety and Hazards|Toxicity|Use and Manufacturing|Associated Disorders and Diseases|Spectral Information|Biological Test Results: Active|Biological Test Results: Micromolar	15	357|410|411|444|445|446|447|448|450|451|526|530|584|585|587|588|589|590|591|592|593|594|595|596|597|603|605|607|662|875|879|880|881|883|884|885|886|887|889|891|892|893|894|895|899|900|901|902|912|914|915|917|918|923|924|925|926|927|928|938|943|944|945|954|957|958|959|992|995|997|998|1030|1332|1376|1379|1385|1422|1452|1454|1457|1458|1460|1463|1465|1467|1468|1469|1471|1476|1477|1478|1479|1487|1490|…	20050327	001Chemical|10X CHEM|1st Scientific|3WAY PHARM INC|A2B Chem|AA BLOCKS|AAA Chemistry|Aaron Chemicals LLC|AbaChemScene|ABBLIS Chemicals|Abbott Labs|abcr GmbH|Abe Lab, University of Texas MD Anderson Cancer Center|ABI Chem|AbMole Bioscience|Accel Scientific|Achemtek|Acmec Biochemical|ACT Chemical|Activate Scientific|Adooq BioScience|AHH Chemical co.,ltd|AK Scientific, Inc. (AKSCI)|AKos Consulting & …	Chemical Vendors|Curation Efforts|Governmental Organizations|Journal Publishers|Legacy Depositors|NIH Initiatives|Research and Development|Subscription Services	C - Cardiovascular system > C03 - Diuretics > C03D - Aldosterone antagonists and other potassium-sparing agents|C274 - Antineoplastic Agent > C186664 - Cytotoxic Chemotherapeutic Agent > C2842 - DNA Binding Agent|C78275 - Agent Affecting Blood or Body Fluid > C448 - Diuretic > C49186 - Potassium-Sparing Diuretic|D002317 - Cardiovascular Agents > D026941 - Sodium Channel Blockers|D002317 - Cardiov…	CHEMBL945	AMILORIDE	AMICLARAN|AMILORIDA|AMILORIDE|Hydro-Ride	Small molecule	4	229.63	213	973	-1.08	156.79	6	5
9270	Ethynodiol Diacetate	ETHYNODIOL DIACETATE|297-76-7|Femulen|Continuin|Etynodiol Acetate|Etynodiol diacetate|SC 11800|SC-11800|19-Nor-17alpha-pregn-4-en-20-yne-3beta,17-diol diacetate|DTXSID4020614|CHEBI:31580|NSC-759288|(3-beta,17-alpha)-19-Norpregn-4-en-20-yne-3,17-diol diacetate|17-alpha-Ethynyl-19-norandrost-4-ene-3-beta,17-beta-diol diacetate|17alpha-Ethynyl-3,17-dihydroxy-4-estrene diacetate|17alpha-Ethynylestr-4…	384.5	C24H32O4	52.6	758	3.9	28	0	4	5	InChI=1S/C24H32O4/c1-5-24(28-16(3)26)13-11-22-21-8-6-17-14-18(27-15(2)25)7-9-19(17)20(21)10-12-23(22,24)4/h1,14,18-22H,6-13H2,2-4H3/t18-,19-,20+,21+,22-,23-,24-/m0/s1	CC(=O)O[C@H]1CC[C@@H]2[C@H]3CC[C@]4([C@H]([C@@H]3CCC2=C1)CC[C@]4(C#C)OC(=O)C)C	ONKUMRGIYFNPJW-KIEAKMPYSA-N	[(3S,8R,9S,10R,13S,14S,17R)-17-acetyloxy-17-ethynyl-13-methyl-2,3,6,7,8,9,10,11,12,14,15,16-dodecahydro-1H-cyclopenta[a]phenanthren-3-yl] acetate	384.2300595	384.2300595	0	1	0	7	7	0	0	0	0	639	8944	2185	Ethynodiol Diacetate	Biological Test Results|Interactions and Pathways|Chemical and Physical Properties|Classification|Drug and Medication Information|Literature|Patents|Pharmacology and Biochemistry|Safety and Hazards|Toxicity|Use and Manufacturing|Associated Disorders and Diseases|Spectral Information|Biological Test Results: Active|Biological Test Results: Micromolar|Biological Test Results: Nanomolar	16	880|1189|1195|1199|1205|1208|1332|1469|1471|1479|1487|1490|1688|1766|1768|2528|2546|2551|2662|485290|485350|492961|492967|493033|493140|504327|504332|504749|504832|504834|504847|504865|540299|588209|588210|588519|588579|588834|602314|602332|624030|624031|624032|624044|624170|624172|624173|624296|624297|624349|625144|625145|625146|625147|625148|625149|625150|625151|625152|625153|625154|625155|6251…	20050624	001Chemical|10X CHEM|A&J Pharmtech CO., LTD.|A2B Chem|AA BLOCKS|Aaron Chemicals LLC|AbaChemScene|abcr GmbH|Abe Lab, University of Texas MD Anderson Cancer Center|ABI Chem|AbMole Bioscience|Accel Scientific|Achemtek|Acmec Biochemical|Activate Scientific|AiFChem, an XtalPi Company|AK Scientific, Inc. (AKSCI)|AKos Consulting & Solutions|Aladdin Scientific|Alfa Chemistry|Amadis Chemical|AN PharmaTech…	Chemical Vendors|Curation Efforts|Governmental Organizations|Journal Publishers|Legacy Depositors|NIH Initiatives|Research and Development|Subscription Services	C147908 - Hormone Therapy Agent > C548 - Therapeutic Hormone > C1636 - Therapeutic Steroid Hormone|D012102 - Reproductive Control Agents > D003270 - Contraceptive Agents	CHEMBL1200624	ETHYNODIOL DIACETATE	ETHYNODIOL DIACETATE|ETHYNODIOL DIACETATE COMPONENT OF KELNOR|ETHYNODIOL DIACETATE COMPONENT OF OVULEN|ETHYNODIOL DIACETATE COMPONENT OF ZOVIA|ETINODIOL|ETYNODIOL|ETYNODIOL ACETATE|ETYNODIOL DIACETATE|FEMULEN|NSC-759288|SC 11800|SC-11800	Small molecule	4	384.52	130	412	4.43	52.6	4	0
3226	Enflurane	enflurane|13838-16-9|Methylflurether|2-Chloro-1-(difluoromethoxy)-1,1,2-trifluoroethane|Efrane|Ethrane|Alyrane|2-Chloro-1,1,2-trifluoroethyl difluoromethyl ether|Compound 347|Anesthetic 347|Anesthetic Compound No. 347|OHIO 347|Enflurano|Ethane, 2-chloro-1-(difluoromethoxy)-1,1,2-trifluoro-|Enfluranum|NSC-115944|C 347|Ether, 2-chloro-1,1,2-trifluoroethyl difluoromethyl|DTXSID1020562|91I69L5AY5|DTX…	184.49	C3H2ClF5O	9.2	107	2.1	10	0	6	3	InChI=1S/C3H2ClF5O/c4-1(5)3(8,9)10-2(6)7/h1-2H	C(C(OC(F)F)(F)F)(F)Cl	JPGQOUSTVILISH-UHFFFAOYSA-N	2-chloro-1-(difluoromethoxy)-1,1,2-trifluoroethane	183.9714332	183.9714332	0	1	0	1	0	1	0	0	0	7531	12264	2710	Enflurane	Biological Test Results|Interactions and Pathways|Chemical and Physical Properties|Classification|Drug and Medication Information|Identification|Literature|Patents|Pharmacology and Biochemistry|Safety and Hazards|Toxicity|Use and Manufacturing|Associated Disorders and Diseases|Spectral Information|Biological Test Results: Active	15	248|1189|1194|1199|1205|1471|1490|1688|1766|1768|2528|2546|2551|2662|26047|28398|59016|107968|397140|492961|504327|504332|504749|504832|504834|504847|504865|588211|588212|588213|588214|588215|588216|588217|588218|588219|588579|588834|602332|603950|603951|603952|624030|624031|624032|624044|624170|624172|624173|624296|624297|625279|625280|625281|625282|625283|625284|625285|625286|625287|625288|6252…	20040916	10X CHEM|1st Scientific|3WAY PHARM INC|A2B Chem|AA BLOCKS|Aaron Chemicals LLC|abcr GmbH|ABI Chem|Acadechem|Accel Scientific|Accela ChemBio Inc.|Achemica|Achemo Scientific Limited|ACT Chemical|AEchem Scientific Corp., USA|AHH Chemical co.,ltd|AK Scientific, Inc. (AKSCI)|AKos Consulting & Solutions|Alfa Chemistry|Alichem|Allbio Pharm Co., Ltd|Amadis Chemical|Angel Pharmatech Ltd.|Angene Chemical|An…	Chemical Vendors|Curation Efforts|Governmental Organizations|Journal Publishers|Legacy Depositors|NIH Initiatives|Research and Development|Subscription Services	C78272 - Agent Affecting Nervous System > C245 - Anesthetic Agent|D002491 - Central Nervous System Agents > D002492 - Central Nervous System Depressants > D000777 - Anesthetics|N - Nervous system > N01 - Anesthetics > N01A - Anesthetics, general > N01AB - Halogenated hydrocarbons	CHEMBL1257	ENFLURANE	ALYRANE|ANESTHETIC COMPOUND NO. 347|COMPOUND 347|EFRANE|ENFLURANE|ENFLURANO|ETHRANE|METHYLFLURETHER|NSC-115944|OHIO 347|R-E-235CA2	Small molecule	4	184.49	10	69	2.35	9.23	1	0
5311412	Rimexolone	RIMEXOLONE|49697-38-3|Vexol|Org-6216|Rimexolon|Rimexolona|Rimexolonum|O7M2E4264D|(11beta,16alpha,17beta)-11-Hydroxy-16,17-dimethyl-17-(1-oxopropyl)androsta-1,4-dien-3-one|RefChem:56796|H02AB12|S01BA13|11 beta-hydroxy-16 alpha,17 alpha,21-trimethylpregna-1,4-diene-3,20-dione|(11 beta,16 alpha,17 beta)-11-hydroxy-16,17-dimethyl-17-(1-oxopropyl)androsta-1,4-dien-3-one|(1S,2R,10S,11S,13R,14S,15S,17S)…	370.5	C24H34O3	54.4	749	3.5	27	1	3	2	InChI=1S/C24H34O3/c1-6-20(27)24(5)14(2)11-18-17-8-7-15-12-16(25)9-10-22(15,3)21(17)19(26)13-23(18,24)4/h9-10,12,14,17-19,21,26H,6-8,11,13H2,1-5H3/t14-,17+,18+,19+,21-,22+,23+,24-/m1/s1	CCC(=O)[C@]1([C@@H](C[C@@H]2[C@@]1(C[C@@H]([C@H]3[C@H]2CCC4=CC(=O)C=C[C@]34C)O)C)C)C	QTTRZHGPGKRAFB-OOKHYKNYSA-N	(8S,9S,10R,11S,13S,14S,16R,17S)-11-hydroxy-10,13,16,17-tetramethyl-17-propanoyl-7,8,9,11,12,14,15,16-octahydro-6H-cyclopenta[a]phenanthren-3-one	370.2507949	370.2507949	0	1	0	8	8	0	0	0	0	249	14796	2618	rimexolone	Biological Test Results|Interactions and Pathways|Chemical and Physical Properties|Classification|Drug and Medication Information|Literature|Patents|Pharmacology and Biochemistry|Safety and Hazards|Toxicity|Use and Manufacturing|Associated Disorders and Diseases|Spectral Information|Biological Test Results: Active|Biological Test Results: Micromolar	15	1332|1850|1863|1899|1903|1906|1947|1950|1962|1974|1987|2016|2023|2025|2029|2052|2057|2066|2101|2129|2130|2174|2177|2234|2235|2240|2241|2275|2280|2300|2313|2322|2330|2380|2391|2435|2445|2462|2517|2520|2521|2524|2540|2544|2557|2599|2606|2629|2650|2661|2676|2685|2690|2716|2717|2718|2751|2796|2797|2805|2806|2825|434955|434959|434962|434973|434989|435003|435005|435022|435030|449728|449762|449763|46307…	20051216	001Chemical|3WAY PHARM INC|A2B Chem|AA BLOCKS|AbaChemScene|ABI Chem|Achemtek|AKos Consulting & Solutions|Alfa Chemistry|Ambinter|BindingDB|Biorbyt|Biosynth|BOC Sciences|Broad Institute|CATO Research Chemicals Inc.|Center for Chemical Genomics, University of Michigan|ChEBI|ChemBank|Chembase.cn|ChEMBL|ChemIDplus|Chemieliva Pharmaceutical Co., Ltd|Cheminformatics Friedrich-Schiller-University Jena|C…	Chemical Vendors|Curation Efforts|Governmental Organizations|Journal Publishers|Legacy Depositors|NIH Initiatives|Research and Development|Subscription Services	C147908 - Hormone Therapy Agent > C548 - Therapeutic Hormone > C1636 - Therapeutic Steroid Hormone|C308 - Immunotherapeutic Agent > C574 - Immunosuppressant > C211 - Therapeutic Corticosteroid|D006730 - Hormones, Hormone Substitutes, and Hormone Antagonists > D006728 - Hormones > D005938 - Glucocorticoids|H - Systemic hormonal preparations, excl. sex hormones and insulins > H02 - Corticosteroids …	CHEMBL1200617	RIMEXOLONE	ORG 6216|ORG-6216|RIMEXOLON|RIMEXOLONA|RIMEXOLONE|VEXOL	Small molecule	4	370.53	71	126	4.5	54.37	3	1
216235	Sitaxentan	Sitaxsentan|Sitaxentan|184036-34-8|TBC-11251|TBC11251|TBC 11251|N-(4-chloro-3-methyl-1,2-oxazol-5-yl)-2-[2-(6-methyl-1,3-benzodioxol-5-yl)acetyl]thiophene-3-sulfonamide|IPI 1040|IPI-1040|J9QH779MEM|DTXSID0057673|DTXCID1031462|N-(4-Chloro-3-methyl-5-isoxazolyl)-2-((4,5-(methylenedioxy)-o-toly)acetyl)-3-thiophenesulfonamide|N-(4-chloro-3-methyl-5-isoxazolyl)-2-(3,4-(methylenedioxy)-6-methyl)phenyla…	454.9	C18H15ClN2O6S2	144	720	3.7	29	1	9	6	InChI=1S/C18H15ClN2O6S2/c1-9-5-13-14(26-8-25-13)7-11(9)6-12(22)17-15(3-4-28-17)29(23,24)21-18-16(19)10(2)20-27-18/h3-5,7,21H,6,8H2,1-2H3	CC1=CC2=C(C=C1CC(=O)C3=C(C=CS3)S(=O)(=O)NC4=C(C(=NO4)C)Cl)OCO2	PHWXUGHIIBDVKD-UHFFFAOYSA-N	N-(4-chloro-3-methyl-1,2-oxazol-5-yl)-2-[2-(6-methyl-1,3-benzodioxol-5-yl)acetyl]thiophene-3-sulfonamide	454.0060062	454.0060062	0	1	0	0	0	0	0	0	0	246	7569	1536	sitaxsentan	Biological Test Results|Interactions and Pathways|Chemical and Physical Properties|Classification|Drug and Medication Information|Literature|Patents|Pharmacology and Biochemistry|Toxicity|Use and Manufacturing|Associated Disorders and Diseases|Biological Test Results: Active|Biological Test Results: Micromolar|Biological Test Results: Nanomolar	14	7577|7583|8021|8347|10096|11615|12104|12107|12756|13504|14013|14018|18417|22369|23836|66198|66210|66214|66215|66526|67053|68320|68329|68332|68476|68496|170142|175866|175867|179499|185282|187180|208881|233220|234507|493017|588211|588212|588213|651635|743191|743194|743199|743202|743203|743209|743210|743211|743212|743213|743215|743217|743218|743219|743220|743221|743222|743223|743224|743225|743226|74…	20050809	001Chemical|10X CHEM|1st Scientific|A&J Pharmtech CO., LTD.|A2B Chem|A2Z Chemical|AA BLOCKS|AAA Chemistry|Aaron Chemicals LLC|AbaChemScene|Abbott Labs|abcr GmbH|ABI Chem|AbMole Bioscience|Accel Scientific|Acesobio|Activate Scientific|Active Biopharma|Adooq BioScience|AEchem Scientific Corp., USA|AiFChem, an XtalPi Company|AKos Consulting & Solutions|Aladdin Scientific|Alfa Chemistry|Alomone Labs|…	Chemical Vendors|Curation Efforts|Governmental Organizations|Journal Publishers|Legacy Depositors|NIH Initiatives|Research and Development|Subscription Services	C - Cardiovascular system > C02 - Antihypertensives > C02K - Other antihypertensives > C02KX - Antihypertensives for pulmonary arterial hypertension|C28313 - Endothelin Receptor Antagonist > C28334 - Endothelin Receptor Type A Antagonist|D065128 - Endothelin Receptor Antagonists	CHEMBL282724	SITAXENTAN	IPI-1040|SITAXENTAN|SITAXSENTAN|TBC-11251	Small molecule	4	454.91	45	114	3.96	107.73	8	1
5576	Trimethadione	trimethadione|127-48-0|Tridione|Troxidone|Trimethadion|Absentol|Epidione|Trimetadione|Minoaleviatin|Ptimal|Convenixa|Petimalin|Absetil|Petilep|Edion|Epixal|Tridone|2,4-OXAZOLIDINEDIONE, 3,5,5-TRIMETHYL-|Trimetadiona|Trimethadionum|Trimethinum|3,5,5-Trimethyl-1,3-oxazolidine-2,4-dione|3,5,5-Trimethyl-2,4-oxazolidinedione|A 2297|trimethyl-1,3-oxazolidine-2,4-dione|DTXSID9021396|Tridione Dulcet|R7GV…	143.14	C6H9NO3	46.6	197	0.3	10	0	3	0	InChI=1S/C6H9NO3/c1-6(2)4(8)7(3)5(9)10-6/h1-3H3	CC1(C(=O)N(C(=O)O1)C)C	IRYJRGCIQBGHIV-UHFFFAOYSA-N	3,5,5-trimethyl-1,3-oxazolidine-2,4-dione	143.0582431	143.0582431	0	1	0	0	0	0	0	0	0	1497	9072	2240	Trimethadione	Biological Test Results|Interactions and Pathways|Chemical and Physical Properties|Classification|Drug and Medication Information|Literature|Patents|Pharmacology and Biochemistry|Safety and Hazards|Toxicity|Use and Manufacturing|Associated Disorders and Diseases|Spectral Information|Biological Test Results: Active|Biological Test Results: Micromolar	15	155|157|161|165|167|175|192|248|357|377|410|411|444|445|446|447|448|450|451|526|530|584|585|587|588|589|590|591|592|593|594|595|596|597|603|605|607|662|875|880|881|883|884|885|886|887|889|891|892|893|894|899|900|901|902|912|914|915|923|924|925|926|927|938|995|1030|1189|1195|1208|1332|1376|1379|1385|1422|1452|1454|1457|1458|1465|1467|1469|1471|1476|1477|1478|1479|1487|1490|1511|1519|1529|1530|1531…	20050325	001Chemical|10X CHEM|1st Scientific|3WAY PHARM INC|A&J Pharmtech CO., LTD.|A2B Chem|AA BLOCKS|Aaron Chemicals LLC|AbaChemScene|abcr GmbH|ABI Chem|AbMole Bioscience|Accel Scientific|Ace Therapeutics|Achemica|AHH Chemical co.,ltd|AiFChem, an XtalPi Company|AKos Consulting & Solutions|Aladdin Scientific|Alfa Chemistry|Alichem|Amadis Chemical|Ambeed|Angel Pharmatech Ltd.|AppChem|AstaTech, Inc.|Aurora…	Chemical Vendors|Curation Efforts|Governmental Organizations|Journal Publishers|Legacy Depositors|NIH Initiatives|Research and Development|Subscription Services	C78272 - Agent Affecting Nervous System > C264 - Anticonvulsant Agent|D002491 - Central Nervous System Agents > D000927 - Anticonvulsants|N - Nervous system > N03 - Antiepileptics > N03A - Antiepileptics > N03AC - Oxazolidine derivatives	CHEMBL695	TRIMETHADIONE	A 2297|ABSENTOL|EPIDIONE|J2.519D|MINOALEVIATIN|NSC-15799|NSC-169503|TRIDIONE|TRIDONE|TRIMETADIONA|TRIMETHADIONE|TRIMETHADIONUM	Small molecule	4	143.14	155	2122	0.37	46.61	3	0
5280723	Alprostadil	alprostadil|Prostaglandin E1|745-65-3|PGE1|Edex|Caverject|Muse|Befar|Alprostadilum|Prink|Prostin VR Pediatric|Prostavasin|Vitaros|PGE-1|Caverject Impulse|PGE1alpha|(11alpha,13E,15S)-11,15-dihydroxy-9-oxoprost-13-en-1-oic acid|DTXSID9022578|(13E)-(15S)-11alpha,15-Dihydroxy-9-oxoprost-13-enoate|11alpha,15alpha-Dihydroxy-9-oxo-13-trans-prostenoic acid|U-10136|U-10,136|ONO-1608|9-oxo-11R,15S-dihydrox…	354.5	C20H34O5	94.8	432	3.2	25	3	5	13	InChI=1S/C20H34O5/c1-2-3-6-9-15(21)12-13-17-16(18(22)14-19(17)23)10-7-4-5-8-11-20(24)25/h12-13,15-17,19,21,23H,2-11,14H2,1H3,(H,24,25)/b13-12+/t15-,16+,17+,19+/m0/s1	CCCCC[C@@H](/C=C/[C@H]1[C@@H](CC(=O)[C@@H]1CCCCCCC(=O)O)O)O	GMVPRGQOIOIIMI-DWKJAMRDSA-N	7-[(1R,2R,3R)-3-hydroxy-2-[(E,3S)-3-hydroxyoct-1-enyl]-5-oxocyclopentyl]heptanoic acid	354.2406242	354.2406242	0	1	0	4	4	0	1	1	0	10482	38284	12881	Alprostadil	Biological Test Results|Interactions and Pathways|Chemical and Physical Properties|Classification|Drug and Medication Information|Literature|Patents|Pharmacology and Biochemistry|Safety and Hazards|Toxicity|Use and Manufacturing|Associated Disorders and Diseases|Spectral Information|Taxonomy|Biological Test Results: Active|Biological Test Results: Micromolar|Biological Test Results: Nanomolar	17	880|894|1030|1195|1332|1376|1379|1385|1422|1452|1454|1457|1458|1460|1463|1465|1467|1468|1469|1471|1476|1477|1478|1479|1490|1511|1529|1530|1531|1532|1554|1621|1626|1662|1663|1672|1766|1768|1813|1814|1832|1850|1863|1865|1875|1885|1889|1891|1899|1903|1906|1910|1947|1950|1956|1962|1974|1979|1987|2016|2023|2025|2029|2052|2057|2066|2094|2097|2098|2099|2101|2107|2112|2129|2130|2147|2156|2174|2177|2216|2…	20040916	10X CHEM|3WAY PHARM INC|A2B Chem|AA BLOCKS|Aaron Chemicals LLC|AbaChemScene|ABBLIS Chemicals|abcr GmbH|ABI Chem|AbMole Bioscience|Accel Scientific|Achemo Scientific Limited|Achemtek|Acorn PharmaTech Product List|Adooq BioScience|AHH Chemical co.,ltd|AiFChem, an XtalPi Company|AK Scientific, Inc. (AKSCI)|AKos Consulting & Solutions|Aladdin Scientific|Alfa Chemistry|Amadis Chemical|Ambeed|AN Pharma…	Chemical Vendors|Curation Efforts|Governmental Organizations|Journal Publishers|Legacy Depositors|NIH Initiatives|Research and Development|Subscription Services	C - Cardiovascular system > C01 - Cardiac therapy > C01E - Other cardiac preparations > C01EA - Prostaglandins|C78568 - Prostaglandin Analogue|D000089162 - Genitourinary Agents > D064804 - Urological Agents|D002317 - Cardiovascular Agents > D014665 - Vasodilator Agents|D006401 - Hematologic Agents > D010975 - Platelet Aggregation Inhibitors|G - Genito urinary system and sex hormones > G04 - Urolo…	CHEMBL495	ALPROSTADIL	ALPROSTADIL|CAVERJECT|CAVERJECT IMPULSE|EDEX|NSC-165559|ONO-1608|PGE1|PROSTAGLANDIN E1|PROSTIN VR|PROSTIN VR PEDIATRIC|U-10,136|U-10136|VIRIDAL 10|VIRIDAL 20|VIRIDAL 5|VIRIDAL DUO|VITAROS	Small molecule	4	354.49	169	2223	3.48	94.83	4	3
4116	Methoxyflurane	methoxyflurane|76-38-0|Penthrane|Methoxyfluran|Methoflurane|2,2-Dichloro-1,1-difluoroethyl methyl ether|Anecotan|Metoxfluran|Metoxifluran|Analgizer|Inhalan|Metofane|Methoxane|Pentrane|2,2-Dichloro-1,1-difluoro-1-methoxyethane|Methofane|Methoxiflurane|Methoxifluranum|Ingalan|Methoxyfluoran|Metoxiflurano|Methoxyfluorane|Methoxyfluranum|Metossiflurano|Ethane, 2,2-dichloro-1,1-difluoro-1-methoxy-|Met…	164.96	C3H4Cl2F2O	9.2	75.7	2.2	8	0	3	2	InChI=1S/C3H4Cl2F2O/c1-8-3(6,7)2(4)5/h2H,1H3	COC(C(Cl)Cl)(F)F	RFKMCNOHBTXSMU-UHFFFAOYSA-N	2,2-dichloro-1,1-difluoro-1-methoxyethane	163.9607265	163.9607265	0	1	0	0	0	0	0	0	0	4472	10807	2456	Methoxyflurane	Biological Test Results|Interactions and Pathways|Chemical and Physical Properties|Classification|Drug and Medication Information|Literature|Patents|Pharmacology and Biochemistry|Safety and Hazards|Toxicity|Use and Manufacturing|Associated Disorders and Diseases|Spectral Information|Biological Test Results: Micromolar	14	248|1471|1490|1688|1766|1768|2528|2546|2551|2662|28398|59016|107968|112346|409947|409952|492961|496817|496818|496819|496820|496821|496823|496824|496825|496826|496827|496828|496829|496830|496831|496832|497005|504327|504332|504749|504832|504834|504847|504865|588211|588212|588213|588579|588834|602332|603950|603951|603952|624030|624031|624032|624044|624170|624172|624173|624296|624297|651631|651632|65…	20050325	10X CHEM|3WAY PHARM INC|A2B Chem|AA BLOCKS|AbaChemScene|abcr GmbH|ABI Chem|Acadechem|Achemo Scientific Limited|Acmec Biochemical|AEchem Scientific Corp., USA|AHH Chemical co.,ltd|AK Scientific, Inc. (AKSCI)|AKos Consulting & Solutions|Alfa Chemistry|Alichem|Amfluoro|AppChem|Aurum Pharmatech LLC|BenchChem|Bic Biotech|BLD Pharm|BOC Sciences|Broad Institute|ChEBI|Chem-Space.com Database|Chembase.cn|…	Chemical Vendors|Curation Efforts|Governmental Organizations|Journal Publishers|Legacy Depositors|NIH Initiatives|Research and Development|Subscription Services	C78272 - Agent Affecting Nervous System > C245 - Anesthetic Agent|D002491 - Central Nervous System Agents > D002492 - Central Nervous System Depressants > D000777 - Anesthetics|N - Nervous system > N02 - Analgesics	CHEMBL1341	METHOXYFLURANE	ANALGIZER|ANECOTAN|DA-759|INHALAN|METHOXIFLURANE|METHOXY FLURANE|METHOXYFLURANE|METOXIFLURANO|Metofane|NSC-110432|PENTHRANE|PENTHROX|Pentrane	Small molecule	4	164.97	26	53	2.03	9.23	1	0
5311304	Nalbuphine	nalbuphine|20594-83-6|Nalbufina|Nalbuphinum|Intapan|L2T84IQI2K|N-Cyclobutylmethyl-4,5alpha-epoxy-3,6alpha,14-morphinantriol|DTXSID8023345|CHEBI:7454|DTXCID103345|17-(Cyclobutylmethyl)-4,5alpha-epoxymorphinan-3,6alpha,14-triol|(4R,4aS,7S,7aR,12bS)-3-(cyclobutylmethyl)-1,2,4,5,6,7,7a,13-octahydro-4,12-methanobenzofuro[3,2-e]isoquinoline-4a,7,9-triol|Morphinan-3,6,14-triol, 17-(cyclobutylmethyl)-4,5…	357.4	C21H27NO4	73.2	597	0.2	26	3	5	2	InChI=1S/C21H27NO4/c23-14-5-4-13-10-16-21(25)7-6-15(24)19-20(21,17(13)18(14)26-19)8-9-22(16)11-12-2-1-3-12/h4-5,12,15-16,19,23-25H,1-3,6-11H2/t15-,16+,19-,20-,21+/m0/s1	C1CC(C1)CN2CC[C@]34[C@@H]5[C@H](CC[C@]3([C@H]2CC6=C4C(=C(C=C6)O)O5)O)O	NETZHAKZCGBWSS-CEDHKZHLSA-N	(4R,4aS,7S,7aR,12bS)-3-(cyclobutylmethyl)-1,2,4,5,6,7,7a,13-octahydro-4,12-methanobenzofuro[3,2-e]isoquinoline-4a,7,9-triol	357.1940083	357.1940083	0	1	0	5	5	0	0	0	0	1000	31296	5674	Nalbuphine	Biological Test Results|Interactions and Pathways|Chemical and Physical Properties|Classification|Drug and Medication Information|Literature|Patents|Pharmacology and Biochemistry|Safety and Hazards|Toxicity|Use and Manufacturing|Associated Disorders and Diseases|Spectral Information|Biological Test Results: Active|Biological Test Results: Micromolar|Biological Test Results: Nanomolar	16	1195|1332|2240|2241|2275|2313|2316|2322|2330|2517|19006|22293|26304|29359|29811|147859|148078|152239|286302|286303|286304|286305|286306|286307|286308|286309|286310|286311|286312|286313|286314|311524|416813|416814|416815|416816|416817|417156|417157|417160|417161|417162|417165|425652|425653|434959|540209|540210|540211|540212|540213|588214|588215|588216|588217|588218|588219|588834|624101|624136|6241…	20050624	3WAY PHARM INC|A2B Chem|AA BLOCKS|Abe Lab, University of Texas MD Anderson Cancer Center|AHH Chemical co.,ltd|AK Scientific, Inc. (AKSCI)|Alfa Chemistry|Amadis Chemical|Ambinter|AN PharmaTech|AstaTech, Inc.|Aurora Fine Chemicals LLC|Axon Medchem|BenchChem|BIDD|BindingDB|Biosynth|Broad Institute|CCSbase|Center for Chemical Genomics, University of Michigan|ChEBI|ChemBank|Chembase.cn|ChEMBL|ChemIDpl…	Chemical Vendors|Curation Efforts|Governmental Organizations|Journal Publishers|Legacy Depositors|NIH Initiatives|Research and Development|Subscription Services	C78272 - Agent Affecting Nervous System > C67413 - Opioid Receptor Agonist|D002491 - Central Nervous System Agents > D000700 - Analgesics|D002491 - Central Nervous System Agents > D002492 - Central Nervous System Depressants > D009294 - Narcotics|D002492 - Central Nervous System Depressants > D009294 - Narcotics > D053610 - Opiate Alkaloids|D018373 - Peripheral Nervous System Agents > D018689 - S…	CHEMBL895	NALBUPHINE	INTAPAN|NALBUFINA|NALBUPHINE	Small molecule	4	357.45	122	431	1.71	73.16	5	3
2717	Chlormezanone	chlormezanone|80-77-3|Trancopal|Chlormethazanone|Chlormethazone|Chlormezanon|Clormetazanone|Clormetazon|Phenarol|dl-Chlormezanone|Banabin|Clorilax|Miorilax|Rilansyl|Rilaquil|Rilassol|Supotran|Tanafol|Bisina|Rexan|Rilax|Banabin-sintyal|Mio-sed|Banabil-sintyal|Chlormezanonum|Clormezanona|Clormezanone|Lobak|(+-)-Chlormezanone|Dichloromethazanone|2-(4-chlorophenyl)-3-methyl-1,1-dioxo-1,3-thiazinan-4-…	273.74	C11H12ClNO3S	62.8	395	1.1	17	0	3	1	InChI=1S/C11H12ClNO3S/c1-13-10(14)6-7-17(15,16)11(13)8-2-4-9(12)5-3-8/h2-5,11H,6-7H2,1H3	CN1C(S(=O)(=O)CCC1=O)C2=CC=C(C=C2)Cl	WEQAYVWKMWHEJO-UHFFFAOYSA-N	2-(4-chlorophenyl)-3-methyl-1,1-dioxo-1,3-thiazinan-4-one	273.0226421	273.0226421	0	1	0	1	0	1	0	0	0	546	3414	985	Chlormezanone	Biological Test Results|Interactions and Pathways|Chemical and Physical Properties|Classification|Drug and Medication Information|Identification|Literature|Patents|Pharmacology and Biochemistry|Safety and Hazards|Toxicity|Use and Manufacturing|Associated Disorders and Diseases|Spectral Information|Biological Test Results: Active|Biological Test Results: Micromolar	16	192|248|377|422|429|436|547|694|732|880|894|940|1030|1195|1332|1379|1422|1454|1457|1458|1459|1460|1461|1463|1467|1468|1469|1471|1476|1477|1478|1479|1487|1490|1519|1580|1581|1582|1583|1584|1585|1586|1587|1588|1589|1590|1593|1594|1595|1596|1597|1598|1599|1600|1601|1602|1603|1604|1605|1606|1607|1608|1609|1610|1612|1613|1614|1616|1688|1705|1707|1708|1766|1768|1815|1816|1828|1865|1876|1877|1882|1883|1…	20050325	001Chemical|10X CHEM|3WAY PHARM INC|A2B Chem|AA BLOCKS|AAA Chemistry|Aaron Chemicals LLC|AbaChemScene|ABBLIS Chemicals|abcr GmbH|ABI Chem|Accel Scientific|Accela ChemBio Inc.|Ace Therapeutics|Achemo Scientific Limited|Achemtek|Acmec Biochemical|Activate Scientific|AHH Chemical co.,ltd|AiFChem, an XtalPi Company|AK Scientific, Inc. (AKSCI)|AKos Consulting & Solutions|Alfa Chemistry|Amadis Chemical…	Chemical Vendors|Curation Efforts|Governmental Organizations|Journal Publishers|Legacy Depositors|NIH Initiatives|Research and Development|Subscription Services	C78272 - Agent Affecting Nervous System > C28197 - Antianxiety Agent|D002491 - Central Nervous System Agents > D002492 - Central Nervous System Depressants|D002491 - Central Nervous System Agents > D011619 - Psychotropic Drugs > D014149 - Tranquilizing Agents|D002492 - Central Nervous System Depressants > D014149 - Tranquilizing Agents > D014151 - Anti-Anxiety Agents|D018373 - Peripheral Nervous …	CHEMBL1200714	CHLORMEZANONE	CHLORMEZANONE|CLORMEZANONA|LYSEEN NEW|NSC-169108|TRANCOPAL	Small molecule	4	273.74	78	1733	1.62	54.45	3	0
5284583	Levetiracetam	Levetiracetam|102767-28-2|Keppra|(2S)-2-(2-oxopyrrolidin-1-yl)butanamide|Keppra XR|Spritam|UCB-L 059|ucb L059|matever|Levetiracetame|Levetiracetamum|UCB-L059|Elepsia|(S)-alpha-Ethyl-2-oxo-1-pyrrolidineacetamide|Levetiracetam sun|E Keppra|Elepsia XR|Levetiracetam teva|Levetiracetam accord|Levetiracetam actavis|Levetiracetam hospira|1-Pyrrolidineacetamide, alpha-ethyl-2-oxo-, (alphaS)-|(-)-(S)-alph…	170.21	C8H14N2O2	63.4	203	-0.3	12	1	2	3	InChI=1S/C8H14N2O2/c1-2-6(8(9)12)10-5-3-4-7(10)11/h6H,2-5H2,1H3,(H2,9,12)/t6-/m0/s1	CC[C@@H](C(=O)N)N1CCCC1=O	HPHUVLMMVZITSG-LURJTMIESA-N	(2S)-2-(2-oxopyrrolidin-1-yl)butanamide	170.1055277	170.1055277	0	1	0	1	1	0	0	0	0	14143	14875	4206	Levetiracetam	Biological Test Results|Interactions and Pathways|Chemical and Physical Properties|Classification|Drug and Medication Information|Literature|Patents|Pharmacology and Biochemistry|Safety and Hazards|Toxicity|Use and Manufacturing|Associated Disorders and Diseases|Spectral Information|Biological Test Results: Active|Biological Test Results: Micromolar|Biological Test Results: Nanomolar	16	485|631|731|781|782|880|950|951|952|1001|1006|1007|1008|1009|1012|1016|1018|1019|1020|1021|1022|1027|1032|1040|1048|1049|1051|1066|1085|1135|1136|1195|1203|1209|1214|1216|1217|1220|1222|1229|1236|1251|1274|1304|1321|1325|1359|1362|1376|1385|1415|1416|1422|1423|1424|1434|1439|1440|1441|1443|1445|1446|1448|1454|1456|1460|1461|1463|1465|1466|1467|1468|1469|1477|1479|1481|1486|1490|1496|1509|1510|151…	20051120	001Chemical|10X CHEM|1st Scientific|A&J Pharmtech CO., LTD.|A2B Chem|AA BLOCKS|Aaron Chemicals LLC|AbaChemScene|ABBLIS Chemicals|abcr GmbH|ABI Chem|AbMole Bioscience|Accel Scientific|Achemo Scientific Limited|Achemtek|Acmec Biochemical|ACT Chemical|Activate Scientific|AEchem Scientific Corp., USA|AgroIntelBioScan.com|AHH Chemical co.,ltd|AK Scientific, Inc. (AKSCI)|AKos Consulting & Solutions|Ala…	Chemical Vendors|Curation Efforts|Governmental Organizations|Journal Publishers|Legacy Depositors|NIH Initiatives|Research and Development|Subscription Services	C26170 - Protective Agent > C1509 - Neuroprotective Agent|C78272 - Agent Affecting Nervous System > C264 - Anticonvulsant Agent|D002491 - Central Nervous System Agents > D000927 - Anticonvulsants|D002491 - Central Nervous System Agents > D018697 - Nootropic Agents|N - Nervous system > N03 - Antiepileptics > N03A - Antiepileptics	CHEMBL1286	LEVETIRACETAM	AGB-101|DESITREND|ELEPSIA|ELEPSIA XR|KEPPRA|KEPPRA XR|LEVETIRACETAM|LEVETIRACETAM ACCORD|LEVETIRACETAM ACTAVIS|LEVETIRACETAM ACTAVIS GROUP|LEVETIRACETAM HOSPIRA|LEVETIRACETAM IN SODIUM CHLORIDE|LEVETIRACETAM RATIOPHARM|LEVETIRACETAM SUN|LEVETIRACETAM TEVA|LEVETIRACETAME|MATEVER|N03AX14|NSC-760119|SPRITAM|UCB 22059|UCB L059|UCB-22059|UCB-L059	Small molecule	4	170.21	100	238	-0.13	63.4	2	1
[truncated: 330 more rows]
[truncated: 17 more columns]
